# Supplementary material for: Crystal structure of hexa­kis­(N,N-di­methyl­form­amide-κO)iron(III) μ-chlorido-bis­(tri­chlorido­cadmium)
Source: Acta Crystallogr E Crystallogr Commun. 2021 Sep 21;77(Pt 10):1033–6. doi: 10.1107/S2056989021009580 (PMC8491531; doi:10.1107/S2056989021009580)
Supplement: Supplementary file 1 [file e-77-01033-sup1.cif]

##############################################################################
#                                                                            #
# This CIF contains the data in a paper accepted for publication in          #
# Acta Crystallographica Section E. It conforms to the requirements of       #
# Notes for Authors for Acta Crystallographica Section E, and has been       #
# peer reviewed under the auspices of the IUCr Commission on Journals.       #
#                                                                            #
# Full details of the Crystallographic Information File format               #
# are given in the paper "The Crystallographic Information File (CIF):       #
# a New Standard Archive File for Crystallography" by S. R. Hall, F. H.      #
# Allen and I. D. Brown [Acta Cryst. (1991), A47, 655-685].                  #
#                                                                            #
# The current version of the core CIF dictionary is obtainable from          #
# ftp://ftp.iucr.org/pub/cif_core.dic.                                       #
#                                                                            #
# Software is freely available for graphical display of the structure(s)     #
# in this CIF. For information consult the CIF software page                 #
# http://www.iucr.org/resources/cif/software.                                #
#                                                                            #
# This file may be used for bona fide research purposes within the           #
# scientific community so long as proper attribution is given to the journal # 
# article from which it was obtained.                                        #
#                                                                            #
##############################################################################
data_I
_audit_creation_method     'SHELXL-2014/7'
_journal_date_recd_electronic     2021-08-30
_journal_date_accepted     2021-09-15
_journal_name_full     'Acta Crystallographica, Section E'
_journal_year     2021
_journal_volume     77
_journal_issue     10
_journal_page_first     0
_journal_page_last     0
_journal_paper_category     GM
_journal_paper_doi     10.1107/S2056989021009580
_journal_coeditor_code     CQ2046
_publ_contact_author_name     'Dr. Olga Yu. Vassilyeva'
_publ_contact_author_address
;
Department of Chemistry,
Taras Shevchenko National University of Kyiv,
64/13 Volodymyrska Street,
Kyiv 01601, Ukraine
;
_publ_contact_author_email     'vassilyeva@univ.kiev.ua'
_publ_contact_author_fax     '+380(44)286-2467'
_publ_contact_author_phone     '+380(44)235-4371'
_publ_section_title
;
Crystal structure of
hexakis(<i>N</i>,<i>N</i>-dimethylformamide-\k<i>O</i>)iron(III)
\m-chlorido-bis(trichloridocadmium)
;
loop_
    _publ_author_name
    _publ_author_footnote
    _publ_author_address
    'Olga Yu. Vassilyeva' .
;
Department of Chemistry,
Taras Shevchenko National University of Kyiv,
64/13 Volodymyrska Street,
Kyiv 01601, Ukraine
;
    'Kokozay, Vladimir N.' .
;
Department of Chemistry,
Taras Shevchenko National University of Kyiv,
64/13 Volodymyrska Street,
Kyiv 01601, Ukraine
;
    'Petrusenko, Svitlana' .
;
Department of Chemistry,
Taras Shevchenko National University of Kyiv,
64/13 Volodymyrska Street,
Kyiv 01601, Ukraine
;
    'Alexandre N. Sobolev' .
;
School of Molecular Sciences, M310,
University of Western Australia,
35 Stirling Highway,
Perth, 6009, W.A.,
Australia
;
_publ_section_synopsis
;
Octahedral [Fe(DMF)~6~]^3+^ and tetrahedral-based [Cd~2~Cl~7~]^3-^ ions stack
alternately along the <i>c</i>-axis direction in this rare example of a
[Fe(DMF)~6~]^3+^-containing ion-c salt.
;
_chemical_name_systematic
;
Hexakis(<i>N</i>,<i>N</i>-dimethylformamide-\k<i>O</i>)iron(III)
\m-chlorido-bis(trichloridocadmium)
;
_chemical_name_common     ?
_chemical_formula_moiety     'C18 H42 Fe N6 O6 3+, Cd2 Cl7 3-'
_chemical_formula_sum     'C18 H42 Cd2 Cl7 Fe N6 O6'
_chemical_formula_iupac     '[Fe (C3 H7 N1 O1)6] [Cd2 Cl7]'
_chemical_formula_weight     967.37
_chemical_melting_point     ?
_space_group_crystal_system     trigonal
_space_group_name_H-M_alt     'R -3'
_space_group_name_Hall     '-R 3'
loop_
    _space_group_symop_operation_xyz
    'x, y, z'
    '-y, x-y, z'
    '-x+y, -x, z'
    'x+2/3, y+1/3, z+1/3'
    '-y+2/3, x-y+1/3, z+1/3'
    '-x+y+2/3, -x+1/3, z+1/3'
    'x+1/3, y+2/3, z+2/3'
    '-y+1/3, x-y+2/3, z+2/3'
    '-x+y+1/3, -x+2/3, z+2/3'
    '-x, -y, -z'
    'y, -x+y, -z'
    'x-y, x, -z'
    '-x+2/3, -y+1/3, -z+1/3'
    'y+2/3, -x+y+1/3, -z+1/3'
    'x-y+2/3, x+1/3, -z+1/3'
    '-x+1/3, -y+2/3, -z+2/3'
    'y+1/3, -x+y+2/3, -z+2/3'
    'x-y+1/3, x+2/3, -z+2/3'
_cell_length_a     13.7143(2)
_cell_length_b     13.7143
_cell_length_c     16.1312(2)
_cell_angle_alpha     90
_cell_angle_beta     90
_cell_angle_gamma     120
_cell_volume     2627.51(5)
_cell_formula_units_Z     3
_cell_measurement_reflns_used     9616
_cell_measurement_theta_min     4.603
_cell_measurement_theta_max     67.043
_cell_measurement_temperature     100(2)
_exptl_crystal_description     octahedral
_exptl_crystal_colour     'dark green'
_exptl_crystal_size_max     0.062
_exptl_crystal_size_mid     0.050
_exptl_crystal_size_min     0.045
_exptl_crystal_density_diffrn     1.834
_exptl_crystal_density_meas     ?
_exptl_crystal_density_method     ?
_exptl_crystal_F_000     1443
_exptl_absorpt_coefficient_mu     18.176
_exptl_absorpt_correction_type     multi-scan
_exptl_absorpt_process_details
;
(CrysAlisPro; Rigaku OD, 2015)
;
_exptl_absorpt_correction_T_min     0.75984
_exptl_absorpt_correction_T_max     1.0
_diffrn_ambient_temperature     100(2)
_diffrn_radiation_type     CuK\a
_diffrn_radiation_wavelength     1.54178
_diffrn_radiation_source     'Enhance (Cu) X-ray Source'
_diffrn_radiation_monochromator     'mirror'
_diffrn_measurement_device_type
                                   'Oxford Diffraction Gemini-R Ultra, Ruby CCD'
_diffrn_measurement_method     '\w scans'
_diffrn_detector_area_resol_mean     10.4738
_diffrn_reflns_number     16143
_diffrn_reflns_av_R_equivalents     0.0383
_diffrn_reflns_av_unetI/netI     0.0133
_diffrn_reflns_theta_min     4.623
_diffrn_reflns_theta_max     67.183
_diffrn_reflns_theta_full     67.183
_diffrn_measured_fraction_theta_max     1.000
_diffrn_measured_fraction_theta_full     1.000
_diffrn_reflns_limit_h_min     -16
_diffrn_reflns_limit_h_max     15
_diffrn_reflns_limit_k_min     -16
_diffrn_reflns_limit_k_max     16
_diffrn_reflns_limit_l_min     -19
_diffrn_reflns_limit_l_max     19
_refine_special_details     ?
_reflns_number_total     1051
_reflns_number_gt     980
_reflns_threshold_expression     'I > 2\s(I)'
_refine_ls_structure_factor_coef     Fsqd
_refine_ls_matrix_type     full
_refine_ls_R_factor_all     0.0221
_refine_ls_R_factor_gt     0.0196
_refine_ls_wR_factor_gt     0.0555
_refine_ls_wR_factor_ref     0.0574
_refine_ls_goodness_of_fit_ref     1.002
_refine_ls_restrained_S_all     1.002
_refine_ls_number_reflns     1051
_refine_ls_number_parameters     67
_refine_ls_number_restraints     0
_refine_ls_hydrogen_treatment     mixed
_refine_ls_weighting_scheme     calc
_refine_ls_weighting_details
              'w=1/[\s^2^(Fo^2^)+(0.0422P)^2^+4.2200P] where P=(Fo^2^+2Fc^2^)/3'
_atom_sites_solution_hydrogens     mixed
_atom_sites_solution_primary     ?
_atom_sites_solution_secondary     ?
_refine_ls_shift/su_max     0.001
_refine_ls_shift/su_mean     0.000
_refine_diff_density_max     0.786
_refine_diff_density_min     -0.331
_refine_ls_extinction_method     none
_refine_ls_extinction_coef     .
loop_
    _atom_type_symbol
    _atom_type_description
    _atom_type_scat_dispersion_real
    _atom_type_scat_dispersion_imag
    _atom_type_scat_source
    'C' 'C' 0.0181 0.0091
                         'International Tables Vol C Tables 4.2.6.8 and 6.1.1.4'
    'H' 'H' 0.0000 0.0000
                         'International Tables Vol C Tables 4.2.6.8 and 6.1.1.4'
    'N' 'N' 0.0311 0.0180
                         'International Tables Vol C Tables 4.2.6.8 and 6.1.1.4'
    'O' 'O' 0.0492 0.0322
                         'International Tables Vol C Tables 4.2.6.8 and 6.1.1.4'
    'Cl' 'Cl' 0.3639 0.7018
                         'International Tables Vol C Tables 4.2.6.8 and 6.1.1.4'
    'Fe' 'Fe' -1.1336 3.1974
                         'International Tables Vol C Tables 4.2.6.8 and 6.1.1.4'
    'Cd' 'Cd' 0.1185 4.6533
                         'International Tables Vol C Tables 4.2.6.8 and 6.1.1.4'
_computing_data_collection
;
CrysAlisPro (Rigaku OD, 2015)
;
_computing_cell_refinement
;
CrysAlisPro (Rigaku OD, 2015)
;
_computing_data_reduction
;
CrysAlisPro (Rigaku OD, 2015)
;
_computing_structure_solution
;
SHELXT (Sheldrick, 2015a)
;
_computing_structure_refinement
;
<i>SHELXL2014/7</i> (Sheldrick, 2015b)
;
_computing_molecular_graphics
;
Mercury (Macrae <i>et al.</i>,  2020)
;
_computing_publication_material
;
<i>SHELXL2014/7</i> (Sheldrick, 2015b)
;
loop_
    _atom_site_type_symbol
    _atom_site_label
    _atom_site_fract_x
    _atom_site_fract_y
    _atom_site_fract_z
    _atom_site_U_iso_or_equiv
    _atom_site_adp_type
    _atom_site_calc_flag
    _atom_site_occupancy
    _atom_site_disorder_assembly
    _atom_site_disorder_group
    Cd Cd1 0.3333 0.6667 0.32398(2) 0.01664(12) Uani d 1 . .
    Fe Fe1 0.3333 0.6667 0.6667 0.0139(2) Uani d 1 . .
    O O1 0.47367(14) 0.75401(14) 0.59890(10) 0.0200(4) Uani d 1 . .
    N N1 0.59569(16) 0.90250(17) 0.52091(12) 0.0187(4) Uani d 1 . .
    C C1 0.4941(2) 0.8248(2) 0.54225(15) 0.0191(5) Uani d 1 . .
    H H1 0.431(2) 0.819(2) 0.5111(17) 0.023 Uiso d 1 . .
    C C11 0.6967(2) 0.9151(2) 0.56042(17) 0.0257(6) Uani d 1 . .
    H H113 0.7392 0.9902 0.5852 0.039 Uiso calc 1 . .
    H H111 0.7435 0.9055 0.5189 0.039 Uiso calc 1 . .
    H H112 0.6754 0.8579 0.6038 0.039 Uiso calc 1 . .
    C C12 0.6127(2) 0.9772(2) 0.45107(16) 0.0244(5) Uani d 1 . .
    H H123 0.6547 0.9645 0.4073 0.037 Uiso calc 1 . .
    H H121 0.6553 1.0557 0.4696 0.037 Uiso calc 1 . .
    H H122 0.5394 0.9614 0.4295 0.037 Uiso calc 1 . .
    Cl Cl1 0.3333 0.6667 0.1667 0.0233(3) Uani d 1 . .
    Cl Cl2 0.51428(4) 0.69293(5) 0.36951(3) 0.02102(16) Uani d 1 . .
loop_
    _atom_site_aniso_label
    _atom_site_aniso_U_11
    _atom_site_aniso_U_22
    _atom_site_aniso_U_33
    _atom_site_aniso_U_12
    _atom_site_aniso_U_13
    _atom_site_aniso_U_23
    Cd1 0.01759(14) 0.01759(14) 0.01476(17) 0.00879(7) 0.000 0.000
    Fe1 0.0141(3) 0.0141(3) 0.0136(4) 0.00706(14) 0.000 0.000
    O1 0.0207(8) 0.0213(8) 0.0183(8) 0.0107(7) 0.0051(6) 0.0042(7)
    N1 0.0201(10) 0.0195(10) 0.0164(10) 0.0097(8) 0.0014(8) -0.0016(8)
    C1 0.0214(12) 0.0210(12) 0.0159(11) 0.0114(10) -0.0012(9) -0.0029(10)
    C11 0.0225(13) 0.0261(13) 0.0290(14) 0.0126(11) -0.0022(10) -0.0020(11)
    C12 0.0248(13) 0.0267(13) 0.0217(13) 0.0129(11) 0.0041(10) 0.0036(10)
    Cl1 0.0300(5) 0.0300(5) 0.0100(6) 0.0150(2) 0.000 0.000
    Cl2 0.0191(3) 0.0249(3) 0.0201(3) 0.0119(2) -0.0019(2) -0.0020(2)
_geom_special_details
;
 All esds (except the esd in the dihedral angle between two l.s. planes)
 are estimated using the full covariance matrix.  The cell esds are taken
 into account individually in the estimation of esds in distances, angles
 and torsion angles; correlations between esds in cell parameters are only
 used when they are defined by crystal symmetry.  An approximate (isotropic)
 treatment of cell esds is used for estimating esds involving l.s. planes.
;
loop_
    _geom_bond_atom_site_label_1
    _geom_bond_atom_site_label_2
    _geom_bond_site_symmetry_2
    _geom_bond_distance
    _geom_bond_publ_flag
    Cd1 Cl2 2_665 2.4358(5) ?
    Cd1 Cl2 3_565 2.4358(5) ?
    Cd1 Cl2 . 2.4358(5) y
    Cd1 Cl1 . 2.5377(3) y
    Fe1 O1 14_456 2.0071(16) ?
    Fe1 O1 3_565 2.0072(16) ?
    Fe1 O1 2_665 2.0072(16) ?
    Fe1 O1 . 2.0072(16) y
    Fe1 O1 13_566 2.0072(16) ?
    Fe1 O1 15_556 2.0072(16) ?
    O1 C1 . 1.258(3) ?
    N1 C1 . 1.307(3) ?
    N1 C11 . 1.455(3) ?
    N1 C12 . 1.461(3) ?
    C1 H1 . 0.97(3) ?
    C11 H113 . 0.9800 ?
    C11 H111 . 0.9800 ?
    C11 H112 . 0.9800 ?
    C12 H123 . 0.9800 ?
    C12 H121 . 0.9800 ?
    C12 H122 . 0.9800 ?
    Cl1 Cd1 13_565 2.5376(3) ?
    Cd1 Cd1 13_565 5.0752(3) ?
loop_
    _geom_angle_atom_site_label_1
    _geom_angle_atom_site_label_2
    _geom_angle_atom_site_label_3
    _geom_angle_site_symmetry_1
    _geom_angle_site_symmetry_3
    _geom_angle
    _geom_angle_publ_flag
    Cl2 Cd1 Cl2 2_665 3_565 111.323(13) ?
    Cl2 Cd1 Cl2 2_665 . 111.325(13) y
    Cl2 Cd1 Cl2 3_565 . 111.324(13) ?
    Cl2 Cd1 Cl1 2_665 . 107.547(14) ?
    Cl2 Cd1 Cl1 3_565 . 107.549(14) ?
    Cl2 Cd1 Cl1 . . 107.547(14) y
    O1 Fe1 O1 14_456 3_565 86.85(7) ?
    O1 Fe1 O1 14_456 2_665 180.0 ?
    O1 Fe1 O1 3_565 2_665 93.16(7) ?
    O1 Fe1 O1 3_565 . 93.15(7) y
    O1 Fe1 O1 14_456 . 86.84(7) y
    O1 Fe1 O1 2_665 . 93.15(7) ?
    O1 Fe1 O1 14_456 13_566 93.16(7) ?
    O1 Fe1 O1 3_565 13_566 86.85(7) ?
    O1 Fe1 O1 2_665 13_566 86.84(7) ?
    O1 Fe1 O1 . 13_566 180.0 ?
    O1 Fe1 O1 14_456 15_556 93.16(7) ?
    O1 Fe1 O1 3_565 15_556 180.00(8) ?
    O1 Fe1 O1 2_665 15_556 86.84(7) ?
    O1 Fe1 O1 . 15_556 86.85(7) ?
    O1 Fe1 O1 13_566 15_556 93.15(7) ?
    C1 O1 Fe1 . . 129.31(16) ?
    C1 N1 C11 . . 123.0(2) ?
    C1 N1 C12 . . 120.4(2) ?
    C11 N1 C12 . . 116.51(19) ?
    O1 C1 N1 . . 123.8(2) ?
    O1 C1 H1 . . 117.8(17) ?
    N1 C1 H1 . . 118.4(17) ?
    N1 C11 H113 . . 109.5 ?
    N1 C11 H111 . . 109.5 ?
    H113 C11 H111 . . 109.5 ?
    N1 C11 H112 . . 109.5 ?
    H113 C11 H112 . . 109.5 ?
    H111 C11 H112 . . 109.5 ?
    N1 C12 H123 . . 109.5 ?
    N1 C12 H121 . . 109.5 ?
    H123 C12 H121 . . 109.5 ?
    N1 C12 H122 . . 109.5 ?
    H123 C12 H122 . . 109.5 ?
    H121 C12 H122 . . 109.5 ?
    Cd1 Cl1 Cd1 13_565 . 180.0 ?
loop_
    _geom_torsion_atom_site_label_1
    _geom_torsion_atom_site_label_2
    _geom_torsion_atom_site_label_3
    _geom_torsion_atom_site_label_4
    _geom_torsion_site_symmetry_1
    _geom_torsion_site_symmetry_2
    _geom_torsion_site_symmetry_3
    _geom_torsion_site_symmetry_4
    _geom_torsion
    _geom_torsion_publ_flag
    Fe1 O1 C1 N1 . . . . 156.61(17) ?
    C11 N1 C1 O1 . . . . 0.4(4) ?
    C12 N1 C1 O1 . . . . 176.2(2) ?
loop_
    _geom_hbond_atom_site_label_D
    _geom_hbond_atom_site_label_H
    _geom_hbond_atom_site_label_A
    _geom_hbond_site_symmetry_A
    _geom_hbond_distance_DH
    _geom_hbond_distance_HA
    _geom_hbond_distance_DA
    _geom_hbond_angle_DHA
    C12 H123 Cl2 16_665 0.98 2.82 3.783(3) 166.5
    C1 H1 Cl2 2_665 0.97(3) 2.86(3) 3.772(3) 158(2)
    C1 H1 O1 2_665 0.97(3) 2.62(3) 3.097(3) 111(2)
    C12 H122 Cl2 2_665 0.98 2.94 3.861(3) 156.5
_shelx_space_group_comment
;
The symmetry employed for this shelxl refinement is uniquely defined
by the following loop, which should always be used as a source of
symmetry information in preference to the above space-group names.
They are only intended as comments.
;
_shelx_estimated_absorpt_T_min     0.399
_shelx_estimated_absorpt_T_max     0.495
_shelx_hkl_file
;
   0   0   3  816.91   21.58
   0   0  -3  792.14   21.55
   0   0   3  883.65   20.90
   0   0   3  844.40   21.54
   0   0   3  913.99   20.75
   0   0  -6  856.15   23.37
   0   0   6  885.90   23.27
   0   0  -6  906.18   22.84
   0   0  -6  873.86   23.46
   0   0   6  886.82   21.48
   0   0   6  893.17   23.36
   0   0   9  236.25    9.13
   0   0  -9  220.33    9.28
   0   0  -9  223.56    9.30
   0   0 -12    4.09    3.91
   0   0  12   15.29    4.31
   0   0 -12    6.04    3.84
   0   0  12   11.86    3.30
   0   0 -12   12.21    4.15
   0   0 -12   16.10    4.31
   0   0  12   11.70    2.76
   0   0 -12    9.05    3.00
   0   0  15   13.75    3.89
   0   0 -15   14.16    4.15
   0   0 -15   14.08    5.17
   0   0  15   21.40    4.85
   0   0 -15   19.05    5.03
   0   0  18   32.57    4.91
   0   0 -18   37.09    4.80
   0   0  18   35.32    5.15
   0   0 -18   42.80    5.28
   0   0 -18   29.92    4.80
   1   0 -17  192.27   10.99
   0   1  17  198.82   11.00
   0   1  17  203.55   11.00
   0  -1 -17  197.89   11.35
  -1   0  17  196.58   10.69
  -1   1 -17  200.22   10.46
   0  -1 -17  208.51   10.39
  -1   0  17  198.88   10.03
  -1   1 -17  178.90   10.62
  -1   0  17  213.49   11.08
   1   0 -17  183.42   10.36
   1  -1  17  192.29   10.61
  -1   1 -14  430.08   17.28
  -1   1 -14  391.80   17.49
   0  -1 -14  376.52   16.89
   0   1  14  417.76   17.20
   0  -1 -14  381.98   17.80
   0  -1 -14  381.85   16.70
   1   0 -14  402.44   16.65
   0  -1 -14  406.47   16.49
   1  -1  14  397.89   17.17
   1   0 -14  370.63   17.20
   1  -1  14  416.50   15.83
  -1   0  14  409.76   17.24
   0  -1 -14  396.58   17.31
   0   1  14  416.63   15.85
  -1   0  14  412.77   16.58
   1   0 -14  397.82   17.47
   1   0 -11   -1.22    3.33
   1   0 -11    1.07    2.73
  -1   1 -11    3.04    3.67
   0  -1 -11   -1.35    3.90
   1   0 -11    2.26    3.52
   1  -1  11    5.26    2.99
  -1   1 -11    8.44    3.84
   1  -1  11  -14.92    3.89
   0   1  11   -0.97    2.61
  -1   1 -11   -1.05    3.39
  -1   0  11    4.00    3.15
   0  -1 -11    7.30    2.96
  -1   1 -11   -0.59    2.99
   1   0 -11   -5.23    3.46
  -1   0  11    1.49    3.33
   0  -1 -11   -0.45    2.70
   0   1  11    6.60    2.78
  -1   0  11    3.13    2.70
   0  -1 -11    1.23    3.45
   0  -1 -11    1.01    2.59
   1  -1  11    1.20    2.76
   0  -1 -11    6.20    3.21
   1   0 -11    1.89    2.84
   0   1  11    1.27    3.37
   1   0 -11    0.85    2.65
   1  -1  11    4.12    2.04
  -1   1 -11    6.95    2.58
   1   0 -11    2.56    3.04
   1   0  -8   10.75    2.75
   1   0  -8   10.24    2.50
  -1   1  -8    9.58    2.41
   1   0  -8   10.69    2.30
   1  -1   8   11.56    2.40
   0  -1  -8   11.18    2.66
  -1   0   8   10.75    2.51
  -1   1  -8    8.34    2.37
  -1   1  -8   11.61    2.30
   0   1   8    9.29    2.17
   0  -1  -8    8.79    2.59
   1  -1   8   10.42    2.54
   0   1   8   10.98    2.21
   1   0  -5 1056.42   27.43
  -1   1  -5 1041.16   26.97
  -1   0   5 1029.03   26.24
   1  -1   5 1032.12   26.38
   0  -1  -5 1070.24   27.58
   1  -1   5 1041.63   27.14
   1  -1   5 1069.98   26.95
  -1   0   5 1093.20   27.44
   0   1   5 1091.46   27.02
  -1   1  -5 1123.38   27.27
  -1   1  -5 1138.00   27.10
   1  -1   5 1100.35   27.45
   1   0  -5 1134.84   28.06
   0   1   5 1059.90   26.39
   0  -1  -5 1090.23   27.59
   0   1   5 1064.47   27.47
   0   1   2   51.57    2.17
   1   0  -2   53.55    1.59
   1  -1   2   57.25    1.87
  -1   1  -2   52.72    1.90
   1   0  -2   56.10    2.65
   0  -1  -2   50.35    2.33
  -1   0   2   58.66    2.48
   1   0   1   12.39    1.10
   0   1  -1   14.02    0.98
  -1   1   1   13.60    0.95
   1  -1  -1   12.55    0.96
  -1   0  -1   12.96    0.79
   0  -1   1   16.35    1.04
  -1   1   1   12.99    0.91
  -1   0  -1   12.48    1.10
   0   1  -4  216.05    6.68
   1   0   4  215.94    6.77
   1   0   4  209.28    6.45
  -1   1   4  219.87    6.02
  -1   0  -4  202.03    6.80
   1  -1  -4  214.33    7.10
   0  -1   4  212.83    6.67
  -1   0  -4  230.93    7.05
   0  -1   4  213.45    7.14
  -1   1   4  210.84    6.46
  -1   1   4  225.17    5.52
   1  -1  -7   44.48    3.68
  -1   0  -7   45.71    2.97
   1  -1  -7   44.97    3.65
  -1   0  -7   41.28    3.42
   1   0   7   47.56    3.44
   0  -1   7   43.58    3.25
   0   1  -7   41.62    3.43
  -1   0  -7   45.20    3.15
  -1   1   7   41.19    3.62
   0   1  -7   41.24    3.28
   1   0   7   41.26    3.31
   0   1  -7   42.53    3.33
  -1   0 -10   13.18    3.59
   0   1 -10   13.49    2.50
   0   1 -10   10.97    2.85
   1  -1 -10   11.07    3.36
   1  -1 -10   14.97    4.09
  -1   1  10   11.92    2.73
   0   1 -10    9.67    3.60
   1   0  10    9.75    2.31
  -1   1  10    9.68    3.10
   1  -1 -10    8.37    2.76
   0  -1  10   15.95    2.87
   1  -1 -10    8.68    3.14
   0   1 -10   11.13    3.90
   1   0  10    8.19    2.40
  -1   0 -10   12.13    2.85
  -1   0 -10   12.64    3.20
   0   1 -10   10.64    2.73
   1  -1 -13   32.13    4.85
  -1   1  13   43.58    5.64
   0  -1  13   40.48    4.83
  -1   0 -13   28.92    5.16
  -1   0 -13   37.65    6.11
  -1   0 -13   32.51    4.93
   1   0  13   36.65    5.63
   0   1 -13   33.61    5.51
  -1   1  13   46.44    5.11
   1  -1 -13   46.80    5.69
   0   1 -13   38.56    5.57
   1  -1 -13   44.00    4.91
  -1   1  13   38.52    4.94
   1   0  13   43.77    5.34
   1  -1 -13   31.85    5.50
  -1   0 -13   37.60    5.28
   1  -1 -13   37.63    6.00
   0  -1  13   38.79    5.65
   0   1 -13   34.52    5.97
  -1   1  16   16.86    4.38
   1  -1 -16   19.86    5.43
   1   0  16   12.98    4.45
   1  -1 -16   15.13    4.16
   1  -1 -16   25.08    4.41
  -1   1  16   21.32    4.31
  -1   1  16   20.83    4.59
   0   1 -16   17.79    5.02
   0  -1  16   15.79    4.31
   0   1 -16   11.84    4.40
  -1   0 -16   16.26    5.30
   0  -1  16   20.60    4.82
   1  -1 -16   25.39    4.40
  -1   0 -16   15.86    4.57
   1   0  19  227.04    9.87
  -1   1  19  232.93    9.40
   0  -1  19  243.58    9.72
  -1   0 -19  229.59    9.88
   0   1 -19  212.01    9.62
   1  -1 -19  233.12   10.15
  -1  -1  18   17.15    3.35
  -2   1 -18   25.18    4.67
   2  -1  18   18.95    4.02
   1   1 -18   21.34    4.52
  -1   2  18   24.83    4.12
  -1  -1  18   17.51    3.56
   1  -2 -18   26.55    3.99
  -2   1 -18   20.49    3.81
  -1  -1  18   25.71    3.50
   2  -1  18   23.36    3.60
  -2   1 -18   20.08    4.17
   1  -2 -18   26.25    4.66
   1   1 -18   24.91    4.35
  -1   2  15  149.05    8.83
  -1   2  15  139.75   10.31
  -1  -1  15  143.80    9.15
  -1  -1  15  147.42   10.04
   1   1 -15  159.65    9.74
   1   1 -15  127.91    9.68
   2  -1  15  133.34    9.60
  -2   1 -15  152.20    9.79
   1  -2 -15  146.21    9.87
   1  -2 -15  158.18   10.48
   1  -2 -15  134.76    9.63
  -2   1 -15  129.43   10.04
   2  -1  15  153.78    9.82
  -1   2  15  158.46   10.28
   1   1 -15  150.26    9.59
   1  -2 -15  128.85    9.65
   1  -2 -15  159.76    9.44
   1   1 -12  354.76   15.12
  -1  -1  12  345.09   14.46
  -1  -1  12  335.49   14.90
   1   1 -12  342.49   15.25
   1  -2 -12  367.49   14.25
   1   1 -12  339.36   15.04
  -1   2  12  345.12   13.84
   1  -2 -12  343.55   14.67
  -2   1 -12  340.67   14.59
  -1   2  12  362.36   14.50
   2  -1  12  347.20   15.02
   1   1 -12  352.97   14.10
   2  -1  12  340.92   14.73
   1  -2 -12  347.95   15.02
  -2   1 -12  336.90   14.57
  -2   1 -12  355.92   15.37
   1   1 -12  364.37   14.70
   1   1 -12  354.78   15.38
   1  -2 -12  325.82   14.81
  -1   2  12  353.40   14.83
  -1  -1  12  338.65   13.97
   1   1 -12  335.97   14.54
   1  -2 -12  330.81   13.81
   1   1  -9  443.59   14.97
   2  -1   9  453.89   15.11
  -1   2   9  438.72   15.12
   1   1  -9  435.69   14.51
  -2   1  -9  453.42   14.26
   1  -2  -9  441.35   15.37
   1   1  -9  454.56   15.02
  -2   1  -9  488.54   16.22
   1  -2  -9  452.19   15.20
   2  -1   9  460.68   14.38
  -2   1  -9  434.19   14.76
   1   1  -9  489.20   16.25
   1   1  -9  488.41   16.35
   1  -2  -9  439.37   15.40
  -1  -1   9  454.30   14.94
   1  -2  -6 1323.77   35.20
  -1   2   6 1378.67   35.17
  -2   1  -6 1347.50   34.46
  -2   1  -6 1327.17   34.53
   1  -2  -6 1370.98   35.28
   2  -1   6 1443.99   35.80
   1   1  -6 1347.68   35.64
  -1  -1   6 1355.39   34.87
   2  -1   6 1331.05   34.21
   2  -1   6 1374.75   34.20
  -1   2   6 1450.73   33.17
  -1  -1   6 1351.47   33.89
  -1   2   6 1322.70   34.07
   2  -1   6 1358.73   34.98
   1   1  -6 1328.14   34.77
   2  -1   3 2848.88   63.92
  -1   2   3 2557.24   62.78
  -1  -1   3 2617.12   63.69
  -1   2   3 2624.65   62.70
   1   1  -3 2630.22   63.72
   2  -1   3 2590.49   63.13
  -1  -1   3 2665.97   63.34
  -2   1  -3 2717.18   62.30
   1   1  -3 2620.93   62.42
   2  -1   3 2572.69   62.59
   1  -2  -3 2599.30   63.36
   1  -2  -3 2847.11   63.60
  -1  -1   0 1928.90   47.02
   1  -2   0 2084.71   47.11
  -1   2   0 1914.01   46.99
   1   1   0 1869.11   47.06
  -2   1   0 1968.24   46.88
   2  -1   0 1994.76   46.64
  -2   1   0 1999.65   46.49
   1  -2   3 1303.82    8.72
  -1  -1  -3 1369.29   11.64
  -1   2  -3 1296.04    7.48
   2  -1  -3 1311.35   11.39
   1  -2   3 1274.74   10.65
   1   1   3 1313.77   10.33
   1  -2   3 1281.05   11.51
  -2   1   3 1342.08    9.78
   1  -2   6  808.58   21.43
   1  -2   6  819.96   22.20
  -1   2  -6  794.73   22.04
  -1  -1  -6  843.69   21.92
  -1   2  -6  802.26   21.32
  -2   1   6  839.39   20.85
  -1  -1  -6  793.37   22.29
  -1   2  -6  828.32   21.37
   1  -2   6  809.67   22.13
  -2   1   6  847.06   22.30
   1   1   6  830.24   22.12
   2  -1  -6  792.72   22.55
   1   1   6  801.18   21.48
  -2   1   9   47.96    4.22
  -1   2  -9   45.96    4.14
   2  -1  -9   52.57    4.61
  -1  -1  -9   57.41    4.45
   2  -1  -9   59.58    4.96
  -1   2  -9   58.22    4.53
   2  -1  -9   50.55    4.69
   1  -2   9   60.45    4.13
  -1  -1  -9   51.33    4.62
   1   1   9   56.73    4.30
   1   1   9   49.82    4.36
   1   1  12  443.75   17.17
  -1   2 -12  424.42   17.57
   1   1  12  433.36   16.48
   1  -2  12  445.13   16.67
  -2   1  12  433.60   17.03
  -1   2 -12  459.69   17.82
   2  -1 -12  448.60   17.65
   2  -1 -12  457.47   16.89
   2  -1 -12  429.46   17.33
  -1   2 -12  436.92   17.21
  -1  -1 -12  454.31   17.35
   1  -2  12  440.92   17.62
  -2   1  12  471.87   17.13
  -2   1  12  456.12   17.63
  -1  -1 -12  436.46   17.42
   2  -1 -12  445.46   17.81
   2  -1 -12  448.62   17.24
   2  -1 -12  439.82   17.28
  -1  -1 -12  452.79   17.89
   2  -1 -12  412.48   17.58
  -1  -1 -12  401.32   17.33
   1   1  12  441.70   17.43
  -1  -1 -12  419.65   16.84
   2  -1 -15   67.80    7.66
  -2   1  15   77.94    7.78
  -2   1  15   83.16    7.07
  -2   1  15   64.04    7.20
  -1  -1 -15   74.62    6.94
   1  -2  15   80.67    6.68
  -1  -1 -15   67.04    7.44
   2  -1 -15   67.70    6.75
  -1  -1 -15   66.00    7.68
  -1   2 -15   68.67    7.33
   1  -2  15   74.40    7.46
   2  -1 -15   72.69    7.68
  -2   1  15   82.99    6.85
  -1   2 -15   76.76    7.42
   2  -1 -15   66.58    7.89
   1   1  15   71.84    7.04
  -1   2 -18  166.23    8.82
   1  -2  18  145.46    8.64
  -2   1  18  161.61    8.21
  -1  -1 -18  164.47    9.20
   2  -1 -18  171.38    9.45
  -1   2 -18  174.22    9.15
   1   1  18  182.58    9.31
  -2   1  18  155.55    8.45
  -1   2 -18  144.96    8.79
   1   1  18  181.91    9.04
   1  -2  18  168.34    9.09
   0   2  19  165.60    7.97
   0  -2 -19  171.13    8.22
  -2   2 -19  174.51    8.16
   2  -2  19  165.34    7.86
   2   0 -19  166.37    8.17
   2  -2  16   69.52    7.05
  -2   0  16   65.02    6.41
  -2   0  16   72.37    6.43
  -2   0  16   62.73    6.15
  -2   2 -16   57.71    6.85
   0  -2 -16   61.90    6.21
   0  -2 -16   69.47    7.30
   0   2  16   60.14    6.75
   0   2  16   67.30    6.72
   0  -2 -16   69.66    6.44
   2   0 -16   66.83    6.61
   2   0 -16   59.44    6.82
  -2   2 -16   65.53    6.89
  -2   0  16   71.55    7.52
   2   0 -16   62.01    6.28
   2  -2  13  239.07   10.84
   2   0 -13  219.92   11.68
   0  -2 -13  234.97   12.35
  -2   2 -13  228.80   12.13
   2   0 -13  234.21   11.93
  -2   2 -13  228.58   12.45
   2   0 -13  235.64   13.04
   0   2  13  223.58   11.82
   2   0 -13  245.86   12.63
  -2   0  13  202.65   12.19
   0   2  13  242.56   12.20
   0  -2 -13  251.54   12.33
   2  -2  13  233.56   11.97
   2  -2  13  234.77   12.51
   2   0 -13  230.55   12.34
   0  -2 -13  213.67   12.36
   0  -2 -13  249.20   11.79
   0  -2 -13  206.26   12.11
   2   0 -13  217.95   12.40
  -2   0  13  220.28   11.76
   2   0 -13  230.04   12.16
   2   0 -10  160.93    8.84
   2   0 -10  141.14    7.86
   0  -2 -10  152.51    8.83
   2   0 -10  145.19    8.18
  -2   2 -10  159.85    8.84
   0  -2 -10  150.10    8.76
   2   0 -10  152.63    8.77
   0  -2 -10  142.53    8.26
   2   0 -10  162.01    8.87
   0   2  10  174.72    8.65
   0   2  10  152.79    7.96
  -2   0  10  162.53    8.79
  -2   0  10  161.58    8.50
  -2   2 -10  151.37    8.46
  -2   0  10  160.37    8.04
   0   2  10  146.24    7.34
  -2   2 -10  159.76    7.50
   2  -2  10  148.18    8.16
   0  -2 -10  161.02    8.04
   0   2   7  552.54   16.73
  -2   0   7  555.38   16.65
   2  -2   7  547.04   15.64
   2   0  -7  573.22   16.91
   2  -2   7  528.21   17.00
   2   0  -7  537.71   17.24
   0  -2  -7  535.84   16.94
   2  -2   7  576.99   16.78
  -2   2  -7  536.41   16.31
   0   2   7  587.73   15.42
   0   2   7  553.40   15.94
   2  -2   7  591.94   15.51
   0  -2  -7  545.53   16.52
  -2   2  -7  572.13   15.84
  -2   0   7  583.79   15.36
   2  -2   7  559.86   16.13
   0  -2  -4   45.60    3.02
   0  -2  -4   47.71    3.17
   2   0  -4   38.94    3.38
   0  -2  -4   48.98    3.18
  -2   0   4   46.22    2.71
   2   0  -4   41.10    1.31
   0   2   4   42.46    2.87
   2   0  -4   49.73    3.35
   2  -2   4   44.51    2.06
   2  -2   4   50.32    3.58
  -2   2  -4   42.97    2.77
   0   2   4   43.87    2.71
   2  -2   4   43.52    2.75
   2  -2   4   43.71    2.83
   0   2   1   25.30    1.94
  -2   0   1   24.02    1.73
   2  -2   1   26.61    1.78
  -2   0   1   31.47    1.75
   2   0  -1   26.02    1.72
   0  -2  -1   25.12    1.77
  -2   2  -1   25.85    1.75
   2   0   2    1.03    1.42
  -2   0  -2    1.55    0.92
   0   2  -2    0.57    1.22
  -2   0  -2    0.93    1.46
   2  -2  -2    0.56    1.22
  -2   2   2    1.94    1.28
   0  -2   2    0.87    1.69
  -2   2   2    0.02    1.25
   2  -2  -5    9.99    2.28
  -2   0  -5   10.09    1.71
  -2   2   5    5.61    1.79
   0  -2   5    8.39    1.82
   0  -2   5    6.70    2.05
   0   2  -5    5.83    2.21
  -2   2   5    5.70    1.32
   0   2  -5    8.75    1.62
   0   2  -5    5.93    1.53
   2   0   5    7.84    1.75
   2  -2  -5    8.87    2.34
   2   0   8    2.21    1.80
  -2   0  -8    2.74    1.74
   0   2  -8    1.99    2.06
   2  -2  -8    2.56    2.08
   0   2  -8    0.85    1.98
   0  -2   8    1.30    2.01
   0   2  -8   -0.07    2.18
   2   0   8    0.79    2.15
   2  -2  -8   -0.86    2.52
  -2   2   8    2.52    2.25
  -2   0 -11   12.66    3.94
   2  -2 -11   16.04    3.82
   0   2 -11   14.50    3.23
  -2   2  11   13.21    3.06
   2   0  11   16.47    3.77
   0  -2  11   13.09    3.23
   2  -2 -11   15.08    4.00
   0   2 -11   13.45    4.30
   0  -2  11   12.78    3.58
   2   0  11   16.17    3.15
   2   0  11   12.92    3.10
   0   2 -11   18.43    4.16
   2   0  11   12.93    3.15
   2  -2 -11   20.77    3.58
   0   2 -11    8.44    3.14
   2  -2 -11   13.89    4.46
  -2   0 -11   13.48    3.75
  -2   2  11    5.04    3.18
  -2   2  11   19.20    3.65
   2  -2 -11   12.73    3.61
   0   2 -11   14.88    4.39
  -2   0 -11    9.49    3.64
   0  -2  11   17.27    3.21
   0   2 -11   15.14    3.79
  -2   0 -11   11.35    4.53
   2  -2 -11    5.44    3.24
   2   0  14   84.67    7.36
  -2   0 -14   78.82    8.15
   2  -2 -14   67.76    7.27
   2  -2 -14   84.93    6.60
  -2   2  14   84.77    7.78
   0   2 -14   75.27    7.67
  -2   2  14   76.76    7.61
   0  -2  14   84.77    7.88
   0  -2  14   87.83    7.19
   2  -2 -14   89.44    8.20
  -2   0 -14   67.95    7.01
   0   2 -14   74.45    7.44
   2  -2 -14   82.56    8.13
   2  -2 -14   78.08    7.56
   2   0  14   84.48    7.42
   0   2 -14   79.43    7.50
  -2   2  14   86.68    7.10
  -2   0 -17   37.23    5.29
   2  -2 -17   52.58    5.74
   0  -2  17   36.12    5.13
  -2   0 -17   52.34    6.24
   2  -2 -17   52.75    6.19
  -2   0 -17   54.03    5.52
   0  -2  17   46.93    5.28
   0   2 -17   44.53    5.60
   2   0  17   53.66    5.82
  -2   2  17   50.52    5.58
  -2   2  17   52.08    5.03
   2  -2 -17   41.66    5.48
   0   2 -17   49.05    6.20
   0  -2  17   49.84    5.93
  -1  -2  16   -4.20    3.81
   1   2 -16   -1.39    4.80
   2  -3 -16    0.16    3.86
   2  -3 -16    3.52    3.41
   2  -3 -16   -2.08    3.60
  -2   3  16    2.92    4.09
  -1  -2  16    2.36    3.61
   1   2 -16    2.79    3.00
   3  -1  16    0.23    3.22
  -1  -2  16   -5.94    3.49
  -3   1 -16   -0.37    3.99
   1   2 -16    1.74    3.44
  -2   3  16    7.42    3.06
   2  -3 -16    0.18    3.79
  -3   1 -16    3.14    3.93
   3  -1  16  -10.72    3.99
  -3   1 -16    1.01    3.83
   1   2 -13  195.31   11.61
   1   2 -13  215.02   12.15
   2  -3 -13  207.99   11.39
  -1  -2  13  227.61   11.94
   3  -1  13  222.46   11.49
   1   2 -13  215.69   11.95
  -1  -2  13  230.00   11.70
  -3   1 -13  215.17   12.06
  -2   3  13  213.43   11.51
   3  -1  13  203.09   11.74
   2  -3 -13  205.93   11.93
   2  -3 -13  213.57   12.01
   1   2 -13  207.39   11.48
   2  -3 -13  223.71   12.23
  -2   3  13  207.56   10.80
  -3   1 -13  210.89   11.73
  -2   3  13  232.10   12.17
   1   2 -10   38.36    3.93
   1   2 -10   40.78    4.99
  -2   3  10   49.18    4.81
  -3   1 -10   41.19    4.88
   1   2 -10   36.91    4.28
   1   2 -10   41.87    4.88
   2  -3 -10   42.53    4.70
   2  -3 -10   56.77    5.62
   2  -3 -10   45.52    5.46
   3  -1  10   45.20    5.08
   1   2 -10   44.74    5.03
   2  -3 -10   37.17    4.67
   2  -3 -10   38.32    4.97
  -2   3  10   45.72    4.51
  -1  -2  10   42.01    4.58
  -1  -2  10   44.78    4.51
   1   2 -10   36.10    4.42
  -3   1 -10   36.35    4.66
   3  -1  10   35.33    4.65
  -1  -2  10   44.83    4.59
   1   2  -7 1181.35   33.20
  -1  -2   7 1229.69   32.46
  -1  -2   7 1279.04   33.43
   3  -1   7 1216.39   31.62
   2  -3  -7 1221.75   33.06
   3  -1   7 1247.93   32.09
   2  -3  -7 1231.18   33.10
   3  -1   7 1255.18   32.75
  -3   1  -7 1201.19   31.92
  -2   3   7 1282.20   33.03
   1   2  -7 1215.12   32.22
  -2   3   4 1525.16   37.41
  -2   3   4 1444.47   37.23
  -2   3   4 1565.19   38.28
   1   2  -4 1504.18   37.15
   3  -1   4 1485.55   37.23
   2  -3  -4 1512.78   38.22
   1   2  -4 1651.78   38.75
  -3   1  -4 1606.85   38.12
  -1  -2   4 1514.28   38.13
  -3   1  -4 1528.85   36.68
  -3   1  -4 1482.82   38.01
   3  -1   4 1527.64   38.12
  -2   3   4 1540.02   36.58
  -1  -2   4 1489.25   38.74
   3  -1   4 1642.66   39.00
   2  -3  -4 1512.09   38.34
   2  -3  -1  197.90    5.79
   3  -1   1  186.53    6.28
  -2   3   1  193.42    6.17
   3  -1   1  192.25    6.15
   1   2  -1  189.69    6.40
   1   2  -1  214.02    6.36
  -1  -2   1  205.79    6.56
  -3   1  -1  198.15    6.26
  -3   1  -1  193.52    6.04
  -2   3   1  193.27    5.85
  -1  -2  -2   52.51    3.21
   1   2   2   49.20    3.26
   3  -1  -2   54.03    2.54
   2  -3   2   50.08    2.62
  -1  -2  -2   55.39    2.55
  -3   1   2   48.95    2.99
  -3   1   2   53.54    2.79
  -2   3  -2   54.80    3.03
   1   2   2   54.95    2.80
   2  -3   5   39.39    3.19
   2  -3   5   36.23    3.13
  -3   1   5   38.49    3.15
  -1  -2  -5   31.56    3.06
   2  -3   5   40.22    3.33
   3  -1  -5   39.14    3.15
   1   2   5   37.15    3.22
   3  -1  -5   37.20    3.46
   2  -3   5   37.86    2.25
  -2   3  -5   37.66    3.22
  -3   1   5   36.83    2.66
   2  -3   5   38.33    3.59
  -1  -2  -5   39.83    3.27
   1   2   5   38.56    3.27
   3  -1  -5   41.21    3.40
   2  -3   8  414.74   13.69
  -1  -2  -8  403.63   13.78
   3  -1  -8  408.69   14.19
  -3   1   8  412.68   14.02
   2  -3   8  452.90   12.99
  -2   3  -8  416.22   13.95
   2  -3   8  428.47   14.12
   1   2   8  426.51   14.05
  -1  -2  -8  410.83   14.30
   1   2   8  401.71   13.37
   3  -1  -8  439.34   14.82
   3  -1 -11  305.42   13.18
   1   2  11  301.80   12.15
   1   2  11  286.83   13.14
   3  -1 -11  300.61   12.39
  -2   3 -11  305.93   12.94
  -3   1  11  317.06   12.63
   3  -1 -11  306.46   12.64
  -3   1  11  315.07   13.21
  -1  -2 -11  307.27   13.33
  -1  -2 -11  308.94   12.61
  -2   3 -11  315.72   13.34
  -1  -2 -11  309.62   13.09
   1   2  11  299.95   12.47
   3  -1 -11  310.55   12.98
  -3   1  11  306.91   13.05
   3  -1 -11  302.23   12.76
  -1  -2 -11  305.45   13.29
   1   2  11  320.71   12.01
   2  -3  11  299.06   12.49
  -2   3 -11  322.22   12.13
  -1  -2 -14  156.22   10.51
   3  -1 -14  143.83   10.21
  -1  -2 -14  167.35    9.88
  -2   3 -14  152.70    9.94
   3  -1 -14  165.68   10.42
   1   2  14  162.28    9.91
  -3   1  14  156.35    9.58
   1   2  14  164.73   10.32
  -2   3 -14  149.17   10.02
   2  -3  14  171.92    9.56
  -3   1  14  156.46   10.15
   3  -1 -14  152.69   10.76
  -3   1  14  153.39    9.52
  -1  -2 -14  152.52   10.31
   3  -1 -14  151.39   10.88
  -1  -2 -14  148.75   10.40
   2  -3  14  152.86   10.18
  -3   1  14  166.40   10.22
   3  -1 -14  170.95    9.79
   1   2  17   27.86    4.71
  -1  -2 -17   18.81    4.36
  -3   1  17   24.93    4.39
  -3   1  17   24.82    4.18
  -1  -2 -17   33.68    5.58
   2  -3  17   31.62    5.42
  -3   1  17   37.96    4.36
   3  -1 -17   28.84    4.85
  -2   3 -17   28.44    4.76
   3  -1 -17   18.70    4.89
   1   2  17   29.72    5.22
   3  -1 -17   21.92    3.69
  -2   3 -17   34.57    5.02
   3  -2  17   13.92    4.37
   2   1 -17    5.96    3.11
   2   1 -17    4.18    3.59
  -2  -1  17   10.22    3.38
  -3   2 -17   10.02    3.93
  -1   3  17   15.19    4.19
   1  -3 -17   15.76    3.82
   2   1 -17   12.51    3.94
   1  -3 -17    9.22    3.74
  -2  -1  17   14.59    3.54
  -2  -1  17   10.64    3.53
  -3   2 -17   11.60    4.06
  -3   2 -17   14.70    4.25
  -2  -1  14    1.57    3.17
   2   1 -14    9.02    4.02
   2   1 -14   10.30    4.04
   3  -2  14    6.59    3.54
   1  -3 -14    6.16    3.84
  -3   2 -14    2.32    4.04
   1  -3 -14    3.75    4.90
   2   1 -14    5.43    4.80
   3  -2  14    7.09    3.56
  -2  -1  14    9.27    4.48
   2   1 -14    6.95    4.27
   1  -3 -14   10.64    3.98
  -1   3  14    0.97    4.65
   1  -3 -14    6.55    4.19
  -1   3  14    9.13    2.80
  -1   3  14    2.77    4.16
   1  -3 -14    4.84    4.30
  -3   2 -14    5.50    4.05
   3  -2  11    2.07    2.28
  -3   2 -11    0.94    3.27
  -2  -1  11    1.55    2.79
   1  -3 -11   -3.00    2.52
  -1   3  11    1.07    2.25
   2   1 -11   -0.82    2.45
   2   1 -11    2.54    2.65
  -1   3  11    1.81    2.65
  -2  -1  11    1.39    2.59
   1  -3 -11    1.96    3.35
  -2  -1  11   -0.07    2.45
   3  -2  11   -0.03    2.62
   1  -3 -11    2.00    3.77
   2   1 -11    2.91    2.88
  -3   2 -11    3.54    2.28
  -1   3  11    7.22    2.72
   1  -3 -11    5.84    2.84
  -3   2 -11   -1.29    3.27
   1  -3 -11    1.77    2.99
   1  -3 -11    2.31    2.97
   2   1 -11    1.24    2.65
   2   1 -11    2.23    3.62
   2   1 -11   -0.91    3.15
  -1   3  11    2.50    3.25
   3  -2  11    3.42    2.82
  -2  -1   8   21.49    2.97
   1  -3  -8   23.20    3.33
   2   1  -8   21.90    3.84
  -1   3   8   23.73    2.59
   3  -2   8   16.60    3.45
  -1   3   8   20.68    2.99
   3  -2   8   25.86    2.46
  -3   2  -8   23.91    2.92
   1  -3  -8   18.39    3.46
   2   1  -8   16.91    3.08
   3  -2   8   21.38    2.56
   1  -3  -8   14.11    3.41
   3  -2   8   23.78    3.03
  -3   2  -5   10.03    1.88
   1  -3  -5   12.56    2.55
  -2  -1   5   11.28    2.59
   3  -2   5   14.71    1.52
   3  -2   5   12.25    2.05
   3  -2   5   12.34    2.09
   3  -2   5   13.30    2.73
  -1   3   5   10.58    1.79
  -1   3   5   10.83    2.38
   3  -2   5   12.98    1.68
  -1   3   5   11.80    1.53
  -3   2  -5   11.99    2.03
  -2  -1   5   12.99    2.31
   2   1  -5   13.56    2.80
   1  -3  -5   12.02    2.23
   1  -3  -5   11.85    2.47
   2   1  -2 1072.14   28.31
   2   1  -2 1140.63   29.03
   3  -2   2 1132.01   27.06
  -2  -1   2 1208.66   28.76
  -1   3   2 1140.52   27.59
  -3   2  -2 1164.42   28.01
  -3   2  -2 1119.66   28.19
  -2  -1   2 1129.91   28.75
  -1   3   2 1119.64   28.68
   3  -2   2 1168.15   29.01
   3  -2   2 1201.38   28.06
   1  -3  -2 1213.16   28.75
   3  -2  -1  495.17   12.52
  -2  -1  -1  481.97   13.66
  -1   3  -1  522.42   13.56
   1  -3   1  483.11   13.72
  -3   2   1  505.82   12.86
  -1   3  -1  486.74   13.53
   1  -3   1  493.29   12.37
   3  -2  -4   70.05    3.63
   1  -3   4   77.50    3.80
  -1   3  -4   71.85    3.28
  -3   2   4   67.05    3.14
   3  -2  -4   74.32    3.66
  -2  -1  -4   68.31    2.21
   1  -3   4   70.92    4.02
  -2  -1  -4   68.31    3.60
  -3   2   4   66.60    3.39
  -1   3  -4   74.73    3.87
   2   1   4   76.56    3.54
   1  -3   4   64.49    2.87
   3  -2  -7  562.75   16.91
   3  -2  -7  515.30   16.68
   1  -3   7  529.87   16.60
  -3   2   7  556.65   16.56
  -1   3  -7  497.69   16.32
   1  -3   7  541.90   15.61
   2   1   7  517.76   16.08
  -2  -1  -7  527.80   15.92
   2   1   7  545.27   16.07
  -3   2   7  563.28   15.05
  -1   3  -7  577.64   15.37
  -3   2  10  289.00   12.09
   2   1  10  299.62   12.18
  -3   2  10  304.65   12.38
  -1   3 -10  275.96   12.47
  -3   2  10  308.65   12.89
   2   1  10  280.45   11.51
   1  -3  10  292.90   10.95
  -2  -1 -10  312.64   12.98
  -1   3 -10  291.50   11.75
   3  -2 -10  292.90   12.28
   1  -3  10  305.03   12.27
   2   1  10  267.86   11.23
   1  -3  10  290.85   12.46
   3  -2 -10  300.76   12.24
   2   1  10  299.68   12.83
  -2  -1 -10  297.56   12.30
  -2  -1 -10  281.09   12.15
   3  -2 -10  299.26   12.51
  -1   3 -10  292.59   12.15
  -2  -1 -10  291.47   12.72
   3  -2 -13  253.25   13.15
   1  -3  13  261.51   12.54
   3  -2 -13  272.74   13.45
  -3   2  13  261.85   12.52
  -2  -1 -13  255.37   12.77
  -2  -1 -13  258.74   13.29
  -1   3 -13  256.09   13.24
   3  -2 -13  261.98   13.58
  -1   3 -13  259.50   13.19
   2   1  13  269.12   13.21
  -3   2  13  265.79   13.42
   3  -2 -13  269.69   13.57
  -3   2  13  263.86   13.08
   3  -2 -13  274.66   12.95
   1  -3  13  260.28   13.53
  -3   2  13  274.88   12.92
   2   1  13  267.59   12.81
  -2  -1 -13  260.95   13.51
   2   1  16  220.56   11.19
  -1   3 -16  205.12   11.47
   3  -2 -16  207.41   12.11
   1  -3  16  225.72   10.84
   3  -2 -16  195.18   11.52
   1  -3  16  212.59   11.72
  -3   2  16  216.51   11.21
  -3   2  16  220.67   10.61
  -3   2  16  229.47   11.96
  -2  -1 -16  222.71   12.18
  -2  -1 -16  219.76   11.30
  -1   3 -16  226.72   11.62
  -3   2  16  220.62   11.61
   2   1  16  204.18   11.33
   3  -2 -16  214.78   11.80
  -3   3 -18  214.04   10.26
   0  -3 -18  226.66   10.66
   3   0 -18  235.64   10.88
  -3   3 -18  250.57   10.83
   3  -3  18  240.04   10.55
   0  -3 -18  207.52   10.64
   0   3  18  255.18   10.83
  -3   0  18  259.56   10.52
  -3   3 -18  259.75   11.11
  -3   0  15  205.73   11.05
  -3   0  15  201.68   11.54
   0   3  15  211.83   11.45
   0  -3 -15  200.33   11.81
   3   0 -15  194.78   11.18
   0  -3 -15  199.48   12.07
  -3   3 -15  198.13   11.56
   3   0 -15  199.90   10.97
   3   0 -15  190.87   11.75
  -3   3 -15  241.30   12.43
   0  -3 -15  200.45   11.76
   0  -3 -15  194.47   11.27
   3   0 -15  198.42   11.90
  -3   0  15  193.32   11.32
   0  -3 -15  214.46   10.84
   3  -3  15  188.44   11.20
   0   3  15  228.53   12.31
   3  -3  15  207.49   11.53
  -3   0  15  216.15   10.83
  -3   0  12  314.06   14.44
   0   3  12  312.70   14.37
  -3   0  12  305.94   14.13
   0  -3 -12  313.65   13.57
   3   0 -12  315.82   14.25
  -3   3 -12  304.40   14.38
  -3   3 -12  348.69   13.31
   0   3  12  356.95   14.18
   0  -3 -12  306.18   14.44
  -3   0  12  345.44   14.34
   3   0 -12  312.60   14.50
   0  -3 -12  334.28   13.94
   0   3  12  327.96   14.04
   0  -3 -12  300.52   14.19
   3   0 -12  326.03   13.91
   3  -3  12  289.57   14.02
  -3   3 -12  314.25   14.23
   3   0 -12  327.30   14.52
   3   0 -12  313.54   14.60
   3   0 -12  291.70   13.80
   0  -3 -12  301.22   14.47
   0   3   9  362.32   12.13
   3   0  -9  363.49   13.91
  -3   0   9  351.99   13.07
   0   3   9  340.19   13.10
   0  -3  -9  342.86   13.52
   3  -3   9  349.11   13.20
   3   0  -9  370.17   13.65
   0  -3  -9  339.72   12.97
   0  -3  -9  370.32   14.25
   3   0  -9  356.00   13.25
   3  -3   9  332.50   12.98
  -3   3  -9  360.29   12.86
   3   0  -6  783.60   21.55
  -3   0   6  770.77   21.37
   3   0  -6  729.26   21.99
   0   3   6  758.00   21.50
   3  -3   6  725.97   21.50
   0  -3  -6  723.10   21.51
   0  -3  -6  765.98   21.50
  -3   3  -6  739.15   21.18
   3  -3   6  760.31   20.67
   3  -3   6  794.56   19.56
   0   3   6  756.99   20.78
   3  -3   6  772.99   21.35
  -3   0   6  765.41   20.71
  -3   0   3  229.71    8.31
  -3   3  -3  277.03    6.97
   3   0  -3  274.09    9.10
   0   3   3  251.17    8.63
   3  -3   3  258.47    8.15
   0   3   3  270.11    7.85
   0  -3  -3  256.72    8.71
  -3   0   3  267.47    8.65
   3  -3   3  268.21    9.03
  -3   3  -3  272.17    8.56
   3   0  -3  272.35    8.93
   3   0  -3  286.71    8.46
   0  -3  -3  269.03    8.83
  -3   0   0 1485.48   37.39
   0  -3   0 1493.54   36.98
   3   0   0 1435.91   37.33
  -3   3   0 1509.15   36.16
   0   3   0 1520.21   37.67
   3   0   0 1635.30   37.78
   3  -3   0 1523.07   36.19
  -3   0   0 1572.75   37.59
   0  -3   0 1505.52   37.57
   3   0   3  318.93    9.94
   0  -3   3  301.12   10.00
  -3   0  -3  307.66    9.44
   3   0   3  291.27    9.47
  -3   0  -3  296.95    9.48
  -3   3   3  308.84    9.12
   0   3  -3  303.07    9.04
   3  -3  -3  311.27    8.88
   3   0   3  304.97    9.38
  -3   3   3  312.19    9.05
  -3   0  -3  282.42    8.40
   3  -3  -3  292.45    9.17
   0   3  -6 1330.65   32.17
  -3   3   6 1299.94   31.91
   3  -3  -6 1257.29   33.03
   3   0   6 1255.44   32.52
   0   3  -6 1257.24   32.16
  -3   0  -6 1207.96   33.10
   3  -3  -6 1282.95   33.41
   0  -3   6 1253.32   33.73
   3  -3  -6 1259.22   33.39
  -3   3   6 1275.34   33.14
   3   0   6 1219.26   32.47
   0  -3   6 1248.43   32.64
   3   0   9 1003.20   29.43
   3  -3  -9 1018.92   30.14
   3  -3  -9 1052.91   30.34
   0  -3   9 1036.12   29.06
   3   0   9 1113.67   30.42
   0   3  -9 1009.94   29.69
   0   3  -9 1056.06   31.00
   0   3  -9 1064.46   30.30
  -3   3   9 1043.68   29.87
  -3   0  -9 1069.73   30.23
   3  -3  -9 1040.42   30.25
   3   0   9 1063.10   28.95
   3  -3 -12  786.42   25.45
   0  -3  12  772.82   25.62
   3  -3 -12  804.83   26.60
   3  -3 -12  748.26   25.94
  -3   3  12  773.10   26.05
  -3   3  12  745.00   25.73
   3  -3 -12  759.07   26.00
   0   3 -12  739.24   25.69
   0  -3  12  765.88   25.81
   3   0  12  799.99   26.09
   0   3 -12  767.56   25.39
   0   3 -12  777.70   24.65
   0   3 -12  764.28   25.88
  -3   0 -12  778.69   25.84
  -3   3  12  864.15   26.02
   3   0  12  751.78   25.14
  -3   0 -12  772.58   26.12
  -3   0 -12  760.01   25.40
   3   0  12  783.22   25.29
   0  -3  12  757.44   25.09
  -3   3  12  745.10   25.01
  -3   3  12  784.42   24.81
   3  -3 -12  751.60   25.64
  -3   0 -15  133.20    8.89
   0  -3  15  138.03    9.42
   0   3 -15  117.35    9.32
   0   3 -15  132.62    9.46
   0   3 -15  121.64    8.68
   3  -3 -15  117.12    9.49
  -3   0 -15  137.57    9.08
  -3   3  15  136.74    9.75
   3   0  15  124.66    8.71
   3  -3 -15  131.51    9.43
  -3   3  15  129.54    8.56
   3  -3 -15  136.83    9.62
   3  -3 -15  127.36    9.73
   3   0  15  125.53    8.86
  -3   0 -15  138.91   10.06
  -3   3  15  132.41    9.25
   0  -3  15  133.75    9.07
  -3   0 -15  134.52    9.39
   0  -3  18   74.21    5.48
   3   0  18   65.26    5.20
   3   0  18   68.82    5.72
  -3   0 -18   72.62    5.87
   0  -3  18   63.92    5.42
   3  -3 -18   58.49    5.67
   0   3 -18   74.76    5.77
   0   3 -18   58.82    6.05
  -3   3  18   65.77    5.37
   3  -3 -18   68.48    5.79
   3  -4 -17    4.06    2.85
   3  -4 -17    3.00    3.66
  -4   1 -17   13.53    2.47
  -4   1 -17    5.00    3.83
   3  -4 -17    9.63    3.92
  -3   4  17    2.26    3.10
   1   3 -17    0.08    2.62
  -1  -3  17    3.41    2.99
   4  -1  17    3.93    3.68
   4  -1  17    1.41    3.06
  -1  -3  17    3.40    2.98
   1   3 -17   -4.42    3.51
   3  -4 -14    3.76    3.79
  -4   1 -14   -2.69    4.48
   3  -4 -14    7.81    4.13
   3  -4 -14    4.98    3.66
   1   3 -14    6.05    4.07
  -4   1 -14    4.66    4.35
   1   3 -14   11.53    3.79
   3  -4 -14    6.66    4.32
  -1  -3  14    5.98    3.61
   4  -1  14    5.32    5.06
   3  -4 -14    9.29    4.63
  -3   4  14    8.30    4.52
   3  -4 -14    7.62    4.54
   1   3 -14    6.22    3.48
  -3   4  14    8.46    3.41
  -1  -3  14    5.04    3.46
  -4   1 -14    5.45    4.66
  -4   1 -14    7.50    4.26
   4  -1  14    7.06    4.04
  -3   4  11   23.94    4.48
   3  -4 -11   29.90    4.75
  -4   1 -11   28.34    4.92
   1   3 -11   25.98    4.73
   1   3 -11   31.83    4.95
   4  -1  11   27.54    4.12
  -3   4  11   23.19    4.55
  -4   1 -11   26.66    4.58
   4  -1  11   29.61    4.14
  -3   4  11   32.33    4.20
   1   3 -11   33.14    4.77
   3  -4 -11   29.76    4.75
  -1  -3  11   29.20    4.38
   1   3 -11   33.04    4.94
  -1  -3  11   24.28    4.51
   1   3 -11   16.10    4.27
  -3   4  11   37.79    4.71
  -4   1 -11   24.35    4.64
  -3   4  11   25.77    4.97
   4  -1  11   30.57    5.00
  -1  -3  11   27.17    4.61
  -1  -3  11   35.16    5.22
   4  -1  11   24.69    4.41
   3  -4 -11   28.14    5.17
   3  -4 -11   27.07    4.35
   3  -4 -11   26.66    4.66
   3  -4  -8  131.49    6.83
  -1  -3   8  131.37    7.00
  -3   4   8  131.70    6.49
   3  -4  -8  121.03    6.54
   4  -1   8  128.06    6.45
   4  -1   8  138.52    6.82
   1   3  -8  132.84    6.98
  -1  -3   8  120.63    6.00
   1   3  -8  116.68    6.98
  -4   1  -8  124.40    6.18
  -4   1  -5   19.12    1.58
  -3   4   5   16.31    2.12
   4  -1   5   16.95    2.64
   4  -1   5   18.70    2.08
  -1  -3   5   19.40    3.05
  -4   1  -5   17.91    2.77
   3  -4  -5   22.74    2.73
  -4   1  -5   20.85    2.77
  -3   4   5   17.79    2.62
   3  -4  -5   22.76    3.05
   4  -1   5   20.13    3.31
   1   3  -5   14.84    2.82
   3  -4  -5   20.93    2.36
  -1  -3   5   18.77    2.64
  -4   1  -2  435.77   12.75
  -4   1  -2  431.59   12.73
  -4   1  -2  451.58   12.28
  -1  -3   2  421.04   13.12
   1   3  -2  414.21   12.61
   4  -1   2  458.38   13.09
  -3   4   2  436.23   12.17
  -1  -3   2  437.70   12.32
   3  -4  -2  474.97   12.48
   3  -4  -2  428.07   12.14
  -3   4   2  445.69   12.59
   4  -1   2  446.64   12.66
   4  -1   2  436.37   12.93
   1   3  -2  425.23   12.68
   4  -1   2  450.28   12.71
  -3   4  -1  251.28    6.86
   3  -4   1  261.52    8.54
   1   3   1  266.62    8.97
  -3   4  -1  293.54    8.32
   4  -1  -1  256.26    8.22
  -1  -3  -1  262.54    8.45
  -1  -3  -1  258.82    8.25
  -4   1   1  259.06    8.09
  -4   1   1  269.33    8.44
   3  -4   1  280.39    8.89
   4  -1  -4    0.68    1.89
  -1  -3  -4    3.61    1.68
   3  -4   4    1.36    2.02
   4  -1  -4   -0.07    1.51
  -3   4  -4    0.81    2.14
  -1  -3  -4    0.35    1.37
   1   3   4    3.33    2.34
   1   3   4   -0.20    1.58
  -4   1   4    1.31    1.87
   3  -4   4    1.20    2.12
   3  -4   4    2.99    2.52
   4  -1  -4    0.50    2.25
  -1  -3  -4    1.81    2.07
   3  -4   4    1.44    1.69
  -4   1   4    0.82    1.93
   3  -4   7   65.36    4.97
  -4   1   7   69.67    4.25
   4  -1  -7   73.03    5.18
   4  -1  -7   69.13    5.34
  -4   1   7   64.34    4.75
   1   3   7   68.52    4.94
  -1  -3  -7   70.71    4.93
   3  -4   7   72.59    4.59
  -3   4  -7   70.94    4.94
   1   3   7   71.24    4.68
  -3   4 -10  460.55   17.09
   3  -4  10  452.59   16.42
   4  -1 -10  434.67   16.59
   3  -4  10  456.57   16.25
  -1  -3 -10  454.31   17.26
   4  -1 -10  456.22   17.17
  -4   1  10  453.77   16.12
  -3   4 -10  464.64   16.28
   1   3  10  441.13   17.25
   3  -4  10  455.79   17.31
   4  -1 -10  451.65   17.13
   4  -1 -10  410.93   16.59
  -4   1  10  440.33   15.83
  -4   1  10  456.62   16.71
  -3   4 -10  489.21   17.29
  -1  -3 -10  428.75   16.47
  -1  -3 -10  444.94   16.71
   1   3  10  457.13   16.26
   3  -4  10  448.32   16.51
  -4   1  10  430.75   16.13
   4  -1 -10  483.30   16.60
  -1  -3 -10  444.85   16.16
  -1  -3 -10  474.15   16.45
   1   3  10  438.27   15.36
  -4   1  10  458.99   17.14
   1   3  10  425.04   16.07
  -1  -3 -13  641.89   22.22
   3  -4  13  635.21   23.13
  -3   4 -13  659.62   23.53
   4  -1 -13  674.82   22.34
  -4   1  13  684.47   22.71
  -4   1  13  651.25   23.29
   1   3  13  640.59   23.58
  -3   4 -13  703.77   22.67
   1   3  13  619.30   22.06
   4  -1 -13  648.88   23.22
   3  -4  13  666.36   21.94
  -3   4 -13  625.18   23.14
   4  -1 -13  676.15   24.23
  -4   1  13  614.37   22.75
   4  -1 -13  653.78   23.25
  -1  -3 -13  659.39   22.55
  -1  -3 -13  623.65   23.43
  -1  -3 -13  606.82   23.27
   4  -1 -13  606.14   23.03
  -1  -3 -13  649.33   23.03
  -1  -3 -16  312.10   14.67
   1   3  16  328.82   14.75
  -4   1  16  325.96   13.83
   4  -1 -16  312.59   14.11
   4  -1 -16  315.42   14.81
  -3   4 -16  337.63   14.22
  -3   4 -16  339.00   14.73
  -1  -3 -16  306.48   14.60
   1   3  16  321.47   14.44
   3  -4  16  333.32   14.51
   4  -1 -16  336.85   15.09
  -4   1  16  344.85   14.47
   2  -4 -18   91.94    6.56
  -2   4  18   96.02    6.46
  -4   2 -18   91.76    6.34
   2   2 -18   76.33    6.22
  -2  -2  18   84.15    5.77
  -4   2 -18   87.76    6.48
   4  -2  18   88.08    5.85
   2   2 -18   85.55    6.08
  -2  -2  18   91.58    6.03
   2  -4 -18   92.72    6.28
   4  -2  15   41.66    5.74
  -4   2 -15   38.01    6.04
  -4   2 -15   37.68    5.60
  -4   2 -15   44.89    6.00
   2   2 -15   32.81    5.42
  -4   2 -15   42.82    6.24
  -2  -2  15   46.49    6.21
   4  -2  15   37.89    5.74
   2  -4 -15   42.19    6.06
   2  -4 -15   34.44    6.46
  -2  -2  15   41.20    5.84
   2   2 -15   42.73    5.75
   2  -4 -15   44.56    6.16
   2  -4 -15   45.99    6.24
   2   2 -15   49.52    5.93
  -2   4  15   37.52    5.96
  -2   4  15   37.86    4.85
  -4   2 -12  878.90   29.26
   2  -4 -12  922.18   29.43
  -2   4  12  884.46   27.78
  -4   2 -12  890.76   29.05
  -2  -2  12  934.83   29.06
  -2   4  12  976.77   29.20
   2  -4 -12  891.00   29.59
   2   2 -12  897.73   27.88
  -2  -2  12  964.09   29.03
   2   2 -12  897.67   29.67
   4  -2  12  900.34   29.23
   4  -2  12  867.55   28.52
  -2   4  12  918.85   29.72
   2  -4 -12  886.79   29.29
   2  -4 -12  850.71   28.68
  -2  -2  12  922.07   29.40
   2   2 -12  871.56   29.16
  -2   4  12  877.83   28.93
   2  -4 -12  864.81   28.78
   2   2 -12  893.59   28.91
   4  -2  12  970.98   28.55
   2   2 -12  884.41   29.44
   4  -2  12  981.11   29.56
   2  -4  -9 1489.29   27.58
   2   2  -9 1556.36   26.30
   2   2  -9 1483.57   28.06
  -4   2  -9 1558.70   27.79
   2  -4  -9 1466.48   27.05
  -2   4   9 1530.34   28.30
   4  -2   9 1501.32   26.43
   2  -4  -9 1485.83   26.70
  -4   2  -9 1475.70   25.21
  -2   4   9 1504.20   27.68
  -2  -2   9 1552.24   28.33
   2  -4  -9 1455.04   27.38
   2   2  -9 1452.73   27.89
  -2   4   9 1398.01   26.52
   2  -4  -9 1464.53   27.90
   4  -2   9 1394.77   26.36
   2   2  -9 1553.53   28.86
   4  -2   9 1482.31   27.19
  -2  -2   9 1448.08   26.26
   4  -2   6 1538.02   41.46
   2   2  -6 1495.64   41.20
  -2  -2   6 1624.60   41.57
  -2  -2   6 1601.79   40.77
   4  -2   6 1499.58   40.28
  -4   2  -6 1481.38   40.27
   2  -4  -6 1531.36   40.93
  -4   2  -6 1634.80   40.18
   2  -4  -6 1528.16   40.83
   4  -2   6 1650.47   38.94
  -2   4   6 1574.21   40.90
  -2   4   6 1695.50   39.47
   2  -4  -6 1544.09   41.03
  -4   2  -3 2488.02   61.50
   2   2  -3 2569.86   62.29
  -2   4   3 2543.35   61.50
  -2  -2   3 2413.74   61.86
  -4   2  -3 2407.90   61.02
   2  -4  -3 2655.62   61.91
  -2   4   3 2499.51   61.26
   2   2  -3 2404.80   61.03
   4  -2   3 2657.18   62.19
   2  -4  -3 2501.88   61.50
   2   2  -3 2387.87   61.87
  -2   4   3 2715.21   60.82
   4  -2   3 2589.52   61.69
   2  -4  -3 2520.89   61.34
  -4   2  -3 2473.39   60.66
   4  -2   3 2432.61   61.88
  -4   2  -3 2604.30   61.67
   2  -4   0  274.25    9.01
  -2  -2   0  295.24    8.74
   2   2   0  286.31    9.30
   2   2   0  318.33    9.35
  -2   4   0  287.12    9.06
  -4   2   0  285.96    8.81
  -2  -2   0  292.93    9.08
  -2   4   0  293.52    8.88
   4  -2   0  280.24    8.34
  -2  -2  -3   10.46    1.82
   2   2   3   10.98    2.54
  -2   4  -3   10.34    2.18
   2   2   3    8.74    2.31
   4  -2  -3    8.53    1.55
  -2   4  -3   10.14    2.13
   2   2   3   10.14    2.20
   2  -4   3   10.55    2.74
  -4   2   3    9.30    1.83
  -2  -2  -3   17.90    2.58
   2  -4   3    6.53    2.19
  -4   2   3   10.16    2.10
  -2  -2  -3   11.19    1.42
   2  -4   6  413.09   12.91
   2  -4   6  428.60   11.91
  -2   4  -6  392.48   13.18
   4  -2  -6  405.40   13.31
   2   2   6  398.03   13.15
   2  -4   6  416.14   13.37
  -4   2   6  394.30   12.24
   4  -2  -6  397.90   12.55
  -2  -2  -6  392.85   12.94
   4  -2  -6  402.38   13.61
   2  -4   6  394.69   13.37
  -4   2   6  414.64   13.10
   4  -2  -6  424.33   13.48
   2   2   6  398.15   13.07
  -2   4  -9   69.65    5.66
   4  -2  -9   76.04    5.84
   2  -4   9   74.42    5.40
   2   2   9   71.52    5.00
   2   2   9   74.99    5.39
  -2  -2  -9   68.30    5.92
   2  -4   9   82.72    6.62
  -4   2   9   75.65    6.04
  -4   2   9   68.22    5.43
  -2  -2  -9   68.55    5.30
   4  -2  -9   72.99    5.93
  -2  -2  -9   78.87    5.93
  -4   2  12  528.28   18.56
   2  -4  12  521.80   18.19
   4  -2 -12  587.02   20.06
  -2   4 -12  529.96   18.81
   4  -2 -12  530.11   18.49
   2   2  12  541.07   18.23
  -2   4 -12  552.23   18.39
  -4   2  12  535.53   18.79
  -2  -2 -12  487.84   17.62
  -4   2  12  585.73   18.97
   2   2  12  544.23   18.17
  -2  -2 -12  508.55   18.88
  -2  -2 -12  510.16   19.10
  -2   4 -12  526.92   18.89
   2   2  12  539.17   17.95
  -2  -2 -12  527.83   18.36
  -4   2  12  511.92   18.22
  -4   2  12  561.83   17.66
   4  -2 -12  531.76   18.92
  -4   2  12  518.12   18.78
  -2  -2 -12  550.98   20.06
   2  -4  12  513.45   18.01
   4  -2 -12  520.08   18.87
   2   2  12  531.62   19.24
  -4   2  15  317.44   13.90
  -2  -2 -15  298.22   14.38
   2   2  15  264.88   13.52
   4  -2 -15  269.65   14.27
   2  -4  15  291.27   13.96
  -4   2  15  301.72   13.39
   4  -2 -15  300.24   13.95
   4  -2 -15  265.99   13.97
   2   2  15  271.90   12.95
  -2  -2 -15  276.97   13.49
  -2   4 -15  281.50   13.62
  -2  -2 -15  282.04   13.92
  -4   2  15  278.44   13.38
  -4   2  15  279.06   13.57
   2  -4  15  279.76   12.78
  -2   4 -15  300.44   14.27
  -2   4 -18  217.29   10.00
   4  -2 -18  167.42    9.45
   4  -2 -18  201.64    9.86
  -2   4 -18  221.78   10.00
  -2  -2 -18  221.87   10.12
   2   2  18  219.75    9.92
   2  -4  18  225.58    9.81
  -4   2  18  228.71    9.56
   2  -4  18  185.88    8.83
   4  -3  16   24.66    5.25
   1  -4 -16   29.11    5.09
   3   1 -16   33.38    5.36
  -3  -1  16   38.94    5.44
  -4   3 -16   34.44    5.21
  -4   3 -16   27.18    5.43
   1  -4 -16   30.12    4.77
   3   1 -16   33.83    4.96
   1  -4 -16   25.38    5.52
   4  -3  16   20.00    5.23
  -4   3 -16   37.56    5.24
  -3  -1  16   26.18    4.60
   3   1 -16   28.95    5.27
  -1   4  16   34.73    5.12
  -3  -1  16   32.51    4.67
  -1   4  13  259.87   13.08
  -4   3 -13  232.75   12.61
   1  -4 -13  239.08   12.63
  -3  -1  13  244.95   12.33
   3   1 -13  248.71   13.05
   3   1 -13  236.99   12.58
  -3  -1  13  245.13   12.91
   1  -4 -13  249.48   13.25
   4  -3  13  250.31   12.69
   3   1 -13  247.63   13.16
   4  -3  13  220.76   12.47
  -4   3 -13  243.03   12.67
   1  -4 -13  226.62   12.26
   3   1 -13  227.39   13.09
  -1   4  13  254.21   11.52
  -4   3 -13  244.32   12.92
   3   1 -13  238.11   12.48
  -1   4  13  244.47   12.26
   1  -4 -13  240.66   12.99
   3   1 -10  205.01   10.15
  -4   3 -10  185.23    9.94
  -1   4  10  198.71   10.53
  -3  -1  10  187.45    9.46
   4  -3  10  175.14    9.26
  -3  -1  10  188.24    9.60
   4  -3  10  193.01   10.14
   4  -3  10  186.14    9.62
  -4   3 -10  191.33    8.97
  -1   4  10  181.77    9.52
  -3  -1  10  197.84   10.21
  -3  -1  10  201.88    9.83
   3   1 -10  187.43   10.09
  -3  -1  10  199.14    9.10
  -4   3 -10  178.06   10.11
   3   1 -10  192.97    9.83
  -1   4  10  195.74    9.82
  -1   4  10  199.37    9.29
   1  -4 -10  175.86    9.53
   3   1 -10  184.85    9.56
   1  -4 -10  181.81    9.92
   1  -4 -10  175.72    9.93
   1  -4 -10  181.81    9.72
   3   1 -10  188.37   10.54
   1  -4 -10  181.55   10.28
  -3  -1   7  474.80   15.21
   1  -4  -7  457.84   15.40
   1  -4  -7  447.54   15.49
   3   1  -7  448.27   15.73
   4  -3   7  503.48   15.38
  -1   4   7  490.05   14.18
  -4   3  -7  454.30   14.88
   3   1  -7  444.89   15.06
  -1   4   7  458.19   15.27
   4  -3   7  480.99   14.63
  -3  -1   7  481.93   14.67
  -1   4   7  503.97   13.68
   4  -3   7  444.62   15.63
   4  -3   4    0.85    1.94
   3   1  -4    3.41    1.40
  -3  -1   4    1.21    1.53
   1  -4  -4    1.42    1.99
   4  -3   4    3.57    2.56
  -4   3  -4    1.81    1.21
   4  -3   4    4.69    1.62
  -1   4   4    2.32    2.09
  -1   4   4    1.26    1.73
   3   1  -4    2.22    2.53
  -4   3  -4    1.53    1.87
  -3  -1   4    3.70    2.19
   1  -4  -4    0.91    2.15
   3   1  -4    2.31    1.96
  -4   3  -4    2.54    1.87
  -1   4   1  777.96   21.08
  -4   3  -1  826.34   20.80
  -3  -1   1  779.74   20.94
   1  -4  -1  811.17   21.07
   1  -4  -1  760.99   20.89
   4  -3   1  757.68   20.17
  -4   3  -1  792.77   20.56
   3   1  -1  788.26   21.22
  -3  -1   1  804.25   20.37
   3   1   2  124.24    5.11
   4  -3  -2  120.07    3.73
   3   1   2  130.24    5.56
  -4   3   2  124.80    5.15
  -3  -1  -2  124.88    5.17
   1  -4   2  140.10    5.87
  -1   4  -2  129.54    5.35
  -3  -1  -2  131.90    5.61
  -1   4  -2  125.70    5.34
  -4   3   2  123.48    4.65
   1  -4   2  134.78    5.93
  -3  -1  -5   70.89    4.39
  -4   3   5   74.93    4.00
   1  -4   5   71.10    4.95
   3   1   5   76.44    4.39
  -1   4  -5   68.26    4.13
  -3  -1  -5   74.43    4.69
  -1   4  -5   72.66    4.68
   4  -3  -5   73.73    4.52
  -1   4  -5   84.15    3.21
  -4   3   5   71.26    4.18
   1  -4   5   72.99    4.46
   4  -3  -5   70.75    4.35
  -4   3   8  146.08    7.30
   4  -3  -8  158.15    7.93
  -3  -1  -8  142.71    7.31
   4  -3  -8  148.73    7.77
   3   1   8  180.17    8.09
  -1   4  -8  150.88    7.75
   4  -3  -8  153.40    7.68
   3   1   8  146.65    7.08
   1  -4   8  152.30    6.68
   1  -4   8  142.69    7.71
  -3  -1  -8  135.57    7.58
   3   1  11  110.58    7.31
  -1   4 -11   96.40    7.27
  -3  -1 -11  101.08    8.09
  -4   3  11  112.84    7.63
  -3  -1 -11  100.52    7.37
   3   1  11  103.79    7.11
  -1   4 -11  114.79    7.79
  -4   3  11  110.71    7.78
  -3  -1 -11  116.09    7.51
   4  -3 -11  103.38    8.04
  -1   4 -11  103.59    7.94
  -4   3  11  111.88    7.43
  -3  -1 -11  109.59    7.68
  -3  -1 -11  110.69    7.76
   1  -4  11   92.64    7.29
   4  -3 -11  101.94    8.09
   3   1  11   93.78    8.12
  -1   4 -11  116.40    7.49
   1  -4  11  109.33    7.68
   3   1  11  106.85    8.21
  -4   3  11  117.32    7.37
  -4   3  11  103.72    7.85
  -3  -1 -11  101.90    7.35
  -4   3  11  100.78    7.53
   3   1  11  118.25    7.31
  -3  -1 -11  104.93    7.68
  -3  -1 -14  221.86   12.54
  -4   3  14  235.57   11.44
  -3  -1 -14  241.32   11.69
   4  -3 -14  212.49   12.67
   3   1  14  220.43   11.61
   3   1  14  218.64   12.51
   4  -3 -14  247.43   13.13
  -4   3  14  222.39   12.09
  -4   3  14  242.10   12.71
  -1   4 -14  222.35   12.24
  -3  -1 -14  219.53   12.10
  -3  -1 -14  241.71   12.27
   4  -3 -14  236.36   12.86
  -1   4 -14  243.57   13.01
   4  -3 -14  234.99   12.88
  -3  -1 -14  260.76   12.65
   4  -3 -14  240.10   12.96
   1  -4  14  245.01   12.27
   1  -4  14  231.69   12.71
  -4   3  14  225.03   12.02
   3   1  17   -2.13    2.96
   3   1  17    6.16    3.40
   1  -4  17    4.66    2.70
   4  -3 -17    4.05    3.19
  -1   4 -17    1.07    3.32
  -4   3  17    8.87    2.66
   1  -4  17   12.50    2.03
   3   1  17    6.13    3.92
   4  -3 -17    3.58    3.75
   4  -3 -17    5.95    2.65
  -3  -1 -17    4.07    3.36
   4  -3 -17    0.38    2.71
  -4   3  17    4.06    3.16
   0  -4 -17   26.08    4.20
   4   0 -17   23.16    4.41
  -4   0  17   28.61    4.11
   0   4  17   20.38    4.12
  -4   4 -17   19.46    4.15
   4  -4  17   21.73    3.75
  -4   4 -17   23.08    4.32
   4   0 -17   18.25    4.12
  -4   0  17   27.06    4.38
   0  -4 -17   18.38    4.61
  -4   4 -14  205.42   11.62
   0  -4 -14  193.99   11.50
   0  -4 -14  211.24   11.75
   0  -4 -14  194.92   12.29
  -4   4 -14  201.00   11.74
   4   0 -14  204.13   11.99
  -4   4 -14  212.24   12.01
   0   4  14  206.43   11.79
  -4   0  14  195.56   11.18
   0   4  14  233.44   12.22
   4  -4  14  185.32   11.26
  -4   0  14  205.75   11.70
   4  -4  14  192.27   11.36
   4   0 -14  215.85   11.39
   4   0 -14  189.08   11.26
   4   0 -14  204.78   12.23
   4   0 -14  211.26   11.88
   4   0 -14  206.12   11.81
   4   0 -11    1.42    3.08
  -4   0  11    2.55    3.78
   0  -4 -11    3.73    3.61
   0   4  11    1.24    3.12
  -4   4 -11    0.61    2.68
   0  -4 -11    2.65    3.05
   4   0 -11    1.20    3.30
   4  -4  11    2.78    3.26
   0  -4 -11    4.63    3.17
   4   0 -11   -3.31    3.91
   0  -4 -11   -0.34    2.68
  -4   0  11   -4.84    3.43
  -4   4 -11    3.09    2.97
   4   0 -11    2.35    3.61
   4  -4  11    4.84    2.62
   4   0 -11    1.34    2.90
   0   4  11    7.65    3.88
  -4   0  11    0.74    2.92
  -4   0  11    1.55    3.15
   0   4  11    0.48    3.04
   0  -4 -11    3.89    2.53
   0  -4 -11    2.66    3.01
   4   0 -11   -0.67    2.30
  -4   4 -11    3.18    4.03
  -4   4 -11    9.06    2.82
  -4   0   8  233.63    8.93
   0   4   8  212.27    9.57
  -4   4  -8  216.43    9.35
   0  -4  -8  236.38   10.42
   4  -4   8  231.38    8.91
   4  -4   8  218.94    9.52
   0  -4  -8  212.72    9.77
   4   0  -8  217.12    9.71
   4   0  -8  228.26   10.42
   0  -4  -8  226.69   10.53
   4  -4   8  223.94   10.00
  -4   0   8  218.12    9.56
   4  -4   8  215.79    9.90
   0   4   8  228.68    8.56
  -4   0   5  135.62    6.28
  -4   0   5  135.48    6.20
   4   0  -5  132.95    6.67
   0   4   5  132.85    6.30
   4  -4   5  133.83    6.81
   4  -4   5  141.61    5.92
   4  -4   5  135.29    5.98
   0  -4  -5  137.82    6.62
   4   0  -5  137.39    6.84
  -4   4  -5  136.62    6.26
   4  -4   2   76.53    4.15
   4  -4   2   72.49    3.36
  -4   4  -2   75.47    4.01
   4  -4   2   72.75    3.86
  -4   4  -2   72.17    3.85
   0  -4  -2   65.45    3.77
  -4   0   2   70.98    4.14
   4  -4   2   81.65    4.59
   4   0  -2   64.67    4.03
  -4   4  -2   77.19    3.64
   0  -4  -2   72.86    3.98
   0   4   2   78.47    4.46
   4  -4  -1  611.19   16.06
   0  -4   1  596.95   16.16
  -4   4   1  597.83   15.74
  -4   4   1  635.80   16.93
  -4   0  -1  611.17   17.18
   0   4  -1  602.39   17.18
   4   0   1  598.52   17.15
   0  -4   1  635.83   17.38
  -4   0  -1  620.52   16.85
  -4   0  -1  648.94   17.40
   4   0   1  625.18   17.41
   4   0   1  611.48   17.00
   4   0   4  625.05   18.19
   4   0   4  657.30   18.29
  -4   4   4  649.47   17.73
  -4   0  -4  627.39   16.78
   0  -4   4  694.51   17.60
  -4   0  -4  612.22   18.07
  -4   0  -4  655.60   18.48
   0   4  -4  630.75   17.63
   0   4  -4  666.13   17.83
   0  -4   4  649.23   18.94
   4  -4  -4  633.93   18.01
  -4   4   4  621.86   17.70
   4   0   4  616.77   18.71
   4  -4  -4  603.23   17.23
  -4   4   7  141.11    5.94
   4   0   7  142.13    6.26
   4  -4  -7  138.13    6.70
   0   4  -7  137.95    6.18
   0   4  -7  130.65    7.10
   4  -4  -7  127.14    7.04
  -4   0  -7  126.29    6.72
   0  -4   7  140.06    7.50
  -4   4   7  133.13    6.67
  -4   0  -7  123.21    6.71
   4  -4  -7  147.96    7.24
   4   0   7  141.74    6.53
  -4   4  10   66.50    5.55
   0   4 -10   58.15    6.30
   4   0  10   67.62    6.13
   4  -4 -10   65.96    6.05
  -4   0 -10   62.28    5.72
   4   0  10   69.20    5.35
  -4   0 -10   70.14    6.24
   4   0  10   69.04    6.81
  -4   4  10   64.14    6.13
  -4   0 -10   66.67    5.87
   0  -4  10   68.17    6.06
  -4   0 -10   73.18    6.27
  -4   0 -10   74.44    6.66
   4  -4 -10   67.02    6.14
   0   4 -10   70.63    6.18
  -4   0 -10   67.54    5.72
   4   0  10   69.97    6.47
  -4   4  10   73.17    6.22
   4   0  10   71.51    5.67
  -4   4  10   71.85    6.31
  -4   4  10   71.82    5.81
   0   4 -10   68.48    5.86
   0  -4  10   74.58    5.38
  -4   4  10   71.68    5.59
   0   4 -10   70.99    6.59
   4  -4 -10   70.28    6.28
   0  -4  10   75.07    5.91
   0   4 -13   42.89    5.74
   4   0  13   50.99    6.32
   0  -4  13   53.94    6.24
   0   4 -13   48.70    6.73
   0   4 -13   37.29    6.14
  -4   4  13   47.96    6.15
   4   0  13   52.07    7.07
   4  -4 -13   55.57    6.30
  -4   4  13   48.96    5.87
  -4   0 -13   48.25    5.85
  -4   0 -13   53.16    6.49
   0   4 -13   49.12    5.70
   4  -4 -13   53.42    6.44
   4   0  13   52.81    5.78
   4  -4 -13   45.94    6.77
  -4   0 -13   48.49    5.92
  -4   4  13   54.72    5.72
   0  -4  13   40.92    5.82
   4  -4 -13   39.58    5.93
  -4   0 -13   48.72    5.77
   4   0  16   87.85    6.52
   0   4 -16   64.86    6.67
   4  -4 -16   74.69    7.16
   4  -4 -16   77.78    7.52
   0   4 -16   83.42    7.13
   4  -4 -16   79.91    7.38
  -4   0 -16   73.03    7.32
   0  -4  16   78.34    7.06
  -4   0 -16   94.25    7.23
   0  -4  16   88.11    7.01
   4   0  16   74.36    7.10
  -4   4  16   72.14    7.10
  -4   4  16   87.00    6.77
   4  -4 -16   71.31    6.95
   4  -5 -18   18.41    3.58
  -5   1 -18   22.32    3.97
  -4   5  18   20.50    3.80
   1   4 -18   13.01    3.48
  -1  -4  18   16.70    3.03
   5  -1  18   13.37    3.11
  -1  -4  15  100.23    8.09
   4  -5 -15  104.79    8.77
  -1  -4  15  119.51    8.40
   4  -5 -15  112.40    8.75
   1   4 -15  102.16    8.42
  -5   1 -15  112.45    8.23
   5  -1  15  117.83    7.75
   4  -5 -15   92.73    8.41
   5  -1  15  113.33    8.66
   1   4 -15  111.77    8.67
  -5   1 -15  110.73    8.62
   4  -5 -15  102.63    8.34
  -5   1 -15  116.97    9.23
  -4   5  15  109.80    8.86
   1   4 -12  429.40   17.82
  -4   5  12  448.47   16.67
  -5   1 -12  459.63   17.58
   4  -5 -12  430.65   17.78
   5  -1  12  431.20   16.72
  -4   5  12  439.75   16.44
   1   4 -12  445.33   17.73
  -1  -4  12  437.96   17.78
  -5   1 -12  436.31   17.47
  -1  -4  12  445.15   17.44
   1   4 -12  429.44   17.14
  -5   1 -12  433.99   17.67
  -4   5  12  429.81   17.20
   1   4 -12  438.47   18.30
  -5   1 -12  454.47   18.12
   1   4 -12  441.76   17.51
   4  -5 -12  443.62   17.65
   5  -1  12  417.86   17.88
   4  -5 -12  422.95   17.67
   5  -1  12  434.33   17.81
  -1  -4  12  429.82   17.29
   4  -5 -12  440.78   18.43
  -4   5  12  438.66   18.20
  -1  -4   9  714.13   22.85
  -4   5   9  695.23   21.63
  -5   1  -9  693.59   22.72
  -5   1  -9  656.34   21.85
  -5   1  -9  711.25   22.31
  -1  -4   9  700.16   22.91
  -4   5   9  692.42   21.78
   4  -5  -9  667.46   22.15
  -5   1  -9  725.08   22.00
   4  -5  -9  681.03   22.34
   5  -1   9  654.78   21.71
  -4   5   9  676.94   21.90
   1   4  -9  714.99   23.07
  -4   5   9  677.83   22.66
   4  -5  -9  684.71   22.26
  -5   1  -9  687.70   22.22
   5  -1   9  682.18   22.58
  -4   5   9  668.83   21.79
   4  -5  -9  670.28   22.44
   5  -1   9  679.16   22.93
   5  -1   9  673.01   22.24
  -1  -4   9  697.01   22.16
   1   4  -9  643.06   22.35
   1   4  -9  661.06   22.16
   5  -1   6 1874.88   50.00
   4  -5  -6 1906.60   49.15
   1   4  -6 1860.98   49.14
   1   4  -6 1911.32   48.54
  -5   1  -6 2013.12   49.42
  -1  -4   6 2025.82   50.36
   5  -1   6 1840.34   47.66
  -5   1  -6 1859.73   49.18
   5  -1   6 1893.03   49.33
   4  -5  -6 1932.64   49.37
  -4   5   6 1944.93   49.03
  -4   5   3  310.21    9.67
  -5   1  -3  305.09    9.53
   1   4  -3  305.78   10.00
  -5   1  -3  317.98   10.50
   5  -1   3  324.41   10.76
   5  -1   3  289.36   10.49
   4  -5  -3  310.48    9.94
  -1  -4   3  286.15   10.74
  -5   1  -3  279.42   10.22
   1   4  -3  298.26   10.09
   5  -1   3  313.87   10.34
  -4   5   3  301.79    9.96
   4  -5  -3  310.09    9.76
   5  -1   0  883.63   21.97
  -4   5   0  872.10   21.22
  -1  -4   0  880.49   22.96
  -5   1   0  858.95   22.94
   4  -5   0  861.93   22.20
  -5   1   0  788.54   22.82
   1   4   0  849.25   23.46
   5  -1   0  812.10   22.63
   5  -1   0  851.78   23.03
   1   4   0  864.48   22.00
  -1  -4   0  820.48   22.62
   4  -5   0  855.35   21.18
  -4   5   0  872.37   22.38
   4  -5   0  813.38   22.97
  -4   5  -3  701.18   19.33
  -1  -4  -3  675.43   18.73
  -4   5  -3  713.87   18.54
   5  -1  -3  675.18   19.13
  -1  -4  -3  700.13   19.57
   1   4   3  679.48   18.76
   1   4   3  703.79   20.03
   4  -5   3  654.90   19.97
   4  -5   3  651.58   19.62
  -5   1   3  689.73   19.51
  -5   1   3  672.75   19.16
  -1  -4  -6  971.87   24.53
  -5   1   6  897.35   25.17
   4  -5   6  843.69   25.49
  -5   1   6  924.70   25.64
   1   4   6  886.68   25.84
   5  -1  -6  879.97   26.07
   4  -5   6  901.31   25.18
  -1  -4  -6  879.34   25.85
   5  -1  -6  847.91   25.48
   4  -5   6  901.99   26.22
  -4   5  -6  918.06   25.70
   1   4   6  932.51   25.84
  -1  -4  -6  902.20   24.25
  -4   5  -9   79.54    6.00
   1   4   9   71.66    5.48
   4  -5   9   73.61    6.40
  -5   1   9   64.47    5.46
  -5   1   9   78.55    5.87
   4  -5   9   80.71    6.16
  -1  -4  -9   64.57    5.91
   4  -5   9   68.06    5.79
   5  -1  -9   68.09    6.08
   5  -1  -9   79.43    6.49
   4  -5   9   69.93    5.74
  -1  -4  -9   85.28    6.76
  -1  -4  -9   75.81    6.34
   4  -5   9   83.55    5.93
   1   4   9   69.28    6.35
   5  -1  -9   75.65    5.82
  -5   1   9   85.16    6.44
   1   4   9   77.31    6.00
  -1  -4  -9   81.91    6.67
  -1  -4  -9   82.54    5.22
   4  -5   9   76.80    6.46
  -4   5  -9   74.10    6.52
  -4   5 -12  326.42   12.85
  -5   1  12  305.11   13.58
   5  -1 -12  308.37   13.69
  -1  -4 -12  317.74   13.38
   4  -5  12  313.88   13.49
   5  -1 -12  326.16   14.03
  -1  -4 -12  309.86   13.82
  -4   5 -12  307.96   13.10
  -5   1  12  308.50   12.22
   1   4  12  309.74   12.37
  -5   1  12  305.61   12.79
   1   4  12  307.60   13.83
   5  -1 -12  297.70   13.45
  -1  -4 -12  279.60   13.12
  -4   5 -12  300.28   13.31
   4  -5  15  105.55    8.25
  -1  -4 -15  107.04    8.44
   1   4  15  117.73    8.50
   5  -1 -15  111.13    9.08
   5  -1 -15  112.56    9.04
  -5   1  15  114.70    8.21
   4  -5  15  118.91    8.57
   1   4  15  109.12    8.28
  -1  -4 -15  111.64    8.80
   5  -1 -15  108.85    8.21
  -5   1  15  120.77    8.92
  -4   5 -15  114.05    8.75
   4  -5  18  126.84    6.72
   1   4  18  118.18    6.68
  -5   1  18  126.99    6.85
  -4   5 -18  123.94    7.09
   5  -1 -18  119.29    7.22
  -4   5 -18  114.70    6.86
  -1  -4 -18  120.95    6.76
  -3   5  16   22.07    4.71
   2   3 -16   20.72    4.60
  -5   2 -16   21.46    4.89
  -2  -3  16   27.87    4.57
   3  -5 -16   20.54    4.03
   5  -2  16   25.61    4.38
  -5   2 -16   20.45    4.93
  -2  -3  16   15.10    4.26
  -5   2 -16   24.08    4.79
   3  -5 -16   16.65    4.98
   2   3 -16   15.90    4.43
   3  -5 -16   20.63    5.32
   5  -2  16   18.62    3.84
   3  -5 -16   11.15    4.82
  -3   5  13  100.72    8.31
   2   3 -13   91.13    8.16
  -5   2 -13   92.29    8.22
   5  -2  13   92.74    8.12
  -2  -3  13   87.76    7.58
   2   3 -13   89.89    7.81
  -5   2 -13   93.87    8.03
   2   3 -13   83.93    8.89
   3  -5 -13   92.47    8.16
  -5   2 -13   92.41    7.90
  -3   5  13  100.30    7.23
   3  -5 -13   85.87    7.99
  -5   2 -13   74.92    7.59
   3  -5 -13   79.20    7.66
  -2  -3  13   98.81    8.20
   3  -5 -13   82.10    8.33
   5  -2  13   89.10    7.25
   2   3 -13   81.77    7.63
   3  -5 -13   85.08    7.67
  -2  -3  10  175.89   10.20
  -5   2 -10  194.22    9.78
   2   3 -10  171.47    9.65
   3  -5 -10  185.31    9.86
   3  -5 -10  194.53    9.99
   5  -2  10  181.55   10.06
  -2  -3  10  183.94    9.41
   5  -2  10  183.88    9.80
   2   3 -10  177.52   10.15
  -3   5  10  190.18    9.40
   2   3 -10  169.02   10.33
  -3   5  10  186.88    9.45
  -3   5  10  180.01   10.04
   2   3 -10  178.12   10.00
   2   3 -10  179.12    9.75
  -5   2 -10  162.31    9.96
   3  -5 -10  183.72    9.93
   3  -5 -10  183.54    9.52
  -5   2 -10  196.06   10.24
   3  -5 -10  166.75    9.88
   5  -2  10  181.47    9.58
   5  -2  10  193.73    9.59
  -5   2 -10  181.20    9.82
   5  -2  10  169.64   10.20
  -3   5  10  183.47    9.49
  -3   5  10  192.47    9.07
  -2  -3  10  199.83    9.64
  -2  -3  10  172.02    9.46
   3  -5  -7  899.28   25.47
  -2  -3   7  875.52   24.87
   3  -5  -7  876.26   25.28
   2   3  -7  887.80   24.37
   5  -2   7  760.93   24.32
   5  -2   7  826.97   25.63
  -3   5   7  844.56   24.87
   3  -5  -7  838.36   24.99
   2   3  -7  899.39   25.68
  -2  -3   7  862.99   25.67
   5  -2   7  913.64   25.44
  -5   2  -7  846.38   24.95
   2   3  -7  829.75   25.32
  -5   2  -7  906.78   24.57
   3  -5  -4  125.53    5.69
   5  -2   4  125.96    6.38
  -5   2  -4  130.94    5.69
   2   3  -4  129.46    5.44
  -5   2  -4  124.93    6.00
   3  -5  -4  124.84    5.88
   5  -2   4  126.63    6.21
   5  -2   4  127.77    4.49
  -5   2  -4  129.83    4.97
  -3   5   4  126.74    5.74
  -2  -3   4  130.28    6.57
   3  -5  -4  126.71    6.21
   5  -2   4  120.97    6.08
   3  -5  -1 1106.79   27.90
  -2  -3   1 1102.36   28.91
   5  -2   1 1105.26   28.40
   5  -2   1 1176.91   27.21
   5  -2   1 1107.21   28.51
  -2  -3   1 1030.09   28.59
  -3   5   1 1086.90   28.47
   2   3  -1 1095.84   28.59
  -5   2  -1 1148.95   28.54
   2   3  -1 1108.31   29.25
   5  -2   1 1128.06   28.99
   3  -5  -1 1074.72   29.00
   2   3  -1 1120.18   29.15
   3  -5  -1 1130.72   28.68
  -3   5   1 1062.03   27.91
  -5   2  -1 1078.29   28.49
  -5   2   2   18.84    2.30
   3  -5   2   16.60    2.66
   3  -5   2   18.02    2.85
  -3   5  -2   14.83    2.44
  -2  -3  -2   16.27    2.59
   5  -2  -2   19.45    2.33
   2   3   2   20.34    2.42
  -3   5  -2   19.14    2.47
  -5   2   2   15.02    2.43
   3  -5   2   16.59    2.97
   3  -5   5  144.58    7.36
  -2  -3  -5  155.00    7.07
   5  -2  -5  133.49    6.46
   2   3   5  145.00    6.97
  -3   5  -5  133.54    6.60
   3  -5   5  152.60    6.96
  -5   2   5  138.67    6.51
   2   3   5  137.76    6.15
  -2  -3  -5  139.32    5.94
   5  -2  -5  142.09    6.96
  -5   2   5  144.08    6.35
   3  -5   5  146.48    6.92
  -5   2   8  362.71   13.25
  -2  -3  -8  327.81   14.06
   3  -5   8  353.61   13.04
  -3   5  -8  367.29   13.51
  -2  -3  -8  353.89   12.56
   3  -5   8  364.15   13.13
   2   3   8  350.89   13.17
   5  -2  -8  364.57   13.83
   3  -5   8  365.23   13.35
   5  -2  -8  361.99   13.56
  -2  -3  -8  327.28   13.35
   3  -5   8  364.90   13.71
   2   3   8  356.00   13.32
  -5   2   8  369.53   12.31
  -2  -3 -11  129.92    7.88
  -5   2  11  118.11    7.92
   3  -5  11  121.06    7.77
  -2  -3 -11  114.47    8.32
   5  -2 -11  131.57    8.88
   2   3  11  123.04    8.78
  -5   2  11  139.74    8.30
  -3   5 -11  128.28    8.35
   3  -5  11  131.96    8.22
  -2  -3 -11  130.76    8.22
   5  -2 -11  117.10    8.35
  -2  -3 -11  111.30    8.91
   2   3  11  125.88    7.75
  -2  -3 -11  126.43    8.88
  -3   5 -11  114.74    8.53
  -2  -3 -11  129.14    8.23
  -5   2  11  121.89    8.53
   2   3  11  129.98    8.06
   5  -2 -11  123.48    8.38
  -5   2  11  121.84    8.24
  -5   2  11  118.00    8.02
   5  -2 -11  125.75    8.49
  -2  -3 -14  168.86   10.84
   3  -5  14  189.00   10.00
   2   3  14  176.04    9.59
  -3   5 -14  157.55   10.81
   5  -2 -14  146.10   10.29
  -2  -3 -14  162.49   10.58
   3  -5  14  171.05   10.77
   2   3  14  160.70   11.28
   5  -2 -14  192.84   11.48
   5  -2 -14  190.00   10.38
  -5   2  14  176.51   10.50
  -2  -3 -14  167.33   10.09
   3  -5  14  156.46   10.04
  -5   2  14  179.87    9.88
   5  -2 -14  179.88   10.72
  -5   2  14  169.25   10.73
   5  -2 -14  172.17   11.11
   5  -2 -17    0.86    3.53
  -3   5 -17    0.14    3.30
  -2  -3 -17    4.33    3.87
  -2  -3 -17   -4.58    3.68
   2   3  17    4.65    3.98
   2   3  17    2.88    3.06
   3  -5  17    2.35    2.99
  -5   2  17    4.70    3.20
  -5   2  17    2.90    2.54
   5  -2 -17    5.60    3.32
  -3   5 -17    2.55    2.83
   5  -2 -17    7.46    3.14
  -3  -2  17   26.73    4.33
   2  -5 -17   28.43    4.46
   3   2 -17   23.91    4.89
   2  -5 -17   31.88    5.12
   5  -3  17   24.15    4.53
  -5   3 -17   37.95    4.69
  -3  -2  17   25.96    4.07
  -2   5  17   29.76    4.52
   5  -3  17   37.97    4.47
  -3  -2  17   32.90    4.13
  -5   3 -17   31.14    4.29
   3   2 -17   16.62    4.47
  -5   3 -17   27.72    4.42
  -5   3 -14    1.91    4.00
   2  -5 -14    9.91    3.91
  -2   5  14    1.65    4.17
   3   2 -14    7.41    3.73
   3   2 -14    1.60    4.16
   2  -5 -14    0.27    4.37
  -5   3 -14    6.74    3.91
   5  -3  14    3.67    3.06
   3   2 -14    1.54    3.57
   5  -3  14    0.02    4.31
  -3  -2  14   -0.43    3.46
  -5   3 -14    6.40    4.06
   2  -5 -14   -0.26    4.16
  -5   3 -14    5.00    3.93
   2  -5 -14    2.45    4.21
   3   2 -14    2.73    4.16
  -3  -2  14    4.28    4.57
   2  -5 -14   -0.20    4.70
  -2   5  11    3.16    3.62
  -3  -2  11    2.58    3.47
   2  -5 -11   -2.94    3.24
   3   2 -11   -0.39    3.89
  -3  -2  11    0.08    2.94
   3   2 -11    1.05    3.18
   5  -3  11   -1.93    1.03
   3   2 -11    5.84    2.84
   5  -3  11   -6.31    3.34
  -2   5  11    2.54    2.46
  -5   3 -11    1.29    4.06
   5  -3  11   -0.65    4.13
   2  -5 -11    3.82    3.25
   3   2 -11    2.88    3.37
  -5   3 -11    0.27    3.69
   5  -3  11    6.05    3.83
  -3  -2  11   -0.56    3.92
  -5   3 -11    5.31    2.67
  -5   3 -11    2.41    3.24
   3   2 -11    3.91    4.04
   2  -5 -11    7.14    3.30
  -3  -2  11    1.48    3.74
   3   2 -11    4.74    4.22
  -2   5  11    0.75    3.31
   2  -5 -11   14.80    4.31
   2  -5 -11    2.08    4.14
  -2   5   8   12.64    3.26
   2  -5  -8   17.72    3.65
  -5   3  -8   15.75    3.08
   3   2  -8   16.35    4.05
   3   2  -8   19.83    3.54
   2  -5  -8   19.56    3.73
   2  -5  -8   19.72    3.55
   3   2  -8   12.14    3.24
   5  -3   8   15.75    4.10
  -3  -2   8   14.63    2.68
   5  -3   8   13.86    2.68
   3   2  -8   11.48    3.31
  -3  -2   8   20.89    3.13
   5  -3   8   16.07    3.30
  -5   3  -8   16.62    3.45
   5  -3   8    9.34    2.89
   3   2  -5   78.19    3.68
   2  -5  -5   83.55    5.23
   5  -3   5   74.67    4.72
  -5   3  -5   84.90    4.14
  -5   3  -5   72.80    4.67
  -3  -2   5   77.36    4.77
   3   2  -5   66.94    5.32
   2  -5  -5   79.65    4.97
  -2   5   5   78.54    4.86
   5  -3   5   68.72    5.03
  -2   5   5   76.21    4.42
  -3  -2   5   75.37    5.01
  -5   3  -5   75.87    4.94
   5  -3   2  218.75    8.12
   5  -3   2  229.48    6.88
   2  -5  -2  210.48    7.57
  -2   5   2  220.92    8.04
   3   2  -2  212.31    8.20
  -3  -2   2  219.80    7.86
   3   2  -2  216.58    7.87
  -5   3  -2  219.84    7.48
   2  -5  -2  216.18    8.07
   3   2  -2  210.99    8.54
  -2   5   2  216.22    7.53
  -2   5   2  227.98    6.18
   2  -5  -2  211.78    7.99
  -3  -2   2  205.94    7.82
  -3  -2  -1  239.20    8.67
   2  -5   1  245.66    8.80
  -5   3   1  222.91    7.26
   2  -5   1  221.97    8.54
   3   2   1  239.85    8.79
  -3  -2  -1  246.50    7.41
  -5   3   1  231.74    8.13
  -2   5  -1  242.50    8.01
  -2   5  -1  233.75    8.38
   5  -3  -1  234.09    7.17
   3   2   1  229.56    8.84
   2  -5   1  249.87    6.57
   3   2   4    3.57    2.46
  -5   3   4    0.96    1.90
  -2   5  -4    0.90    2.01
   3   2   4    1.49    2.65
  -3  -2  -4    2.72    2.54
   5  -3  -4    0.97    1.99
  -5   3   4    0.99    1.65
  -3  -2  -4    1.48    1.86
   2  -5   4    1.39    2.81
   2  -5   4    1.74    2.03
   3   2   4    0.35    1.81
   2  -5   4    0.96    2.38
  -2   5  -4    0.60    1.93
   5  -3  -4    0.87    1.32
  -2   5  -7  108.35    6.41
   2  -5   7  107.13    6.59
   5  -3  -7  110.27    6.63
   3   2   7   98.78    5.87
  -3  -2  -7  112.25    6.58
   2  -5   7  109.64    6.59
   5  -3  -7  111.23    6.41
   3   2   7  103.97    6.44
  -3  -2  -7  102.56    5.88
  -5   3   7  109.87    5.48
  -5   3   7  111.36    6.13
   3   2  10   80.06    5.97
   5  -3 -10   78.36    6.31
   2  -5  10   65.90    6.16
   2  -5  10   71.98    6.52
  -5   3  10   69.19    6.29
  -3  -2 -10   70.66    6.61
   2  -5  10   74.80    6.79
  -5   3  10   78.21    6.27
   3   2  10   66.63    6.46
  -5   3  10   70.31    6.26
  -2   5 -10   72.48    6.21
  -3  -2 -10   67.72    5.81
  -5   3  10   71.89    5.71
   3   2  10   68.18    5.82
  -3  -2 -10   66.91    6.67
  -3  -2 -10   67.58    6.35
   5  -3 -10   79.52    6.65
   5  -3 -10   74.44    6.84
   2  -5  10   73.63    6.34
  -5   3  10   72.83    6.17
   5  -3 -10   74.58    6.35
  -3  -2 -10   67.47    6.40
  -5   3  10   76.01    6.37
  -2   5 -10   79.40    6.74
   3   2  10   74.61    6.52
  -5   3  13  337.20   15.30
  -2   5 -13  310.77   14.88
   2  -5  13  348.15   14.75
  -3  -2 -13  339.22   15.69
   5  -3 -13  334.43   15.49
   5  -3 -13  322.56   15.34
   5  -3 -13  300.15   15.21
   3   2  13  322.55   15.27
  -3  -2 -13  326.33   14.51
  -5   3  13  360.25   14.20
  -2   5 -13  329.70   15.48
   3   2  13  325.73   14.07
   5  -3 -13  326.37   15.55
  -5   3  13  362.27   15.28
  -5   3  13  332.32   14.71
  -3  -2 -13  327.28   15.28
   2  -5  16  115.84    7.87
  -2   5 -16  117.98    8.52
   5  -3 -16  121.05    8.62
  -5   3  16  112.92    8.18
   3   2  16  119.38    8.14
   3   2  16  112.82    8.46
  -5   3  16  125.14    7.84
   2  -5  16  110.43    7.68
  -3  -2 -16  122.81    8.48
  -3  -2 -16  107.82    8.20
  -5   3  16  103.00    7.74
   5  -3 -16  109.68    8.29
   4   1 -18   73.45    5.87
  -1   5  18   92.68    6.01
   1  -5 -18   75.61    6.07
   5  -4  18   85.31    5.46
  -4  -1  18   95.73    5.99
  -5   4 -18   86.22    5.91
  -4  -1  15    8.96    4.27
   1  -5 -15    4.60    5.11
   4   1 -15    7.25    3.86
   4   1 -15   11.76    4.38
  -4  -1  15    4.50    3.22
   5  -4  15    9.15    4.01
  -5   4 -15    3.48    3.60
   1  -5 -15    7.58    2.94
   5  -4  15    9.37    4.20
  -5   4 -15    4.09    4.34
   4   1 -15    2.50    3.91
   1  -5 -15    8.18    4.39
  -5   4 -15   14.01    5.26
  -1   5  15    8.84    3.59
   1  -5 -12   67.77    7.66
   1  -5 -12   86.11    7.98
   4   1 -12   81.42    7.74
   4   1 -12   80.44    7.69
  -1   5  12   90.66    7.76
  -1   5  12   93.07    7.88
   4   1 -12   81.44    7.90
   1  -5 -12   80.30    7.37
   5  -4  12   73.72    7.36
  -5   4 -12   87.89    7.46
  -5   4 -12   70.00    7.04
   1  -5 -12   71.26    7.64
  -4  -1  12   81.70    6.93
   1  -5 -12   88.28    7.18
  -5   4 -12   89.07    7.43
  -4  -1  12   83.00    7.72
  -4  -1  12   90.15    6.68
  -5   4 -12   95.84    6.98
   5  -4  12   82.88    7.52
   4   1 -12   83.82    7.19
   4   1 -12   86.67    7.12
  -5   4  -9  242.88   10.67
   5  -4   9  239.03   11.37
  -5   4  -9  243.66   11.12
  -1   5   9  252.22   11.38
  -4  -1   9  254.44   11.04
   5  -4   9  246.02   11.01
   5  -4   9  243.94   11.20
  -5   4  -9  243.71   10.76
   1  -5  -9  269.11   11.59
   5  -4   9  226.77   11.25
  -1   5   9  246.59   11.70
   4   1  -9  243.18   11.59
   4   1  -9  227.47   10.89
   4   1  -9  248.54   11.46
  -4  -1   9  242.79   11.45
  -5   4  -9  236.34   10.89
  -1   5   9  229.62   10.92
  -5   4  -9  251.38   11.47
   4   1  -9  253.30   10.86
  -1   5   9  252.97   11.48
   1  -5  -9  227.83   10.97
  -4  -1   9  230.91   10.91
   5  -4   9  236.18   10.93
   1  -5  -9  246.88   11.61
   1  -5  -9  243.95   11.85
   1  -5  -9  235.24   11.53
  -4  -1   9  254.07   11.03
   5  -4   6 1767.58   47.58
   1  -5  -6 1825.79   47.28
   4   1  -6 1788.49   47.70
   5  -4   6 1837.03   46.74
   5  -4   6 1735.14   47.37
  -4  -1   6 1878.29   47.20
  -4  -1   6 1812.77   46.87
  -1   5   6 1812.19   47.31
  -5   4  -6 1769.20   46.71
   5  -4   6 1818.26   46.68
  -5   4  -6 1802.49   46.78
  -1   5   6 1892.33   46.57
   1  -5  -6 1772.19   47.35
   4   1  -3 1464.76   39.39
   4   1  -3 1567.11   39.50
  -5   4  -3 1509.40   38.06
   5  -4   3 1539.89   38.05
  -1   5   3 1487.52   39.07
  -5   4  -3 1468.40   38.67
   5  -4   3 1489.97   38.39
   4   1  -3 1485.13   38.12
   1  -5  -3 1490.23   38.69
  -1   5   3 1617.35   37.24
  -5   4  -3 1512.09   38.45
   5  -4   3 1487.77   39.22
   5  -4   3 1483.28   38.98
  -4  -1   3 1513.80   39.20
   1  -5  -3 1450.58   39.11
   5  -4   0 1774.53   45.33
  -5   4   0 1875.63   43.87
  -5   4   0 1856.36   45.76
  -4  -1   0 1899.39   44.55
  -4  -1   0 1768.42   46.05
   4   1   0 1742.63   46.24
   1  -5   0 1788.41   44.77
  -1   5   0 1857.48   46.35
   1  -5   0 1761.02   46.13
   1  -5   0 1855.29   46.19
   1  -5   3  649.19   18.94
  -5   4   3  639.62   17.60
  -5   4   3  662.17   18.28
  -4  -1  -3  650.60   17.72
  -1   5  -3  615.10   18.46
   5  -4  -3  647.99   18.09
   4   1   3  644.91   18.52
  -4  -1  -3  676.12   19.02
   4   1   3  627.80   18.79
   4   1   6  707.77   20.69
  -1   5  -6  698.17   21.20
  -5   4   6  712.46   20.54
   5  -4  -6  720.97   20.99
  -4  -1  -6  696.12   21.17
  -4  -1  -6  664.21   20.47
  -5   4   6  688.75   19.90
   1  -5   6  730.77   21.67
   5  -4  -6  733.40   20.34
  -1   5  -6  695.02   20.34
   5  -4  -6  698.77   20.55
   5  -4  -9  456.89   16.58
   1  -5   9  480.02   17.33
  -1   5  -9  449.62   17.11
  -1   5  -9  480.03   17.61
  -5   4   9  465.75   16.63
  -4  -1  -9  487.38   17.50
  -4  -1  -9  488.51   17.14
  -1   5  -9  481.27   17.22
   1  -5   9  495.29   17.13
  -4  -1  -9  505.35   17.76
   5  -4  -9  497.83   17.47
   4   1   9  497.18   18.31
  -4  -1  -9  468.92   17.06
   5  -4  -9  476.88   16.96
  -5   4   9  484.07   17.38
   1  -5   9  493.28   17.95
   5  -4  -9  483.97   17.38
  -5   4   9  471.43   17.03
   4   1   9  486.67   16.26
  -4  -1  -9  453.44   17.14
   4   1   9  462.09   17.42
  -5   4   9  466.40   16.63
   1  -5   9  494.18   17.73
   4   1   9  471.79   16.98
  -5   4   9  469.90   16.99
  -1   5  -9  498.45   17.93
  -4  -1  -9  458.67   16.54
  -5   4  12  238.77   12.15
  -5   4  12  233.76   12.31
   1  -5  12  242.83   12.36
  -4  -1 -12  246.59   12.29
  -4  -1 -12  255.97   11.88
   5  -4 -12  269.11   13.15
  -4  -1 -12  233.53   12.84
   1  -5  12  242.61   11.97
  -1   5 -12  236.30   12.18
   5  -4 -12  231.08   12.54
  -1   5 -12  232.99   12.54
  -5   4  12  252.12   11.51
  -5   4  12  257.46   12.36
  -4  -1 -12  227.12   12.36
   4   1  12  231.53   13.05
   4   1  12  239.48   12.61
  -4  -1 -12  240.74   12.12
   5  -4 -15    9.39    4.98
  -1   5 -15    9.64    4.45
  -4  -1 -15   10.72    4.75
  -5   4  15    5.62    4.08
   5  -4 -15   15.57    4.25
  -5   4  15   13.65    3.61
   5  -4 -15   13.45    4.36
   1  -5  15    5.09    4.35
  -5   4  15    7.66    3.75
   1  -5  15   10.50    3.77
   4   1  15   12.54    2.87
   4   1  15   12.29    4.41
   5  -4 -18   21.34    3.78
  -4  -1 -18   25.22    3.63
   4   1  18   24.30    3.57
  -1   5 -18   18.24    3.71
   1  -5  18   21.94    3.48
   5  -4 -18   18.97    3.59
   5  -5  16   36.40    5.43
   5   0 -16   47.19    5.91
   5  -5  16   49.68    5.44
  -5   0  16   53.07    5.48
  -5   0  16   51.92    5.95
   0   5  16   54.35    5.54
  -5   5 -16   58.43    6.15
   0  -5 -16   44.02    5.26
  -5   5 -16   42.58    5.86
   5   0 -16   46.57    5.66
   0  -5 -16   52.74    5.76
   5   0 -13  139.37    9.44
   5   0 -13  131.34    9.83
  -5   0  13  131.42    8.87
   5   0 -13  137.10    9.36
   0   5  13  137.95    9.25
   0  -5 -13  124.11    8.98
   0   5  13  135.77    9.72
  -5   5 -13  132.85    9.33
  -5   0  13  122.21    8.39
   0  -5 -13  125.84    8.96
   0   5  13  113.51    8.26
  -5   0  13  130.06    9.34
  -5   5 -13  136.95    9.46
   5   0 -13  149.65    9.75
   5   0 -13  134.47    8.95
  -5   5 -13  147.63    9.17
   0  -5 -13  119.78    9.34
   5  -5  13  132.29    9.31
   0  -5 -13  144.80   10.30
   0  -5 -10   45.52    6.31
   0   5  10   51.89    5.44
   5   0 -10   19.69    5.32
   0   5  10   51.75    6.16
  -5   0  10   51.05    5.38
   5  -5  10   44.22    5.51
  -5   5 -10   50.41    5.24
   5  -5  10   42.74    5.67
  -5   5 -10   47.92    5.48
  -5   0  10   54.80    5.26
   0  -5 -10   47.77    5.45
   5   0 -10   55.40    6.36
  -5   5 -10   38.56    5.08
  -5   0  10   46.29    5.46
   5   0 -10   52.47    5.38
   5  -5  10   46.79    5.88
  -5   5 -10   41.32    5.46
   0   5  10   41.48    5.67
   5   0 -10   49.91    5.65
   0   5  10   44.77    5.54
   0  -5 -10   46.43    6.06
   0  -5 -10   42.63    5.24
   5   0 -10   47.81    5.90
   0   5   7    2.32    2.01
   0   5   7    2.50    2.27
  -5   0   7    2.27    2.25
   5  -5   7    2.27    2.50
   5  -5   7    2.20    2.95
  -5   0   7   -0.12    2.07
   5  -5   7    4.19    3.17
  -5   5  -7    2.53    2.18
   5  -5   7    3.15    3.06
   0  -5  -7    2.99    3.43
   5   0  -7    4.86    2.78
  -5   5  -7    0.85    2.41
   0  -5  -7    0.81    3.28
   5   0  -7    4.28    3.07
   0  -5  -7    2.43    2.88
   0  -5  -7    4.69    1.93
   5  -5   7    3.04    2.23
   5  -5   4   22.79    3.53
   0   5   4   22.28    2.34
   5  -5   4   24.42    3.34
   0   5   4   22.54    3.15
   5   0  -4   21.49    3.63
   5   0  -4   21.44    2.42
   0  -5  -4   20.31    2.81
  -5   5  -4   19.15    2.78
   0  -5  -4   25.47    3.14
   5   0  -4   23.44    3.79
  -5   5  -4   21.15    2.53
  -5   0   4   19.04    3.35
   5  -5   4   24.22    2.52
  -5   0   4   19.89    2.88
   5   0  -4   20.74    2.97
   0  -5  -4   18.28    3.16
   5  -5   1  138.64    4.82
   0  -5  -1  133.57    6.25
  -5   5  -1  134.55    5.77
   5   0  -1  133.88    6.46
   0  -5  -1  130.50    6.00
  -5   5  -1  142.87    6.05
   0   5   1  151.06    6.69
   5  -5   1  131.26    5.94
  -5   0   1  139.89    6.26
   5  -5   1  127.59    6.07
   0  -5  -1  134.33    5.76
  -5   0   1  137.74    6.22
  -5   0  -2  337.90   10.90
   0  -5   2  358.52   11.46
   5   0   2  318.46   11.15
   5   0   2  341.03   11.38
   0  -5   2  335.32   10.33
   5   0   2  350.90   11.79
  -5   0  -2  363.79   11.79
   0   5  -2  341.18   11.50
   5  -5  -2  342.23   10.45
  -5   0  -2  332.14   11.51
  -5   5   2  348.06   10.15
  -5   5   2  346.09   11.15
  -5   0  -5  343.54   12.23
   5  -5  -5  337.70   11.70
  -5   5   5  327.77   11.28
   0  -5   5  363.56   12.84
   5  -5  -5  344.86   11.19
  -5   0  -5  328.62   11.77
   0   5  -5  330.01   11.62
   5  -5  -5  343.53   11.72
   5   0   5  337.11   12.04
  -5   5   5  315.40   11.11
   5   0   8   14.67    3.04
   5  -5  -8   13.82    3.41
   5   0   8   17.71    3.84
  -5   0  -8   17.84    2.81
   0  -5   8   17.24    3.40
  -5   5   8   15.63    3.80
   0   5  -8   16.68    3.38
  -5   5   8    9.59    3.10
  -5   0  -8   16.49    3.33
   0  -5   8   13.86    3.92
   5   0   8   13.58    3.96
   0  -5   8   15.08    3.85
  -5   5   8   15.82    3.63
  -5   0  -8   17.77    3.33
  -5   0  -8   16.33    3.35
  -5   5   8   21.28    3.55
   0   5  -8   11.28    3.61
   5   0   8   17.02    4.00
  -5   5   8   17.48    3.37
  -5   0  -8   20.90    3.45
   5  -5  -8   16.64    3.72
   0   5  -8   12.30    3.89
   5  -5 -11    7.26    4.93
   0   5 -11   17.23    5.10
  -5   5  11   11.50    3.63
  -5   0 -11   12.16    4.05
  -5   0 -11   17.25    4.18
   0  -5  11   11.66    4.38
   5  -5 -11   17.00    4.38
  -5   0 -11   20.40    3.67
   0   5 -11    4.96    3.83
   0   5 -11   16.30    4.53
   5  -5 -11   10.63    4.04
  -5   5  11   17.68    3.95
  -5   0 -11   14.53    3.61
   5   0  11   10.63    4.27
   5  -5 -11   10.30    4.49
  -5   0 -11   16.03    3.21
  -5   5  11   16.86    3.63
  -5   5  11   13.03    4.42
   0  -5  11   15.32    4.32
   5   0  11   16.29    3.93
   5   0  11   10.21    4.58
   5  -5 -11   14.24    3.72
  -5   5  11   13.76    4.18
   0   5 -11   10.03    3.73
  -5   5  14  128.45    8.87
   0  -5  14  132.11    9.16
   0   5 -14  110.90    8.85
  -5   0 -14  129.28    8.95
  -5   5  14  117.56    8.19
  -5   5  14  126.19    8.93
   5  -5 -14  124.11    9.05
   0  -5  14  124.66    8.51
   5   0  14  132.58    9.49
  -5   0 -14  137.93    8.65
   5  -5 -14  123.42    8.64
   5  -5 -14  132.06    9.54
  -5   0 -14  121.96    9.24
   0   5 -14  135.68    9.62
   5  -5 -14  125.46    9.40
  -5   5  17   59.36    5.59
   0  -5  17   63.04    5.40
   0  -5  17   52.20    5.30
  -5   0 -17   68.16    5.88
   5  -5 -17   65.52    5.28
   5  -5 -17   64.27    5.65
   0   5 -17   57.20    5.57
   5   0  17   62.64    5.74
   5  -5 -17   55.67    5.86
  -1  -5  16   35.74    4.76
   5  -6 -16   34.34    4.83
  -6   1 -16   30.55    4.99
   1   5 -16   44.00    4.99
   5  -6 -16   34.49    4.53
  -1  -5  16   26.37    4.42
   6  -1  16   33.62    5.22
  -5   6  16   28.63    5.00
  -6   1 -16   36.32    4.17
   5  -6 -16   33.76    5.18
   5  -6 -16   41.30    5.11
   5  -6 -13  265.17   13.12
   1   5 -13  245.93   13.01
  -1  -5  13  277.12   13.44
  -5   6  13  261.99   13.40
   6  -1  13  274.24   13.72
  -5   6  13  265.53   12.36
   1   5 -13  270.49   13.64
   5  -6 -13  252.41   12.79
  -6   1 -13  276.98   13.25
  -1  -5  13  259.85   12.83
  -1  -5  13  270.82   13.23
   5  -6 -13  254.41   13.35
  -5   6  13  262.55   12.20
  -6   1 -13  267.26   13.86
  -6   1 -13  257.81   13.22
   6  -1  13  241.35   13.48
   5  -6 -13  253.49   13.64
   5  -6 -13  257.90   13.69
   5  -6 -10    5.05    3.37
   5  -6 -10    9.85    2.93
   5  -6 -10    1.48    4.17
  -6   1 -10    5.36    3.29
   6  -1  10    6.06    3.96
   6  -1  10    4.41    3.11
  -5   6  10    6.02    3.73
  -5   6  10    2.68    2.74
   6  -1  10    3.56    3.53
   5  -6 -10    2.40    3.61
  -5   6  10    5.72    3.12
  -6   1 -10    2.98    3.14
  -6   1 -10    4.76    2.85
  -5   6  10    6.17    3.18
   1   5 -10    0.75    3.74
  -5   6  10    1.02    2.98
  -1  -5  10    5.19    4.35
  -6   1 -10    4.06    3.15
   1   5 -10    1.22    3.91
   1   5 -10    4.38    3.70
   5  -6 -10    1.04    3.62
  -1  -5  10    3.70    3.75
   6  -1  10    3.66    2.90
   1   5 -10    1.01    3.33
  -5   6   7   50.14    4.78
   1   5  -7   58.42    4.71
   5  -6  -7   47.05    4.72
   5  -6  -7   48.03    5.06
   6  -1   7   48.30    4.76
   6  -1   7   48.63    4.86
  -1  -5   7   39.55    5.09
   6  -1   7   59.05    5.01
  -5   6   7   57.29    5.08
  -6   1  -7   50.67    5.04
  -6   1  -7   49.95    4.84
   5  -6  -7   49.58    4.65
  -6   1  -7   51.48    4.63
  -1  -5   7   47.37    5.43
  -1  -5   7   50.05    5.10
  -6   1  -7   62.52    5.45
  -5   6   7   56.29    4.87
  -5   6   7   52.02    5.14
  -5   6   7   56.20    4.86
   1   5  -7   45.18    4.93
  -5   6   7   38.21    4.21
  -6   1  -7   46.16    4.81
   6  -1   7   48.40    4.82
  -5   6   4  191.69    7.52
   1   5  -4  181.22    7.83
   1   5  -4  187.91    7.72
   5  -6  -4  190.46    7.78
  -1  -5   4  183.89    8.73
   6  -1   4  176.76    8.38
  -6   1  -4  191.41    8.31
  -6   1  -4  200.90    7.20
   6  -1   4  193.59    8.68
   5  -6  -4  182.73    7.75
   5  -6  -4  191.37    8.23
  -6   1  -1   30.75    3.24
   6  -1   1   36.91    3.44
  -5   6   1   29.48    2.27
  -6   1  -1   27.28    3.38
   6  -1   1   30.25    3.21
   6  -1   1   31.45    3.70
   5  -6  -1   31.28    3.31
   1   5  -1   28.79    3.59
  -1  -5   1   38.99    3.11
   6  -1   1   33.23    3.70
   5  -6  -1   36.36    2.39
  -1  -5   1   30.78    3.69
   5  -6  -1   29.66    2.91
  -1  -5   1   40.64    3.29
   6  -1  -2    1.78    2.40
   5  -6   2    0.48    2.43
  -1  -5  -2    2.70    1.93
  -1  -5  -2    1.35    1.99
  -1  -5  -2   -0.27    1.92
  -5   6  -2    0.14    1.70
   5  -6   2    0.58    2.15
   5  -6   2    0.60    2.16
  -6   1   2    0.47    1.99
   1   5   2    1.04    2.61
  -6   1   5   18.02    3.15
   6  -1  -5   19.96    3.80
  -5   6  -5   15.26    3.24
  -1  -5  -5   16.90    2.56
   1   5   5   18.15    3.38
   5  -6   5   18.42    3.60
   5  -6   5   19.89    3.13
  -6   1   5   17.06    3.24
  -1  -5  -5   18.12    3.46
   1   5   5   16.70    2.66
   5  -6   5   18.04    3.54
  -5   6  -5   19.19    2.69
   6  -1  -5   18.40    3.75
  -1  -5  -8   15.14    4.05
   1   5   8    7.45    3.79
  -5   6  -8    8.92    3.12
  -6   1   8    9.22    3.17
   1   5   8   24.99    3.88
  -6   1   8    9.94    2.88
   5  -6   8    9.29    3.58
   6  -1  -8    9.65    3.67
  -1  -5  -8   15.17    3.65
  -6   1   8    8.88    4.01
  -6   1   8   11.45    3.15
  -6   1   8    7.04    3.29
  -6   1   8   12.96    3.54
   6  -1  -8    9.37    3.59
   1   5   8    9.05    3.22
  -5   6  -8   12.11    2.83
   5  -6   8   19.32    3.90
  -5   6  -8   19.61    3.84
   1   5   8   22.77    3.61
  -1  -5  -8    8.49    3.61
  -5   6  -8    8.50    2.84
   5  -6   8   15.88    3.81
   5  -6   8   10.47    3.35
  -1  -5  -8   15.11    4.03
  -1  -5  -8    9.19    3.84
   5  -6  11   -0.05    3.44
   5  -6  11   -0.41    3.18
  -5   6 -11    6.78    3.05
   6  -1 -11  -13.19    4.01
  -5   6 -11    0.84    2.90
  -1  -5 -11   -1.92    4.11
  -5   6 -11    4.59    3.45
   6  -1 -11    1.83    3.85
   6  -1 -11   -6.27    4.29
  -6   1  11   -0.02    3.12
  -1  -5 -11   -4.20    3.58
  -6   1  11   -7.37    3.55
   1   5  11    2.80    3.96
   1   5  11    2.20    3.81
   1   5  11    4.43    3.45
   6  -1 -11    2.73    3.56
  -5   6 -11    1.82    3.08
  -1  -5 -11   -6.40    4.61
  -5   6 -14   21.02    5.00
   1   5  14   34.37    5.80
  -5   6 -14   23.52    5.21
   6  -1 -14   40.40    5.50
   1   5  14   36.08    5.00
  -5   6 -14   35.78    5.82
   6  -1 -14   32.13    5.35
  -6   1  14   32.98    5.11
  -6   1  14   35.37    5.82
  -1  -5 -14   38.33    5.25
   5  -6  14   28.50    5.48
   6  -1 -14   29.18    5.55
   1   5  14   26.04    3.93
  -6   1  14   34.61    4.85
  -1  -5 -14   32.56    5.62
  -1  -5 -17   79.74    6.37
  -5   6 -17   95.26    6.52
  -6   1  17  119.11    6.61
  -5   6 -17  103.47    6.71
   6  -1 -17   64.04    6.48
   5  -6  17  105.64    6.65
   6  -1 -17   99.20    6.59
  -6   1  17  106.66    6.52
   1   5  17   93.47    6.30
  -1  -5 -17   95.95    7.11
   6  -1 -17  107.22    6.77
  -4   6  17    5.41    3.02
  -6   2 -17   11.17    3.08
   2   4 -17   10.09    3.34
   6  -2  17   11.31    3.66
   4  -6 -17    9.27    2.81
   4  -6 -17    7.32    3.81
   4  -6 -17   12.87    3.46
   4  -6 -17   18.04    3.43
  -6   2 -17   12.20    3.77
  -2  -4  17   16.93    3.25
  -6   2 -14   69.30    7.33
   4  -6 -14   69.84    7.44
  -6   2 -14   74.06    7.03
   2   4 -14   62.02    7.22
   4  -6 -14   72.03    6.82
   2   4 -14   59.79    6.85
  -2  -4  14   70.34    7.03
  -2  -4  14   65.27    6.60
   4  -6 -14   60.65    6.22
   6  -2  14   79.93    6.29
   6  -2  14   68.78    7.57
  -6   2 -14   75.61    7.22
   4  -6 -14   69.64    7.74
  -6   2 -14   77.28    7.33
  -4   6  14   67.60    7.35
   2   4 -14   71.80    7.17
   4  -6 -11   40.58    5.91
  -2  -4  11   37.77    5.61
  -6   2 -11   44.78    5.63
  -4   6  11   32.96    4.81
   2   4 -11   32.53    5.17
   2   4 -11   30.03    5.70
   6  -2  11   30.71    5.46
  -2  -4  11   31.64    4.91
   6  -2  11   49.35    4.70
  -4   6  11   38.46    4.90
  -6   2 -11   32.14    5.88
   4  -6 -11   28.62    4.72
   2   4 -11   36.81    5.59
   4  -6 -11   41.71    5.76
   2   4 -11   41.93    5.66
   6  -2  11   31.54    4.82
   6  -2  11   36.90    5.54
  -2  -4  11   28.14    4.78
  -4   6  11   36.70    5.62
  -6   2 -11   34.23    5.34
  -6   2 -11   33.13    5.01
  -4   6  11   41.76    4.89
   4  -6 -11   51.01    5.85
   6  -2   8  143.20    8.48
  -4   6   8  158.45    8.26
   2   4  -8  146.91    8.57
   2   4  -8  157.39    8.68
   4  -6  -8  144.04    8.22
  -4   6   8  164.20    8.31
  -4   6   8  150.68    8.64
   4  -6  -8  166.75    8.75
  -2  -4   8  157.96    8.47
  -4   6   8  165.59    8.45
   4  -6  -8  149.88    8.36
  -6   2  -8  166.02    8.75
  -6   2  -8  156.91    8.99
   6  -2   8  155.73    8.69
   2   4  -8  166.46    9.21
  -2  -4   8  148.51    8.73
   6  -2   8  155.25    8.24
   4  -6  -8  143.08    8.29
  -2  -4   8  154.80    8.92
  -6   2  -8  155.85    8.72
  -6   2  -8  148.40    8.23
  -4   6   8  160.44    8.40
  -2  -4   5    1.75    2.77
   4  -6  -5    0.99    2.38
   2   4  -5    0.34    1.72
   4  -6  -5   -0.43    2.13
   6  -2   5    1.51    2.72
   2   4  -5    2.52    2.23
   4  -6  -5    1.03    2.05
  -4   6   5    0.80    2.05
   6  -2   5    1.21    2.24
  -6   2  -5    2.69    2.10
  -6   2  -5    1.90    2.16
   4  -6  -2   24.47    2.61
   6  -2   2   21.60    2.83
   4  -6  -2   23.32    3.02
  -2  -4   2   23.59    2.79
  -4   6   2   25.78    2.39
   6  -2   2   26.12    3.37
   6  -2   2   20.39    3.29
   2   4  -2   21.50    3.02
   6  -2   2   26.16    2.94
  -6   2  -2   25.73    2.99
   4  -6  -2   28.00    3.18
  -2  -4   2   24.65    3.21
   4  -6  -2   25.78    2.39
  -6   2  -2   21.89    2.76
   2   4  -2   24.38    3.22
  -4   6  -1  269.69    9.37
   6  -2  -1  270.94    9.23
  -2  -4  -1  278.59    9.88
   6  -2  -1  293.05    9.01
   4  -6   1  274.90   10.25
   2   4   1  278.64    9.81
   2   4   1  300.16   10.62
   6  -2  -1  275.98    9.74
  -6   2   1  278.94    9.84
   4  -6   1  272.11   10.06
  -6   2   4   33.36    3.55
   6  -2  -4   36.05    3.28
   6  -2  -4   38.82    2.85
  -6   2   4   32.08    3.41
  -2  -4  -4   35.59    3.80
  -4   6  -4   28.69    3.53
   2   4   4   34.90    3.82
   4  -6   4   35.86    4.23
   2   4   4   30.16    3.34
   4  -6   4   30.05    3.73
  -2  -4  -7  517.07   17.58
  -6   2   7  468.89   16.69
  -2  -4  -7  528.41   18.06
   4  -6   7  528.41   17.36
   4  -6   7  489.63   16.79
   6  -2  -7  470.41   17.20
   2   4   7  488.94   17.21
  -6   2   7  496.90   16.38
   6  -2  -7  525.25   17.54
   6  -2  -7  521.64   17.92
  -4   6  -7  511.46   17.22
   4  -6   7  481.44   17.28
   6  -2  -7  504.01   16.68
   2   4   7  509.94   17.31
  -2  -4  -7  529.59   15.90
   4  -6   7  495.84   16.81
   2   4  10  131.14    9.32
  -6   2  10  130.64    8.95
   6  -2 -10  175.37   10.03
  -4   6 -10  147.36    8.99
   4  -6  10  145.61    9.14
  -6   2  10  141.55    8.55
  -2  -4 -10  148.45    7.92
   6  -2 -10  152.09    9.43
  -2  -4 -10  147.80    9.25
  -6   2  10  147.03    8.91
   4  -6  10  145.42    8.75
   4  -6  10  143.18    8.30
  -4   6 -10  132.30    8.97
  -6   2  10  136.95    8.38
   4  -6  10  147.91    8.84
  -2  -4 -10  135.79    9.36
  -2  -4 -10  142.21    9.44
   2   4  10  142.68    8.86
   6  -2 -10  160.00    9.09
  -2  -4 -10  167.07   10.02
   4  -6  10  129.70    9.02
  -2  -4 -13  208.44   12.06
  -4   6 -13  198.83   11.38
   6  -2 -13  193.53   11.56
   6  -2 -13  214.77   12.03
   2   4  13  207.77   11.32
   4  -6  13  218.52   10.85
  -2  -4 -13  201.27   11.13
  -4   6 -13  214.58   10.92
   6  -2 -13  197.59   11.15
  -6   2  13  198.07   10.63
  -4   6 -13  193.70   11.09
  -4   6 -13  192.05   11.91
  -6   2  13  204.25   11.62
   6  -2 -13  212.93   11.55
   4  -6  13  189.06   11.08
   2   4  13  193.14   11.24
   2   4  13  196.74   11.92
  -6   2  13  205.72   11.58
  -2  -4 -16   49.13    6.26
   6  -2 -16   49.76    5.62
   4  -6  16   56.18    5.82
  -2  -4 -16   50.63    5.37
  -6   2  16   66.47    5.74
  -4   6 -16   56.51    6.14
   6  -2 -16   47.42    6.46
   2   4  16   52.36    6.09
  -6   2  16   59.15    5.55
   6  -2 -16   48.14    5.66
  -4   6 -16   58.43    6.02
   2   4  16   52.03    5.62
  -6   3 -15   51.65    6.12
  -6   3 -15   58.23    6.58
   3   3 -15   59.95    6.62
  -3  -3  15   68.36    6.52
  -6   3 -15   55.20    6.30
   3  -6 -15   59.29    6.33
   3  -6 -15   52.45    6.13
   6  -3  15   63.11    5.85
   3  -6 -15   54.41    6.35
   3   3 -15   51.34    6.01
   6  -3  15   49.27    5.87
  -3   6  15   57.15    6.66
   3  -6 -15   54.94    6.25
   3   3 -15   68.73    6.57
   6  -3  12  457.87   17.20
   3  -6 -12  425.98   17.99
  -6   3 -12  441.23   17.72
   6  -3  12  431.53   17.73
  -3   6  12  464.29   18.35
   3   3 -12  448.78   18.46
   3  -6 -12  417.34   18.28
   3   3 -12  436.06   17.78
   3  -6 -12  429.13   16.99
   6  -3  12  410.22   17.78
   3   3 -12  428.52   18.24
  -6   3 -12  426.03   17.80
  -3  -3  12  429.86   17.42
   3   3 -12  449.53   17.54
  -3  -3  12  434.15   18.06
  -6   3 -12  428.82   17.67
  -6   3 -12  431.79   17.66
   3  -6 -12  443.53   18.32
   3  -6 -12  403.64   17.77
   6  -3   9  225.65   10.41
  -6   3  -9  235.10   11.32
   3   3  -9  200.05   11.01
  -3  -3   9  233.12   11.30
  -6   3  -9  228.15   10.67
   3  -6  -9  216.11   10.87
   3   3  -9  221.10   11.04
   6  -3   9  210.16   10.72
   3  -6  -9  212.56   11.04
   3  -6  -9  225.28   11.42
  -6   3  -9  212.62   10.42
   3  -6  -9  217.80   11.08
  -6   3  -9  218.81   10.85
  -3   6   9  241.55   11.37
  -3   6   9  209.78   10.44
  -3   6   9  222.61   10.40
  -3   6   9  211.48   10.91
  -3  -3   9  224.61   10.59
   6  -3   9  220.91   11.10
   6  -3   9  213.10   10.56
   3   3  -9  222.76   10.99
   3   3  -9  242.50   10.52
  -3   6   9  209.33   10.34
  -3  -3   9  228.01   10.43
   3   3  -6  915.39   25.97
  -3  -3   6  910.70   25.88
   6  -3   6  841.70   25.75
  -3   6   6  846.04   25.05
   3  -6  -6  851.07   25.13
   3   3  -6  850.47   25.39
  -6   3  -6  850.21   25.06
   6  -3   6  856.28   25.11
   3  -6  -6  872.46   25.53
  -3   6   3  971.30   26.37
   6  -3   3  992.43   27.16
   6  -3   3  941.63   27.12
   3   3  -3  976.94   27.55
   3  -6  -3  933.65   26.90
   3  -6  -3  930.07   26.16
  -3  -3   3  970.49   26.94
   3   3  -3  967.27   27.03
  -6   3  -3 1066.88   25.87
  -3   6   3  944.84   25.88
   3   3  -3  993.44   26.54
   6  -3   3  949.97   26.87
   3  -6  -3  973.60   27.12
   6  -3   3 1072.08   26.34
  -6   3  -3  976.35   25.94
   3  -6   0  575.49   17.59
   3   3   0  591.31   17.43
  -3  -3   0  603.94   17.43
  -3   6   0  560.07   16.95
   6  -3   0  602.99   17.22
   3   3   0  616.41   17.82
  -3   6   0  603.72   16.41
  -3  -3   0  593.40   16.60
   6  -3   0  594.49   16.24
   3  -6   0  565.19   17.60
   3  -6   0  564.01   16.78
  -6   3   0  582.52   16.97
   3   3   3  465.24   15.35
  -3   6  -3  452.76   14.62
   6  -3  -3  490.49   13.94
  -3   6  -3  446.35   14.41
  -3  -3  -3  486.90   15.21
  -6   3   3  470.71   14.64
   3   3   3  459.90   14.50
  -6   3   3  474.06   14.04
   3  -6   3  477.33   15.48
   3  -6   6  833.29   23.70
  -6   3   6  758.61   22.56
  -3  -3  -6  784.29   23.82
   3  -6   6  787.30   23.67
   3  -6   6  881.82   23.95
  -3  -3  -6  773.11   22.35
   6  -3  -6  811.79   22.81
  -3   6  -6  785.97   23.45
   3   3   6  778.01   23.81
   3  -6   6  765.91   23.34
   6  -3  -6  773.80   23.45
   6  -3  -6  752.05   23.25
  -6   3   6  764.35   22.91
  -3   6  -9  497.98   18.31
   6  -3  -9  492.70   18.08
   3  -6   9  479.36   17.53
   6  -3  -9  535.31   18.53
   3  -6   9  508.81   18.80
   3  -6   9  491.57   17.69
  -6   3   9  484.26   17.75
  -6   3   9  501.12   17.76
  -3  -3  -9  483.12   18.15
  -3  -3  -9  515.50   17.13
  -3   6  -9  545.99   18.54
   3  -6   9  500.68   17.67
   3   3   9  490.97   18.65
  -6   3   9  502.79   18.32
   3   3   9  528.38   19.56
  -3   6  -9  490.90   17.67
  -6   3   9  496.34   18.14
   3   3   9  473.02   17.63
  -3  -3  -9  511.46   18.59
  -3  -3  -9  516.21   18.74
   3  -6   9  489.35   18.31
  -6   3   9  492.88   17.83
  -6   3  12  320.35   14.68
   6  -3 -12  336.06   14.94
  -3  -3 -12  330.17   14.88
  -6   3  12  294.27   13.67
   6  -3 -12  318.01   14.24
   3  -6  12  336.03   14.58
  -3   6 -12  328.02   14.73
   3  -6  12  324.74   14.43
  -3  -3 -12  309.29   15.24
   6  -3 -12  304.61   14.83
   3  -6  12  322.92   14.16
  -6   3  12  311.91   13.87
  -6   3  12  331.46   14.77
   3   3  12  308.06   15.20
  -3  -3 -12  342.78   14.10
  -3   6 -12  315.27   14.91
  -6   3  15  142.66    9.30
  -6   3  15  135.63    8.44
   6  -3 -15  145.10    9.78
   3   3  15  132.09    8.97
   6  -3 -15  132.50    9.30
   3  -6  15  148.08    9.37
   3  -6  15  144.03    8.71
  -6   3  15  138.40    8.87
   3   3  15  133.51    9.52
  -3  -3 -15  141.63    9.20
   6  -3 -15  140.49    9.24
  -3  -3 -15  138.76    9.28
  -3   6 -15  114.13    9.10
   2  -6 -16   29.29    4.71
  -6   4 -16   42.59    5.24
   4   2 -16   31.24    5.06
   4   2 -16   38.52    5.20
   6  -4  16   43.56    5.12
   2  -6 -16   36.22    5.32
  -4  -2  16   45.48    4.94
  -4  -2  16   48.49    5.44
   4   2 -16   41.57    5.53
  -2   6  16   42.78    5.47
  -6   4 -16   31.90    4.83
  -6   4 -16   43.08    5.34
   6  -4  16   44.13    5.47
   2  -6 -16   44.95    5.08
  -6   4 -13  221.14   11.83
  -2   6  13  220.10   11.76
  -6   4 -13  201.92   11.42
   2  -6 -13  196.66   11.42
   6  -4  13  194.43   11.16
   4   2 -13  201.75   11.93
   2  -6 -13  195.95   10.91
   4   2 -13  193.66   11.69
  -4  -2  13  216.59   11.87
   2  -6 -13  161.18   11.66
   6  -4  13  207.09   11.72
   4   2 -13  198.00   11.40
  -6   4 -13  199.80   11.82
  -6   4 -13  196.67   11.58
   2  -6 -13  199.76   12.34
  -4  -2  10    2.49    2.71
  -6   4 -10    3.43    2.79
  -2   6  10   -0.50    3.18
   6  -4  10    2.60    3.79
   4   2 -10   -0.19    3.21
  -6   4 -10   -2.70    3.19
  -2   6  10    0.53    3.83
   4   2 -10    3.97    3.27
   2  -6 -10   -1.77    3.67
  -4  -2  10    2.12    2.84
   4   2 -10   -0.23    3.31
  -6   4 -10    1.40    2.65
   2  -6 -10   -2.01    4.53
  -6   4 -10    0.72    3.21
   6  -4  10    0.28    3.69
  -2   6  10   -5.13    3.58
   4   2 -10    1.29    3.41
   6  -4  10    2.69    3.02
  -2   6  10    4.00    3.21
  -6   4 -10   -0.52    3.27
  -4  -2  10    4.06    2.82
  -2   6  10    3.92    3.86
   2  -6 -10    0.58    3.59
   6  -4  10    0.82    3.44
  -4  -2  10    0.35    3.42
   2  -6 -10    0.61    3.23
   4   2 -10   -0.67    4.74
  -2   6   7   27.92    3.73
   2  -6  -7   38.36    4.78
   6  -4   7   29.14    3.80
  -4  -2   7   27.78    3.89
   6  -4   7   32.66    3.74
   6  -4   7   31.33    4.64
   4   2  -7   30.33    4.36
   2  -6  -7   31.25    4.10
   6  -4   7   27.70    3.97
   4   2  -7   47.68    4.71
  -6   4  -7   29.65    3.70
   4   2  -7   25.92    4.28
  -6   4  -7   29.19    3.94
   2  -6  -7   27.74    4.25
   6  -4   4    3.09    2.61
  -4  -2   4    2.21    2.18
   6  -4   4    0.33    2.36
  -2   6   4    1.14    1.83
   6  -4   4    1.53    2.78
  -2   6   4    0.18    1.92
  -6   4  -4    1.74    2.21
  -6   4  -4    2.25    1.85
   4   2  -4    0.09    2.83
  -2   6   4    2.20    2.23
   6  -4   4    3.10    2.74
  -6   4  -4    6.65    2.26
   4   2  -4    3.63    1.70
   4   2  -4    0.27    2.54
   2  -6  -4    1.58    2.73
   2  -6  -4    2.42    2.15
  -4  -2   1  158.63    6.24
   2  -6  -1  153.29    7.08
  -2   6   1  157.12    6.75
   2  -6  -1  158.50    7.17
   2  -6  -1  159.88    5.93
  -6   4  -1  164.13    6.65
  -2   6   1  164.21    7.16
   4   2  -1  150.13    7.21
  -4  -2   1  151.01    6.88
   6  -4   1  159.49    6.29
   6  -4   1  161.12    6.03
   4   2  -1  160.49    7.01
  -6   4   2  166.96    7.09
  -4  -2  -2  183.56    7.77
  -2   6  -2  171.73    7.07
   2  -6   2  179.39    8.07
   4   2   2  171.93    7.79
  -2   6  -2  174.42    7.45
   4   2   2  170.72    7.34
   4   2   2  164.19    7.77
  -6   4   2  174.16    6.34
   2  -6   2  171.81    7.68
   2  -6   5  631.14   18.68
  -2   6  -5  607.94   19.06
  -6   4   5  599.87   18.26
   4   2   5  614.75   18.84
   6  -4  -5  626.18   18.92
   2  -6   5  629.55   19.62
  -4  -2  -5  612.12   18.40
   6  -4  -5  618.97   18.65
  -6   4   5  624.06   18.46
  -4  -2  -5  651.09   19.55
   4   2   5  620.12   19.47
   4   2   5  582.98   18.83
  -2   6  -5  622.07   18.81
   2  -6   8  100.77    7.19
  -4  -2  -8  126.77    7.56
  -6   4   8  105.47    6.06
   4   2   8  105.05    7.21
   2  -6   8  109.33    7.50
  -6   4   8  108.65    7.32
   2  -6   8  114.44    6.86
  -6   4   8   92.33    6.55
   6  -4  -8  107.69    6.94
   4   2   8  112.90    7.09
   4   2   8  114.99    6.66
  -6   4   8  113.29    7.26
  -4  -2  -8  114.25    7.56
   2  -6   8  120.31    7.11
   6  -4  -8  106.33    7.46
  -6   4   8  112.50    7.49
  -4  -2  -8  104.32    7.11
   4   2   8  110.87    7.88
  -2   6  -8  110.92    6.94
  -2   6  -8  111.93    7.54
   4   2   8  112.95    7.39
   2  -6   8  103.60    7.07
  -2   6  -8  113.58    7.39
  -4  -2  -8  111.70    6.57
  -6   4   8  117.17    7.08
   2  -6   8  104.00    7.82
   6  -4 -11   28.84    5.41
  -4  -2 -11   26.86    4.56
   4   2  11   30.45    5.77
   2  -6  11   28.23    4.85
   4   2  11   23.06    3.97
  -4  -2 -11   40.44    5.61
  -6   4  11   35.99    4.94
  -6   4  11   32.01    4.97
  -6   4  11   26.79    4.57
   4   2  11   33.48    5.46
  -2   6 -11   35.30    5.44
  -6   4  11   41.25    5.36
  -4  -2 -11   33.36    5.08
  -4  -2 -11   30.96    5.36
   2  -6  11   32.40    5.17
  -2   6 -11   28.65    5.11
  -6   4  14   72.58    6.95
   6  -4 -14   73.84    7.58
   6  -4 -14   74.54    6.91
  -2   6 -14   81.75    7.12
  -4  -2 -14   76.62    7.57
  -6   4  14   82.19    7.41
   4   2  14   63.04    7.31
  -4  -2 -14   79.99    7.82
   2  -6  14   74.11    6.73
  -6   4  14   94.57    6.45
   6  -4 -14   63.91    7.20
   2  -6  14   82.84    7.65
  -6   4  14   78.05    7.63
  -4  -2 -14   83.22    6.60
   6  -4 -14   68.21    7.58
  -2   6 -14   70.24    7.27
   6  -4 -17  116.22    7.13
   6  -4 -17  102.94    7.38
  -6   4  17   94.52    6.14
   6  -4 -17  102.39    6.77
  -4  -2 -17  115.14    6.99
   2  -6  17  117.74    6.89
  -6   4  17   90.61    6.04
   4   2  17   91.73    6.93
   2  -6  17  113.09    6.48
  -2   6 -17   98.55    6.87
   6  -4 -17   96.14    6.91
   4   2  17   97.78    6.54
  -1   6  17  277.80   11.42
   5   1 -17  264.87   11.48
  -6   5 -17  295.94   11.89
  -5  -1  17  301.73   11.70
   5   1 -17  282.74   11.82
   6  -5  17  273.87   11.21
  -5  -1  17  280.97   11.35
   6  -5  17  272.40   11.33
   1  -6 -17  282.92   12.08
   5   1 -14   84.93    7.83
   5   1 -14   79.81    7.89
   1  -6 -14   81.16    7.45
   6  -5  14   79.80    7.45
   1  -6 -14   89.30    7.43
  -5  -1  14   85.47    7.38
  -6   5 -14  101.35    8.32
   5   1 -14   76.29    7.47
   1  -6 -14   82.74    7.64
   6  -5  14   84.39    8.00
  -1   6  14   83.88    7.82
   1  -6 -14   80.22    7.82
  -6   5 -14   83.24    7.86
  -6   5 -14   95.42    8.22
  -1   6  14   90.69    7.75
   5   1 -14   86.21    7.33
   1  -6 -11    1.76    4.17
  -6   5 -11   -0.65    3.03
  -1   6  11    2.47    3.67
  -6   5 -11    0.69    2.77
   6  -5  11   -0.44    3.45
   5   1 -11    1.91    3.65
  -6   5 -11    2.87    3.22
   5   1 -11    2.24    4.03
  -6   5 -11    0.02    3.75
  -1   6  11   -0.57    3.58
  -5  -1  11   -0.73    2.79
   5   1 -11    4.49    3.91
   1  -6 -11   -0.15    3.03
   5   1 -11    3.49    4.16
   5   1 -11    2.88    3.56
  -5  -1  11    1.07    2.91
  -1   6  11    0.06    4.01
   6  -5  11    3.55    3.68
   1  -6 -11    1.75    3.85
  -6   5 -11    0.12    2.91
   1  -6 -11    1.67    3.69
   6  -5   8   -0.09    2.20
  -6   5  -8   -0.02    2.56
   1  -6  -8   -4.10    3.51
  -1   6   8    3.34    2.49
  -5  -1   8    1.10    3.31
  -6   5  -8    0.12    2.62
  -5  -1   8   -5.08    3.05
   5   1  -8    1.91    3.20
   6  -5   8   -0.25    2.88
  -6   5  -8    2.23    1.97
  -6   5  -8    0.62    3.29
   6  -5   8   -0.30    3.10
  -5  -1   8    1.34    2.30
   6  -5   8    1.64    2.97
   1  -6  -8    1.36    2.82
  -1   6   8   -9.83    3.44
  -5  -1   8   -0.08    2.44
   1  -6  -8   -0.75    1.56
   6  -5   8    1.39    2.96
  -6   5  -8   -4.84    2.97
  -5  -1   8    2.67    2.16
  -1   6   8    0.31    2.75
   5   1  -8    0.15    2.67
  -1   6   8  -13.78    4.14
  -6   5  -8    9.13    2.58
   6  -5   8   -1.69    3.50
   5   1  -8   -0.48    2.60
  -1   6   8    5.18    3.06
  -5  -1   8   -0.98    3.85
   1  -6  -8   -2.90    3.03
   1  -6  -8   -4.05    3.19
  -5  -1   5  508.14   16.67
  -6   5  -5  507.55   16.32
   6  -5   5  497.83   17.05
   5   1  -5  511.29   17.17
   6  -5   5  474.80   16.53
   6  -5   5  511.07   16.99
  -6   5  -5  487.99   15.84
  -1   6   5  504.85   16.42
  -1   6   5  489.20   16.60
   6  -5   5  503.86   15.71
   5   1  -5  523.80   17.22
  -1   6   5  523.92   15.53
   1  -6  -5  494.19   16.82
   1  -6  -5  503.55   16.13
  -5  -1   2   42.09    4.07
   1  -6  -2   43.99    3.99
   1  -6  -2   46.47    3.48
   6  -5   2   46.91    2.95
  -6   5  -2   41.30    3.51
   5   1  -2   38.01    4.15
   5   1  -2   43.28    4.19
   6  -5   2   43.11    3.56
   6  -5   2   42.93    3.40
  -1   6   2   46.71    4.19
   5   1  -2   42.36    3.78
   6  -5   2   44.02    3.94
  -6   5  -2   39.70    3.46
   1  -6  -2   39.83    3.61
   1  -6   1  582.50   18.32
  -5  -1  -1  590.78   18.06
   6  -5  -1  621.84   16.67
  -1   6  -1  626.13   18.33
  -6   5   1  600.46   17.66
   5   1   1  614.13   18.14
   1  -6   1  589.12   17.81
   5   1   1  565.30   18.22
  -5  -1  -1  603.63   17.74
   1  -6   4   53.48    3.81
   1  -6   4   50.20    4.71
   1  -6   4   52.45    4.89
   6  -5  -4   58.51    3.92
  -1   6  -4   51.35    4.27
   5   1   4   50.91    4.28
  -5  -1  -4   52.58    3.52
  -1   6  -4   58.24    4.63
  -5  -1  -4   50.55    4.42
   6  -5  -4   59.25    4.17
   5   1   4   56.41    4.91
  -6   5   4   51.92    3.99
  -6   5   4   57.79    3.86
  -6   5   7    1.31    1.55
   6  -5  -7    4.47    3.14
  -5  -1  -7    3.61    2.80
  -5  -1  -7    1.25    2.23
   1  -6   7   -0.70    3.80
   5   1   7    1.36    3.01
  -1   6  -7    3.17    3.11
   5   1   7    1.64    3.05
   5   1   7    1.55    2.88
  -1   6  -7    2.93    2.26
   6  -5  -7    1.17    2.60
   1  -6   7    1.78    2.65
   1  -6   7    0.56    2.84
   6  -5  -7    2.70    2.36
  -1   6  -7    1.87    3.30
   5   1   7   -0.09    2.56
   5   1   7    0.55    2.33
  -6   5   7    4.12    2.95
  -5  -1  -7    2.10    3.12
  -6   5   7    1.58    3.36
  -6   5   7    3.15    2.51
  -6   5   7    1.70    1.88
   5   1   7    0.22    3.37
   1  -6   7    7.07    2.73
  -6   5   7    3.39    2.90
  -6   5  10  113.24    7.99
   1  -6  10  112.01    8.19
   6  -5 -10  127.67    8.91
  -6   5  10  116.22    7.87
   5   1  10  113.81    7.63
   5   1  10  112.89    8.55
  -6   5  10  109.13    8.05
  -6   5  10  114.46    7.60
   5   1  10  104.75    7.81
   1  -6  10  121.45    8.67
  -5  -1 -10  107.00    8.58
  -6   5  10  111.48    7.98
  -1   6 -10  105.97    8.19
  -1   6 -10  110.60    8.27
   5   1  10  114.40    8.81
  -5  -1 -10  108.06    8.30
   1  -6  10  120.03    8.08
  -5  -1 -10  135.83    8.09
  -5  -1 -10  121.98    7.78
   1  -6  10  103.50    8.12
   6  -5 -10  113.69    8.36
  -5  -1 -10  110.20    8.37
   6  -5 -13   35.63    5.95
  -1   6 -13   25.33    5.81
  -5  -1 -13   48.17    6.12
  -5  -1 -13   44.64    5.83
  -6   5  13   44.26    5.82
   1  -6  13   37.61    6.35
  -6   5  13   37.41    5.50
  -6   5  13   40.19    5.22
   6  -5 -13   45.01    6.30
  -6   5  13   36.76    5.26
   6  -5 -13   37.73    6.01
   1  -6  13   45.97    5.83
   5   1  13   33.80    5.69
   6  -5 -13   42.18    5.84
  -5  -1 -13   35.47    5.31
  -1   6 -13   46.95    6.67
   6  -5 -16   86.98    7.15
  -5  -1 -16   83.07    6.95
  -1   6 -16   73.71    6.93
   6  -5 -16   88.01    6.89
   1  -6  16   80.90    6.33
  -6   5  16   71.42    6.07
   6  -5 -16   78.94    6.53
   1  -6  16   70.09    6.13
   5   1  16   79.43    6.80
  -6   5  16   79.96    6.45
   6  -5 -16   89.02    7.30
   0   6  15    1.14    3.95
   0  -6 -15   22.21    3.60
   6  -6  15   12.18    4.13
  -6   6 -15   16.76    4.43
   6   0 -15   14.18    4.64
   6   0 -15   18.75    4.68
  -6   6 -15    9.28    3.91
  -6   0  15   11.09    4.22
   0   6  15   14.74    3.83
   6  -6  15   10.69    3.84
   6   0 -15   13.10    4.15
  -6   0  15   13.78    4.76
   0  -6 -15   10.95    4.27
   0  -6 -12    3.65    3.87
  -6   0  12    1.42    3.60
   0  -6 -12    8.80    4.04
   6  -6  12    1.55    3.63
  -6   6 -12   -0.82    3.64
   6  -6  12    1.79    3.77
  -6   6 -12    1.70    3.52
   6   0 -12    3.00    4.07
   6   0 -12    5.86    4.32
   0  -6 -12    1.57    3.72
   6   0 -12    5.32    4.31
  -6   6 -12   13.54    3.66
   6   0 -12    5.86    3.65
  -6   0  12    2.99    3.65
  -6   6 -12    3.63    3.68
   0   6  12    6.70    4.43
   0   6  12    1.05    4.38
   6   0 -12    4.33    4.30
  -6   6 -12    6.24    3.69
   0  -6 -12    6.17    4.97
   0   6  12    5.48    3.38
   6   0  -9  285.81   12.92
  -6   6  -9  287.74   12.69
  -6   0   9  275.46   12.78
   6   0  -9  295.85   13.45
  -6   0   9  302.18   12.92
   6  -6   9  274.65   12.51
   0  -6  -9  282.35   13.48
  -6   6  -9  277.01   12.49
   0   6   9  296.70   13.23
  -6   6  -9  289.79   13.27
   0  -6  -9  268.96   13.25
   6   0  -9  289.29   13.06
   6  -6   9  255.54   13.09
   0   6   9  271.42   13.52
  -6   0   9  269.58   12.55
   0   6   9  292.32   13.08
  -6   6  -9  273.31   12.07
   0   6   9  273.19   12.32
   0  -6  -9  296.27   13.36
   6  -6   9  253.57   12.86
  -6   6  -9  306.53   12.83
   0  -6  -9  269.10   12.99
  -6   6  -9  278.73   12.30
   6  -6   6  924.24   28.81
  -6   6  -6  990.88   28.18
  -6   6  -6  941.13   27.86
   0   6   6 1002.07   29.20
   0   6   6  986.01   28.62
   6   0  -6  961.75   28.85
   6  -6   6  918.36   28.31
   0  -6  -6 1001.43   27.25
  -6   0   6  983.58   28.57
   0  -6  -6  986.02   28.74
  -6   0   6  929.58   27.86
   6  -6   6  909.86   27.13
   6  -6   6  976.38   27.62
   0  -6  -6  905.71   28.05
   0   6   6  941.26   28.02
  -6   6  -6 1029.91   27.45
  -6   0   6  907.27   27.84
   6   0  -6  896.95   28.20
  -6   6  -6  952.46   29.16
   0  -6  -6 1000.96   29.13
   0   6   6  921.62   28.37
   6  -6   3 1522.21   43.02
   0  -6  -3 1632.58   42.43
  -6   6  -3 1612.79   42.37
   0   6   3 1728.50   41.35
   6  -6   3 1567.89   42.58
  -6   0   3 1627.99   43.06
   0  -6  -3 1573.03   42.31
   6  -6   3 1635.57   43.45
   0   6   3 1644.36   43.30
   0  -6  -3 1667.11   42.21
   6   0  -3 1532.17   42.52
   6  -6   3 1697.07   41.22
   6   0  -3 1589.93   43.36
  -6   0   0 2249.96   56.65
   6   0   0 2233.78   56.95
   0  -6   0 2265.26   55.80
   0  -6   0 2100.68   56.28
  -6   0   0 2233.53   56.39
   6  -6   0 2193.55   56.15
   0   6   0 2233.88   56.99
   0  -6   0 2278.17   55.35
  -6   6   0 2285.06   56.27
   6   0   0 2167.92   56.35
   6   0   3  923.61   26.65
   6  -6  -3  907.53   25.24
   6   0   3  900.44   26.15
  -6   0  -3  923.44   25.25
  -6   6   3  925.48   25.82
  -6   0  -3  928.98   26.30
   6  -6  -3  942.42   25.12
   0   6  -3  888.38   25.99
  -6   6   3  973.78   24.77
  -6   0  -3  917.65   26.49
   0  -6   3  904.31   26.17
   0  -6   3  915.25   26.82
   6   0   6  837.68   25.09
   0  -6   6  827.44   24.52
  -6   6   6  794.10   23.71
  -6   6   6  792.68   23.51
   0  -6   6  875.78   25.70
  -6   0  -6  788.54   24.75
   6  -6  -6  827.03   24.36
   0  -6   6  833.98   25.49
  -6   6   6  830.66   24.43
  -6   0  -6  874.17   25.37
  -6   6   6  843.41   24.66
   6   0   6  758.62   24.42
   0   6  -6  764.61   23.96
   0  -6   6  806.47   24.77
   6   0   6  858.67   25.79
  -6   0  -6  819.87   24.42
  -6   6   6  806.52   24.80
   6  -6  -6  782.57   24.08
  -6   6   9  176.56    9.72
  -6   6   9  174.39    9.32
   0   6  -9  187.90   10.17
  -6   6   9  167.78    9.91
   6  -6  -9  171.65    9.98
  -6   0  -9  164.44    9.69
   0  -6   9  174.71    9.74
  -6   0  -9  169.21   10.18
   0  -6   9  179.19   10.33
  -6   0  -9  179.01    9.55
   6  -6  -9  184.45   10.01
  -6   6   9  169.93    9.52
  -6   6   9  171.53    9.55
   6   0   9  175.55   10.19
   6   0   9  177.32   10.12
  -6   0  -9  184.29    9.63
   6   0   9  184.25   10.70
   0   6  -9  169.33   10.24
  -6   0  -9  165.81    9.95
   0   6  -9  177.35    9.27
   0  -6   9  169.18    9.77
   0  -6   9  182.32   10.21
   6   0   9  178.72    9.90
   6  -6  -9  173.75   10.07
   0   6 -12   70.45    7.38
  -6   0 -12   91.28    7.26
  -6   0 -12   80.77    7.29
   6  -6 -12   77.92    7.69
  -6   6  12   76.18    7.15
   0  -6  12   74.13    7.38
  -6   0 -12   84.82    7.76
  -6   6  12   81.16    6.80
   6  -6 -12   91.55    7.15
   6  -6 -12   84.83    7.46
  -6   6  12   84.00    7.08
   0   6 -12   76.16    7.39
   0  -6  12   78.09    6.98
   6   0  12   83.02    7.82
   6   0  12   80.13    7.86
   6  -6 -12   66.80    7.23
  -6   6  12   84.14    7.43
   6  -6 -15    5.93    4.23
   0   6 -15   -0.02    3.48
  -6   0 -15    0.14    2.77
  -6   0 -15   -0.54    3.85
   6  -6 -15    1.46    3.64
   6  -6 -15    4.59    3.33
   0  -6  15    2.82    3.84
  -6   6  15   -1.73    3.41
   0  -6  15    0.68    3.12
   6   0  15    1.50    4.29
  -6   6  15    4.18    3.31
   6  -6 -15    0.04    4.26
  -6   7  17   73.70    5.15
   7  -1  17   68.08    5.51
  -1  -6  17   68.08    5.08
  -7   1 -17   67.88    5.40
   1   6 -17   62.66    4.99
   6  -7 -17   73.93    5.71
  -6   7  14  137.77    8.13
  -7   1 -14  128.29    8.36
  -1  -6  14  124.65    8.69
  -7   1 -14  136.78    8.45
   7  -1  14  124.73    9.23
  -7   1 -14  128.77    8.92
  -6   7  14  120.56    8.92
  -6   7  14  127.09    8.11
   6  -7 -14  130.19    8.94
   6  -7 -14  120.69    9.24
   1   6 -14  118.59    9.06
  -7   1 -11   31.89    5.14
   1   6 -11   22.68    4.48
  -6   7  11   24.52    5.27
   6  -7 -11   23.69    5.61
  -7   1 -11   29.48    4.95
   7  -1  11   26.48    6.10
  -1  -6  11   17.83    4.73
   6  -7 -11   28.85    5.03
  -6   7  11   27.09    4.79
  -6   7  11   28.21    4.90
   1   6 -11   30.06    5.49
   6  -7 -11   26.63    5.21
  -7   1 -11   24.76    4.59
   7  -1  11   31.36    5.29
  -1  -6  11   30.17    5.30
   7  -1  11   22.13    5.27
   1   6 -11   28.99    5.27
  -6   7   8  123.22    7.55
  -1  -6   8  127.30    8.42
  -7   1  -8  141.77    8.55
   6  -7  -8  124.51    7.68
   1   6  -8  124.34    7.96
   1   6  -8  122.72    8.30
   7  -1   8  126.23    8.22
  -6   7   8  130.44    7.97
   7  -1   8  122.98    7.99
   6  -7  -8  112.72    7.85
  -6   7   8  118.24    8.31
  -7   1  -8  130.38    8.52
  -6   7   8  130.28    8.10
  -7   1  -8  118.23    8.06
   1   6  -8  125.66    7.91
   7  -1   8  127.50    8.08
  -1  -6   8  127.47    8.23
   7  -1   8  114.13    8.17
   7  -1   8  117.31    8.83
  -7   1  -8  121.64    8.06
  -1  -6   8  136.80    9.02
   1   6  -8  119.63    7.77
   6  -7  -8  136.45    8.58
   6  -7  -8  128.54    8.49
   7  -1   5  132.57    7.59
  -6   7   5  113.32    6.24
   7  -1   5  122.07    7.25
   1   6  -5  119.09    7.08
   1   6  -5  131.56    6.83
   7  -1   5  130.66    7.59
   6  -7  -5  131.03    6.88
  -7   1  -5  142.40    7.71
  -6   7   5  141.73    7.56
  -1  -6   5  127.47    7.81
  -7   1  -5  126.89    7.36
  -7   1  -5  124.50    7.09
   1   6  -5  113.42    7.05
  -7   1  -5  135.65    7.62
  -6   7   5  125.65    7.28
  -6   7   5  130.66    7.41
  -7   1  -5  142.37    7.95
   6  -7  -5  126.39    6.76
  -6   7   5  127.73    7.60
   1   6  -5  134.52    7.79
   6  -7  -5  123.75    7.28
  -1  -6   2    6.54    2.02
   7  -1   2    3.13    2.97
  -6   7   2    6.97    2.74
   7  -1   2    3.44    2.42
   6  -7  -2    5.45    2.81
   7  -1   2    7.14    2.34
   1   6  -2    4.25    2.48
  -7   1  -2    5.31    2.11
  -7   1  -2    2.67    2.42
  -1  -6   2    3.64    2.79
   6  -7  -2    7.33    2.41
  -6   7  -1  157.97    7.05
  -7   1   1  152.03    7.55
   6  -7   1  149.75    7.53
   7  -1  -1  164.89    7.49
   7  -1  -1  164.19    8.04
   1   6   1  167.70    8.33
  -1  -6  -1  157.63    7.21
   6  -7   1  158.44    7.84
  -1  -6  -4  156.03    7.78
   6  -7   4  143.73    8.27
   7  -1  -4  139.66    8.13
  -6   7  -4  137.79    7.38
  -7   1   4  139.91    7.86
   1   6   4  147.19    6.90
   7  -1  -4  140.29    7.33
   7  -1  -4  147.22    8.14
  -1  -6  -4  144.29    7.08
   6  -7   4  154.04    8.29
   1   6   4  134.98    7.97
  -7   1   4  139.57    7.60
  -1  -6  -4  151.35    8.41
   6  -7   7   98.66    7.57
   1   6   7  105.76    7.40
  -1  -6  -7   94.73    7.43
  -6   7  -7   97.55    6.97
   6  -7   7   93.31    7.39
   7  -1  -7   95.20    6.91
  -6   7  -7  107.65    7.22
   7  -1  -7   94.94    7.50
   6  -7   7   92.84    7.08
  -1  -6  -7   99.97    7.75
  -6   7  -7   98.12    7.02
  -1  -6  -7   93.87    7.69
   1   6   7  105.10    7.58
  -6   7  -7   98.15    7.13
  -7   1   7   96.95    6.90
  -7   1   7   89.04    6.69
   1   6   7   86.97    7.30
  -1  -6  -7   96.14    7.05
   1   6   7   91.26    6.95
  -7   1   7   77.87    6.50
  -7   1   7   84.74    6.86
  -6   7  -7   90.62    7.85
  -7   1   7   94.65    7.09
  -6   7  -7   87.64    6.93
   6  -7   7   96.91    6.79
  -7   1   7   90.76    6.56
  -1  -6  -7  114.57    7.53
   7  -1 -10   57.54    6.73
  -6   7 -10   68.23    6.47
  -7   1  10   57.62    6.25
  -1  -6 -10   61.36    6.94
   6  -7  10   47.08    5.90
  -6   7 -10   60.42    6.50
   6  -7  10   56.49    6.66
   6  -7  10   58.53    6.10
  -6   7 -10   50.00    6.03
   1   6  10   60.60    7.01
  -7   1  10   56.30    6.38
   7  -1 -10   60.42    6.59
  -6   7 -10   54.60    6.11
   1   6  10   51.71    6.32
  -6   7 -10   54.77    5.89
   1   6  10   66.18    5.77
   6  -7  10   52.38    5.62
  -1  -6 -10   52.72    6.53
  -1  -6 -10   63.84    6.70
   7  -1 -13  153.74   10.40
  -1  -6 -13  163.13   10.84
  -6   7 -13  177.77   10.51
  -6   7 -13  171.00   10.55
  -7   1  13  165.76    9.59
  -7   1  13  147.77    9.71
  -6   7 -13  165.07    9.64
  -7   1  13  169.94   10.53
   7  -1 -13  172.50   10.38
   6  -7  13  154.27   10.45
  -1  -6 -13  154.22    9.22
   1   6  13  156.78    9.95
   7  -1 -13  164.10   10.07
   1   6  13  168.52    9.40
   1   6  13  148.10   10.66
  -1  -6 -13  151.83   10.48
  -6   7 -13  165.42   10.05
  -6   7 -16   -1.32    2.97
   7  -1 -16   -2.93    2.67
   1   6  16    3.41    2.63
  -6   7 -16    1.29    2.97
  -7   1  16    4.33    3.18
   7  -1 -16    1.28    3.46
   6  -7  16    2.48    2.50
   6  -7  16    5.75    3.42
  -7   1  16    2.09    2.99
  -1  -6 -16   -1.19    3.15
   5  -7 -15  198.17   10.91
  -5   7  15  211.34   10.96
   5  -7 -15  202.28   10.67
  -7   2 -15  213.09   10.48
   7  -2  15  187.87   10.94
  -2  -5  15  214.12   10.81
  -7   2 -15  225.26   11.28
   5  -7 -15  190.78   10.85
   2   5 -15  202.00   10.86
  -7   2 -12  187.71   11.15
  -2  -5  12  203.31   11.75
  -5   7  12  203.36   11.77
   5  -7 -12  190.08   11.24
  -7   2 -12  214.17   11.29
  -5   7  12  188.50   10.16
   5  -7 -12  182.49   11.53
  -5   7  12  177.95    9.85
   7  -2  12  175.53   11.29
  -2  -5  12  201.58   11.21
   7  -2  12  205.00   11.59
   2   5 -12  175.58   10.84
   2   5 -12  171.84   10.88
   5  -7 -12  186.83   11.52
  -7   2 -12  184.26   11.33
   2   5 -12  201.12   11.93
  -7   2 -12  180.30    9.98
   5  -7 -12  177.23   11.25
  -2  -5   9  273.84   13.30
  -5   7   9  289.62   13.32
   7  -2   9  285.37   13.02
   5  -7  -9  279.14   12.86
   2   5  -9  264.71   13.01
  -7   2  -9  286.11   13.29
  -5   7   9  270.24   12.36
   5  -7  -9  289.32   12.90
   2   5  -9  273.61   13.41
  -2  -5   9  269.66   12.68
  -7   2  -9  292.76   13.26
  -5   7   9  287.45   12.51
   7  -2   9  310.62   13.15
   7  -2   9  261.90   12.94
  -5   7   9  295.24   13.01
  -7   2  -9  306.39   12.99
  -2  -5   9  282.84   13.64
   5  -7  -9  279.62   13.27
  -7   2  -6   18.65    3.68
  -7   2  -6   13.81    3.17
  -5   7   6   13.95    3.08
  -7   2  -6   25.31    3.60
   2   5  -6   13.54    2.96
  -7   2  -6   26.80    3.92
   5  -7  -6   12.18    3.30
   7  -2   6   19.67    3.64
   7  -2   6   17.00    3.96
  -5   7   6   19.04    4.07
   7  -2   6   20.05    3.71
  -7   2  -6   19.80    3.54
  -7   2  -6   15.28    2.90
  -2  -5   6   15.93    3.76
   5  -7  -6   17.17    2.92
  -5   7   6   20.28    3.57
  -2  -5   6   22.76    3.87
  -5   7   6   15.59    3.37
  -5   7   6   18.11    3.51
   5  -7  -6   15.33    3.62
   5  -7  -3  203.45    9.13
   7  -2   3  188.22    8.69
   5  -7  -3  202.08    8.05
  -7   2  -3  197.40    8.41
   7  -2   3  201.28    9.03
  -5   7   3  208.46    7.82
   2   5  -3  202.16    8.69
  -7   2  -3  210.02    8.14
   5  -7  -3  206.14    7.79
  -2  -5   3  198.81    9.05
   5  -7  -3  194.78    8.53
   5  -7   0  970.63   27.85
  -5   7   0 1005.46   26.52
   7  -2   0  975.47   27.62
   7  -2   0 1003.20   27.07
  -7   2   0  984.19   27.41
   7  -2   0  975.36   26.86
  -2  -5   0  948.63   27.10
  -2  -5   0  979.30   27.24
   2   5   0 1049.11   28.38
   5  -7   0  977.11   28.02
   5  -7   3  649.02   21.17
   7  -2  -3  685.06   20.36
  -7   2   3  683.59   20.65
  -5   7  -3  666.43   20.08
   2   5   3  689.49   21.30
   5  -7   3  667.30   21.01
  -2  -5  -3  706.04   20.78
   2   5   3  656.93   19.79
   5  -7   6 1033.22   31.68
  -7   2   6 1111.12   31.87
  -7   2   6 1013.04   30.75
   2   5   6 1057.23   31.64
  -7   2   6 1087.96   31.16
   7  -2  -6 1050.33   31.74
  -2  -5  -6 1086.50   31.74
   5  -7   6 1045.60   30.96
  -5   7  -6 1160.26   32.60
  -7   2   6 1131.01   31.68
   2   5   6 1068.06   32.05
   7  -2  -6 1046.69   31.22
  -7   2   6 1142.04   31.70
  -2  -5  -6 1067.86   31.73
  -5   7  -6 1116.37   31.94
   5  -7   6 1082.12   31.33
  -7   2   6 1048.11   30.97
  -5   7  -6 1124.64   31.56
  -2  -5  -6 1156.93   32.27
  -2  -5  -6 1160.75   32.39
  -5   7  -6 1085.95   31.29
   5  -7   9  720.90   23.62
  -7   2   9  755.86   24.19
   5  -7   9  710.25   23.60
  -5   7  -9  728.28   24.38
   5  -7   9  697.10   23.45
   7  -2  -9  777.90   25.19
   5  -7   9  719.11   23.99
   2   5   9  730.91   24.41
  -7   2   9  690.31   24.10
  -2  -5  -9  692.75   24.19
  -5   7  -9  727.81   23.77
  -7   2   9  706.54   23.76
   7  -2  -9  704.88   24.55
   5  -7   9  708.20   24.56
  -2  -5  -9  708.65   23.54
  -7   2   9  724.90   23.90
  -7   2   9  694.26   23.58
   2   5   9  688.92   24.45
  -2  -5  -9  791.86   25.29
  -5   7  -9  726.21   23.57
  -2  -5  -9  710.75   24.57
   5  -7  12  585.12   20.33
  -7   2  12  558.87   20.56
   7  -2 -12  555.52   21.13
  -5   7 -12  570.96   21.50
  -7   2  12  570.76   21.39
   7  -2 -12  591.39   22.04
   5  -7  12  551.84   21.17
   7  -2 -12  586.59   21.72
  -2  -5 -12  573.19   20.97
  -5   7 -12  580.54   20.99
  -7   2  12  573.37   21.72
   2   5  12  581.44   21.38
   2   5  12  554.56   21.91
  -2  -5 -12  589.90   22.31
  -5   7 -12  580.95   21.34
   2   5  12  581.97   20.56
  -7   2  15   56.65    5.99
   5  -7  15   52.33    5.76
  -5   7 -15   44.53    5.52
   7  -2 -15   45.61    6.18
   2   5  15   52.49    5.97
   7  -2 -15   50.83    6.10
  -2  -5 -15   57.01    5.48
  -7   2  15   54.00    4.68
   7  -2 -15   42.84    6.30
   7  -2 -15   52.16    5.56
  -5   7 -15   47.32    5.71
  -7   2  15   48.53    6.33
   2   5  15   43.09    5.93
   5  -7  15   38.89    5.20
   2   5  15   42.38    5.29
  -2  -5 -15   46.85    5.72
  -3  -4  16  196.48    9.71
   4  -7 -16  190.73   10.00
  -7   3 -16  184.82    9.57
   4  -7 -16  170.70    9.68
   3   4 -16  201.55    9.85
  -4   7  16  195.44    9.92
   7  -3  16  185.08    9.68
  -7   3 -16  203.29    9.90
   4  -7 -16  165.70    9.59
   4  -7 -16  182.67   10.10
   3   4 -13  389.97   17.12
  -7   3 -13  414.46   17.06
   7  -3  13  388.11   17.21
   3   4 -13  382.53   16.69
  -7   3 -13  422.48   17.38
  -7   3 -13  424.96   17.60
  -3  -4  13  401.73   16.62
   3   4 -13  393.63   16.65
   3   4 -13  393.13   16.88
   4  -7 -13  395.62   17.36
  -3  -4  13  408.76   16.91
  -7   3 -13  389.70   16.94
  -4   7  13  403.80   17.07
   7  -3  13  412.49   16.95
   4  -7 -13  384.35   17.03
   4  -7 -13  373.03   17.64
   3   4 -13  404.49   17.54
  -7   3 -10  247.34   11.62
  -4   7  10  238.90   11.96
  -3  -4  10  231.75   12.04
  -3  -4  10  226.54   11.55
   4  -7 -10  231.76   11.67
   7  -3  10  221.89   11.18
  -7   3 -10  224.91   11.60
   7  -3  10  231.92   11.74
   4  -7 -10  209.85   12.02
   7  -3  10  243.37   12.03
  -4   7  10  218.38   11.01
  -7   3 -10  222.62   11.79
   3   4 -10  236.54   12.02
   3   4 -10  211.93   12.04
  -4   7  10  250.95   11.11
  -4   7  10  238.84   12.10
   7  -3  10  223.70   12.29
  -7   3 -10  234.83   12.20
  -7   3 -10  220.89   11.70
   4  -7 -10  234.10   12.41
   4  -7 -10  228.92   12.10
   4  -7 -10  224.86   12.19
   7  -3   7  309.67   13.09
  -3  -4   7  332.45   13.61
   3   4  -7  313.11   13.28
  -4   7   7  329.09   13.34
  -7   3  -7  349.96   13.75
  -7   3  -7  329.03   12.82
  -7   3  -7  342.02   13.41
  -7   3  -7  325.32   13.06
   7  -3   7  321.21   13.69
  -3  -4   7  337.31   13.14
  -4   7   7  326.38   13.10
  -3  -4   7  312.53   13.36
   4  -7  -7  316.41   12.88
  -4   7   7  317.31   12.71
  -4   7   7  340.07   12.87
  -4   7   7  322.11   13.05
  -3  -4   7  333.70   13.11
   7  -3   7  330.67   13.46
  -4   7   7  294.31   12.52
   3   4  -7  308.08   12.94
  -7   3  -7  324.65   12.97
   7  -3   7  314.25   12.63
   3   4  -7  326.54   13.28
  -7   3  -7  334.37   13.02
   7  -3   7  300.02   12.92
  -7   3  -7  338.45   12.66
   4  -7  -7  320.71   13.42
   4  -7  -4   11.76    3.08
   7  -3   4   11.29    3.28
   3   4  -4   10.45    3.11
   4  -7  -4    8.91    2.38
  -4   7   4    9.25    2.76
  -3  -4   4    8.63    2.63
   3   4  -4   14.30    2.40
   7  -3   4   14.66    3.42
   7  -3   4   11.20    3.00
  -7   3  -4   13.55    2.30
   4  -7  -4   12.81    3.01
  -7   3  -1   88.25    5.29
  -4   7   1   99.84    4.59
   4  -7  -1   91.32    5.77
  -3  -4   1   99.08    5.33
   3   4  -1   91.72    5.73
   7  -3   1   95.60    5.01
   7  -3   1   86.13    5.03
   3   4  -1   91.96    5.23
   3   4  -1   99.87    5.86
   7  -3   1   96.44    5.64
  -3  -4   1   86.26    5.24
   4  -7  -1   88.98    5.14
   4  -7  -1   92.16    5.96
   3   4   2  127.46    6.25
   4  -7   2  118.72    6.88
  -3  -4  -2  132.01    6.82
   4  -7   2  128.54    7.20
  -4   7  -2  121.16    6.11
   3   4   2  128.53    6.42
   7  -3  -2  122.08    6.10
  -7   3   2  133.67    6.62
   3   4   2  127.69    7.08
   7  -3  -2  129.85    5.60
   4  -7   2  131.68    7.09
   4  -7   5   28.36    4.17
  -4   7  -5   26.85    3.85
   4  -7   5   28.53    4.48
   4  -7   5   38.64    4.53
  -7   3   5   27.52    3.72
   4  -7   5   27.60    4.11
   3   4   5   28.39    3.58
   7  -3  -5   31.07    4.22
  -3  -4  -5   23.38    3.81
  -7   3   5   26.22    3.49
   7  -3  -5   34.47    3.86
   4  -7   5   27.77    4.35
   3   4   5   24.82    4.00
   3   4   5   27.69    3.74
  -3  -4  -8    6.32    2.38
   3   4   8    0.75    2.70
   4  -7   8   -0.67    3.43
  -7   3   8    4.86    3.68
   4  -7   8    4.34    3.61
   4  -7   8    3.23    3.67
  -7   3   8    4.50    2.94
  -4   7  -8    2.80    3.37
   3   4   8   -0.96    3.22
   4  -7   8   -0.44    3.04
  -3  -4  -8    2.64    3.41
   7  -3  -8    1.49    3.36
  -3  -4  -8    7.90    3.45
   4  -7   8   -0.48    3.15
   3   4   8  -10.16    3.73
  -7   3   8    5.14    3.80
  -7   3   8    2.73    3.03
   3   4   8    0.78    3.40
   7  -3  -8    2.02    3.32
  -7   3   8    2.02    2.35
  -3  -4  -8   -0.62    3.98
   4  -7   8   -0.56    3.53
  -4   7  -8    3.01    3.44
  -7   3   8    3.19    2.91
  -4   7  -8   -1.93    3.88
  -3  -4  -8    1.87    3.37
   7  -3 -11    4.66    3.20
  -4   7 -11    8.99    3.79
  -7   3  11    9.05    4.14
  -7   3  11    9.14    4.20
   7  -3 -11    5.40    4.18
  -4   7 -11    6.03    4.25
   4  -7  11    7.05    3.83
   4  -7  11    2.36    3.69
   7  -3 -11    8.20    4.12
  -3  -4 -11    5.74    3.71
   3   4  11    6.88    4.92
   4  -7  11    8.78    3.13
   4  -7  11    6.00    3.72
  -7   3  11    7.00    3.90
   7  -3 -11   10.64    4.28
  -3  -4 -11    3.59    4.02
   7  -3 -14    1.05    3.00
   3   4  14    4.82    3.57
  -7   3  14   -0.15    3.38
   4  -7  14    7.47    2.70
   3   4  14    7.24    3.60
  -4   7 -14    4.68    2.64
  -7   3  14    6.26    4.08
   7  -3 -14    4.26    3.60
  -3  -4 -14    7.60    3.12
   7  -3 -14    2.69    4.02
  -7   3  14    3.37    3.72
  -4   7 -14    2.17    3.83
   3   4  14   -9.60    4.51
   4  -7  14    8.05    3.25
  -3  -4 -14   -0.91    4.61
   7  -3 -14    2.24    3.44
  -3  -4 -17    0.39    2.60
   4  -7  17    3.21    2.68
   3   4  17    2.03    2.18
   7  -3 -17   -0.12    3.02
  -7   3  17    3.16    3.05
  -3  -4 -17    4.42    1.96
   7  -3 -17    7.75    2.48
  -4   7 -17    2.75    2.15
   4   3 -17   33.67    4.15
  -7   4 -17   47.62    4.40
  -4  -3  17   43.18    4.27
  -3   7  17   40.54    4.51
  -4  -3  17   47.43    4.26
   7  -4  17   38.12    4.56
   3  -7 -17   40.55    4.62
  -4  -3  14  242.23   12.31
   3  -7 -14  221.14   12.01
  -7   4 -14  240.84   12.14
   4   3 -14  224.30   12.11
  -7   4 -14  254.42   12.70
   7  -4  14  234.15   11.49
  -7   4 -14  240.42   11.99
   3  -7 -14  210.43   12.15
   4   3 -14  233.31   11.90
   4   3 -14  235.14   12.66
  -3   7  14  235.64   12.14
   7  -4  14  246.01   12.66
   3  -7 -14  246.82   12.82
   4   3 -14  230.52   12.01
   4   3 -11    0.09    4.11
  -7   4 -11    4.64    3.12
  -4  -3  11    1.28    3.67
  -7   4 -11    2.62    4.13
  -3   7  11   -0.49    3.87
   4   3 -11   -0.34    3.97
   4   3 -11    4.62    4.00
  -3   7  11    4.11    3.48
   7  -4  11    2.75    3.09
   3  -7 -11   16.28    3.45
  -4  -3  11   10.89    3.87
   7  -4  11    4.08    4.29
  -4  -3  11    6.62    3.87
  -3   7  11   -3.43    3.70
  -7   4 -11    0.26    3.86
  -7   4 -11    1.59    3.86
   3  -7 -11    0.10    5.15
   3  -7 -11    5.03    3.21
   3  -7 -11    2.56    3.69
  -7   4  -8   72.00    6.46
   4   3  -8   70.75    6.55
   4   3  -8   73.72    5.98
  -3   7   8   61.34    6.23
  -4  -3   8   81.09    6.78
   7  -4   8   78.53    6.33
  -3   7   8   65.23    5.80
  -3   7   8   73.40    6.09
  -7   4  -8   76.43    5.69
   7  -4   8   70.03    6.70
  -7   4  -8   79.54    6.04
  -7   4  -8   79.19    6.41
   7  -4   8   71.82    6.01
   7  -4   8   77.60    5.99
  -4  -3   8   80.54    6.18
   3  -7  -8   67.36    6.26
   3  -7  -8   78.50    6.73
   4   3  -8   73.48    6.37
  -4  -3   8   77.53    6.25
  -4  -3   8   79.06    6.12
  -3   7   8   70.52    6.28
   3  -7  -8   78.10    6.17
   7  -4   8   76.87    6.52
  -7   4  -8   71.36    5.89
  -7   4  -8   73.04    5.95
   3  -7  -8   65.29    6.12
   3  -7  -8   73.09    6.48
   7  -4   8   76.12    6.46
  -4  -3   5   17.17    3.40
   3  -7  -5   25.28    4.17
   3  -7  -5   20.32    3.74
   3  -7  -5   20.85    3.41
   7  -4   5   18.48    3.48
   7  -4   5   20.23    3.61
  -7   4  -5   18.85    3.35
   3  -7  -5   18.05    3.40
  -3   7   5   17.52    3.19
   4   3  -5   22.08    3.75
   4   3  -5   21.36    3.29
   7  -4   5   20.61    3.78
  -3   7   2  132.35    6.44
   3  -7  -2  136.42    7.33
   4   3  -2  146.24    7.06
  -4  -3   2  142.45    6.94
  -3   7   2  145.09    6.61
  -4  -3   2  142.11    6.65
   7  -4   2  145.57    7.30
   4   3  -2  142.32    7.40
   7  -4   2  152.48    6.77
  -7   4  -2  149.62    6.65
   7  -4   2  147.67    7.15
   4   3  -2  143.45    7.08
   3  -7  -2  129.22    6.91
   3  -7   1  185.35    8.51
   3  -7   1  194.99    8.97
  -3   7  -1  198.83    8.40
   3  -7   1  196.03    8.80
  -7   4   1  194.50    8.16
  -4  -3  -1  203.86    8.57
  -3   7  -1  188.28    7.74
   7  -4  -1  201.83    8.19
   4   3   1  208.94    8.98
   4   3   1  188.78    8.40
   3  -7   4  207.59    9.16
   3  -7   4  219.47    9.71
  -3   7  -4  193.29    8.94
  -4  -3  -4  221.31    9.75
   3  -7   4  201.78    9.47
   4   3   4  211.41    9.05
  -7   4   4  213.97    8.95
  -3   7  -4  207.06    9.05
   4   3   4  193.48    9.55
  -7   4   4  197.79    8.36
   7  -4  -4  233.63    8.36
   4   3   4  218.41    9.81
   3  -7   4  210.84    9.79
   3  -7   7  283.73   11.82
  -4  -3  -7  302.49   12.91
  -7   4   7  298.51   12.20
   7  -4  -7  292.83   12.35
  -3   7  -7  292.07   12.22
   3  -7   7  281.89   12.59
   3  -7   7  271.19   11.74
   4   3   7  294.42   12.31
   3  -7   7  282.08   12.12
  -7   4   7  283.54   12.12
   3  -7   7  284.29   11.77
   3  -7   7  286.43   12.40
   7  -4  -7  287.38   11.83
   3  -7   7  304.70   12.46
  -4  -3  -7  276.34   12.37
   4   3   7  267.92   12.25
   7  -4  -7  294.39   12.17
  -7   4   7  265.57   11.42
  -7   4   7  306.38   12.53
   4   3   7  278.20   12.36
   4   3   7  286.74   12.56
  -7   4   7  262.61   11.22
  -3   7  -7  297.11   12.17
   4   3   7  310.69   13.43
  -4  -3  -7  272.40   11.11
   3  -7   7  279.99   12.67
  -3   7  -7  306.74   12.59
   4   3   7  275.83   11.94
  -3   7  -7  282.90   12.94
  -4  -3  -7  311.67   12.47
  -7   4   7  276.26   11.97
  -3   7 -10   31.45    4.72
  -7   4  10   30.83    4.02
  -4  -3 -10   24.99    4.41
   4   3  10   32.11    4.38
  -3   7 -10   34.17    5.42
  -4  -3 -10   29.19    4.95
   3  -7  10   33.49    4.98
   3  -7  10   33.19    4.97
   3  -7  10   24.01    5.26
   7  -4 -10   34.89    5.61
   7  -4 -10   28.71    5.46
   3  -7  10   34.41    4.86
  -7   4  10   30.46    4.74
  -4  -3 -10   35.76    5.34
   7  -4 -10   28.25    4.79
  -7   4  10   31.47    4.86
   4   3  10   26.63    5.26
  -3   7 -10   32.44    4.57
  -7   4  10   31.11    5.13
   3  -7  10   23.30    4.71
  -4  -3 -10   29.94    5.50
  -7   4  10   26.86    4.20
  -7   4  13   31.29    5.65
  -7   4  13   27.09    4.97
   7  -4 -13   31.10    5.09
   7  -4 -13   24.54    5.60
  -3   7 -13   39.90    5.75
  -3   7 -13   27.85    5.41
   7  -4 -13   21.67    5.18
  -4  -3 -13   33.71    5.41
  -7   4  13   26.53    4.69
  -7   4  13   30.48    5.60
   4   3  13   32.14    6.24
   3  -7  13   33.75    5.06
  -4  -3 -13   31.56    5.49
  -3   7 -16   36.22    4.80
   4   3  16   36.50    5.47
   7  -4 -16   32.96    4.95
   3  -7  16   33.96    4.64
   4   3  16   26.92    4.09
   7  -4 -16   37.34    4.76
   7  -4 -16   37.56    4.89
  -7   4  16   32.96    4.30
   3  -7  16   38.93    4.40
  -4  -3 -16   35.51    4.71
  -4  -3 -16   26.92    5.04
  -7   5 -15   10.59    3.89
   5   2 -15    7.03    4.53
   5   2 -15    3.68    3.56
  -5  -2  15    8.88    4.10
  -2   7  15    9.62    3.47
   2  -7 -15    3.74    3.75
   5   2 -15    5.93    3.47
  -7   5 -15    6.43    4.12
   2  -7 -15    7.09    3.30
   5   2 -15    7.96    4.28
   7  -5  15    9.83    3.51
   7  -5  15    7.69    3.88
   2  -7 -15   10.00    4.75
   5   2 -12   34.79    5.81
   7  -5  12   31.39    5.45
   7  -5  12   30.02    5.07
   5   2 -12   45.81    5.75
  -7   5 -12   34.23    5.64
  -7   5 -12   35.52    5.15
  -2   7  12   33.76    5.31
  -5  -2  12   38.54    5.61
  -5  -2  12   43.49    5.44
   5   2 -12   31.37    5.77
   2  -7 -12   25.97    5.72
   7  -5  12   39.89    6.20
  -7   5 -12   32.57    5.25
   2  -7 -12   46.40    6.42
  -2   7  12   33.00    5.28
   5   2 -12   33.97    5.74
   2  -7 -12   33.79    5.97
   2  -7 -12   34.00    5.23
   7  -5   9  112.77    7.91
   7  -5   9  116.10    7.85
  -5  -2   9  115.77    7.98
  -2   7   9  113.05    8.23
  -2   7   9  115.47    7.80
   5   2  -9  108.82    7.96
  -7   5  -9  118.46    7.72
  -5  -2   9  105.87    7.32
   5   2  -9  113.94    8.16
  -2   7   9  120.99    8.02
  -7   5  -9  114.37    8.20
  -7   5  -9  129.50    7.99
   7  -5   9  103.79    8.30
   5   2  -9  109.52    8.57
   7  -5   9  122.63    7.79
   7  -5   9  118.53    8.40
  -5  -2   9  125.62    7.93
   5   2  -9  122.07    8.18
   2  -7  -9  112.27    7.44
  -5  -2   9  112.98    7.73
   7  -5   9  108.63    8.62
  -2   7   9  107.78    8.13
   2  -7  -9  110.86    8.36
  -2   7   9  116.10    8.16
   2  -7  -9  115.34    8.35
  -7   5  -9  102.85    7.59
  -7   5  -9  115.50    7.64
   2  -7  -9  114.29    8.44
   2  -7  -9  114.97    8.41
   7  -5   9  107.16    8.13
   7  -5   6  989.65   30.76
  -5  -2   6  998.30   30.18
   7  -5   6 1014.21   29.86
   2  -7  -6 1022.54   29.83
   2  -7  -6 1061.54   30.51
   5   2  -6  972.45   30.58
   2  -7  -6 1030.89   30.96
  -5  -2   6 1025.64   30.79
   5   2  -6 1014.68   30.16
  -2   7   6 1142.86   31.71
  -5  -2   6 1074.37   30.68
   7  -5   6 1000.86   30.02
  -2   7   6 1042.88   30.29
  -7   5  -6 1078.02   31.51
   7  -5   6  965.66   29.14
  -7   5  -6 1078.55   30.10
   2  -7  -6  997.95   30.48
  -2   7   6 1059.15   30.53
  -2   7   6 1073.76   29.75
   7  -5   6  963.91   30.53
  -7   5  -6 1188.16   31.10
  -7   5  -6 1063.75   30.05
  -7   5  -6 1022.24   29.69
  -2   7   6 1021.18   30.34
  -7   5  -6 1051.92   30.03
   7  -5   3 1280.78   35.01
   2  -7  -3 1310.67   33.77
  -7   5  -3 1231.01   33.49
   2  -7  -3 1266.94   34.72
   5   2  -3 1263.24   34.88
  -5  -2   3 1270.72   35.04
  -2   7   3 1247.60   33.85
  -2   7   3 1270.16   34.78
   5   2  -3 1290.64   34.00
   7  -5   3 1253.80   34.35
   7  -5   3 1288.96   33.19
   2  -7  -3 1185.41   34.68
   5   2  -3 1251.92   35.32
   5   2   0 1860.74   49.64
   2  -7   0 1862.24   49.82
  -5  -2   0 1855.04   49.43
  -2   7   0 2076.83   48.24
   2  -7   0 1905.22   49.78
   7  -5   0 1894.40   48.32
  -5  -2   0 1903.44   49.45
  -2   7   0 1899.61   49.29
   5   2   0 1835.43   49.51
  -7   5   0 1888.56   48.97
  -2   7   0 1973.39   49.87
  -2   7  -3  830.22   24.28
  -5  -2  -3  829.16   23.31
  -7   5   3  839.82   23.87
   2  -7   3  777.29   24.35
   7  -5  -3  829.77   23.36
  -2   7  -3  810.57   23.72
   5   2   3  812.41   24.20
  -7   5   3  867.72   22.70
   5   2   3  797.96   24.51
   5   2   3  811.05   24.68
  -5  -2  -3  831.35   24.59
  -7   5   6 1024.27   29.01
   2  -7   6  998.14   28.11
  -2   7  -6  980.02   29.87
   7  -5  -6 1017.83   28.30
  -7   5   6  941.97   27.93
  -2   7  -6  936.82   28.90
   2  -7   6 1022.67   29.37
  -7   5   6  954.51   27.94
   7  -5  -6  945.08   28.61
   2  -7   6 1011.20   29.59
   7  -5  -6  971.15   28.53
   5   2   6  985.74   29.23
  -2   7  -6  923.38   28.32
   2  -7   6  978.54   29.54
  -5  -2  -6 1046.47   29.43
  -5  -2  -6  954.04   29.22
   2  -7   6  977.85   29.82
   5   2   6  971.92   29.60
  -7   5   6  984.65   28.79
  -7   5   6  994.01   29.12
   5   2   6  923.63   29.27
   5   2   6 1041.50   29.61
   2  -7   6  993.80   28.94
   5   2   6  997.47   29.98
   2  -7   6  998.91   28.95
  -2   7  -6 1024.76   29.47
  -5  -2  -6 1082.79   30.14
  -7   5   9  215.93   10.95
  -7   5   9  202.09   10.45
   2  -7   9  199.84   11.35
  -7   5   9  201.08   10.66
   5   2   9  223.77   11.23
   2  -7   9  215.35   11.47
   2  -7   9  219.04   11.30
   7  -5  -9  187.15   10.92
  -2   7  -9  213.52   11.36
  -5  -2  -9  210.74   11.13
  -7   5   9  214.86   10.74
   7  -5  -9  213.30   10.48
   5   2   9  215.14   11.28
  -7   5   9  200.22   10.81
   5   2   9  209.65   11.48
   7  -5  -9  227.15   11.58
   2  -7   9  212.23   10.60
   5   2   9  209.73   10.68
   5   2   9  202.08   11.78
  -5  -2  -9  231.82   10.88
  -2   7  -9  223.77   10.74
  -2   7  -9  224.22   11.34
  -5  -2  -9  218.22   11.64
  -5  -2  -9  226.84   11.49
  -7   5  12  113.91    8.71
   2  -7  12  103.49    8.43
  -7   5  12  115.53    8.74
  -2   7 -12  113.39    8.93
  -7   5  12  102.64    8.25
   7  -5 -12  113.74    8.95
  -7   5  12  115.70    8.24
  -5  -2 -12  117.31    8.67
   2  -7  12  106.90    7.99
   7  -5 -12   98.43    8.42
   5   2  12  109.20    8.76
  -5  -2 -12  108.37    8.16
  -5  -2 -12  104.69    8.17
  -2   7 -12  105.85    8.59
  -2   7 -15    0.74    3.67
   7  -5 -15    4.71    3.49
  -7   5  15    5.07    3.29
   7  -5 -15    2.63    3.12
   7  -5 -15    0.93    4.58
  -5  -2 -15    9.71    3.74
   2  -7  15    3.10    2.94
   2  -7  15    2.43    3.38
  -7   5  15    3.94    3.28
   5   2  15    1.99    3.62
   5   2  15    3.56    2.95
  -5  -2 -15    6.62    2.95
  -7   5  15    1.71    2.18
  -1   7  16   28.82    4.00
   7  -6  16   18.31    4.74
  -6  -1  16   36.10    4.69
   1  -7 -16   30.55    5.34
  -7   6 -16   32.12    4.48
   6   1 -16   34.23    4.73
   7  -6  16   38.24    4.46
   6   1 -16   23.10    4.59
  -6  -1  16   40.95    4.55
   6   1 -13   89.56    7.60
  -1   7  13   86.82    7.53
  -7   6 -13   82.70    7.79
  -7   6 -13   91.84    8.08
   7  -6  13  101.69    8.46
   1  -7 -13   88.41    7.86
  -7   6 -13   94.05    7.29
  -6  -1  13   89.85    7.67
  -6  -1  13   95.66    7.07
   6   1 -13   88.34    8.05
  -1   7  13   87.05    7.22
   6   1 -13   95.04    8.04
  -7   6 -13   78.14    7.55
   1  -7 -13   96.27    8.25
   1  -7 -13   81.36    7.41
   1  -7 -10   26.14    5.17
   7  -6  10   23.64    4.83
  -7   6 -10   19.60    4.41
   6   1 -10   27.25    5.40
  -7   6 -10   17.01    4.37
  -1   7  10   28.59    4.68
   1  -7 -10   12.57    4.97
  -7   6 -10   24.40    4.24
   6   1 -10   22.46    5.40
  -7   6 -10   24.04    4.31
  -7   6 -10   27.33    5.09
   6   1 -10   28.63    5.25
   7  -6  10   20.48    5.36
  -6  -1  10   31.36    4.82
  -1   7  10   24.25    4.91
   7  -6  10   23.87    4.98
  -7   6 -10   39.73    4.41
  -1   7  10   16.77    4.72
  -6  -1  10   25.32    4.69
   1  -7 -10   28.87    5.64
   7  -6   7    2.30    3.99
  -7   6  -7    9.38    3.34
  -7   6  -7    3.78    2.75
  -7   6  -7    6.58    3.36
   1  -7  -7    8.20    4.46
  -6  -1   7    4.84    3.57
   7  -6   7    6.73    3.10
   6   1  -7    2.95    3.77
  -1   7   7   17.85    2.84
   1  -7  -7    8.17    3.27
  -6  -1   7    3.70    3.27
  -1   7   7    6.73    3.52
  -1   7   7    7.26    3.49
   7  -6   7    7.31    3.06
   7  -6   7    2.51    3.92
   1  -7  -7    3.00    3.23
   6   1  -7    4.83    3.32
  -6  -1   7    1.65    3.46
  -6  -1   7    6.13    3.29
  -7   6  -7    9.03    3.23
   1  -7  -7    2.37    2.90
  -6  -1   7   10.15    3.76
  -1   7   7    7.75    2.45
  -1   7   7    4.60    3.36
   7  -6   7   10.57    2.57
  -1   7   7    2.16    3.39
  -7   6  -7    6.21    3.82
   7  -6   7    7.74    4.03
  -7   6  -7    9.27    3.34
   1  -7  -7    4.86    3.52
   1  -7  -7   10.16    4.32
   1  -7  -7    3.89    3.22
   1  -7  -4    1.74    2.49
   7  -6   4    1.54    2.47
  -1   7   4    3.71    2.11
   1  -7  -4    2.56    2.46
   6   1  -4    0.15    2.87
  -7   6  -4    3.29    2.37
  -1   7   4    3.11    2.88
   1  -7  -4    2.47    2.20
   7  -6   4    1.78    2.73
   6   1  -4    0.38    3.11
   1  -7  -4    3.37    2.58
  -6  -1   4    1.43    2.27
   7  -6   4    3.39    1.77
   6   1  -1  115.39    6.60
  -6  -1   1  128.49    6.85
   7  -6   1  133.24    6.37
   6   1  -1  121.14    7.32
   1  -7  -1  118.44    6.61
   7  -6   1  129.75    6.52
  -7   6  -1  122.03    6.38
  -6  -1   1  131.36    6.98
   1  -7  -1  120.74    6.81
   1  -7  -1  137.05    6.08
  -1   7   1  124.98    7.09
  -7   6   2  651.58   17.33
  -6  -1  -2  636.53   17.05
  -1   7  -2  636.95   17.18
   6   1   2  626.63   17.71
   1  -7   2  650.68   18.08
  -1   7  -2  646.52   17.82
  -6  -1  -2  648.73   17.91
   7  -6  -2  668.58   16.23
   6   1   2  658.04   18.47
  -1   7  -2  646.77   17.89
   1  -7   2  626.19   17.50
  -7   6   5   89.74    5.93
  -7   6   5  103.10    6.64
  -7   6   5  108.04    5.92
   6   1   5  111.57    6.96
  -6  -1  -5  111.08    6.70
   1  -7   5  101.63    7.29
   6   1   5  100.07    6.55
   1  -7   5  103.57    6.64
   6   1   5  102.33    6.79
   7  -6  -5  111.23    6.43
  -1   7  -5  103.53    6.77
   1  -7   5  105.70    7.23
   6   1   5   86.50    6.77
  -7   6   5  109.19    6.73
   1  -7   5  115.04    7.13
  -6  -1  -5  100.94    6.80
  -1   7  -5   98.89    6.55
   6   1   5  106.24    7.14
  -1   7  -5   97.22    6.81
  -1   7  -5  105.83    7.45
   6   1   8    6.53    3.27
  -7   6   8    6.19    3.59
  -7   6   8    9.04    3.37
  -7   6   8   10.73    3.81
  -7   6   8    5.27    3.07
   1  -7   8    5.11    3.72
  -6  -1  -8    0.97    3.41
   6   1   8   16.63    3.66
  -1   7  -8    6.86    3.26
   1  -7   8   12.09    3.11
   7  -6  -8    5.48    3.11
   1  -7   8   21.09    3.55
   1  -7   8    5.32    3.22
   6   1   8    7.73    2.93
  -6  -1  -8    8.20    3.49
  -6  -1  -8    5.14    3.21
  -6  -1  -8    7.10    3.21
  -6  -1  -8   11.18    3.62
  -7   6   8    6.61    2.82
   6   1   8   14.16    4.57
   1  -7   8    5.12    3.84
   6   1   8    9.05    3.35
  -1   7  -8    8.24    3.27
   7  -6  -8    8.75    3.40
   6   1   8    7.50    3.18
   7  -6 -11    4.48    4.17
  -6  -1 -11    2.30    3.29
  -7   6  11    3.43    3.58
  -1   7 -11    5.31    3.92
  -7   6  11    1.04    3.68
   1  -7  11    0.83    3.20
   6   1  11    3.10    4.21
  -1   7 -11    3.18    3.24
  -7   6  11    7.35    3.77
   7  -6 -11    0.54    3.30
  -6  -1 -11   12.33    3.21
  -6  -1 -11    4.31    4.00
  -7   6  11    6.33    3.27
   6   1  11    1.01    4.09
   1  -7  11    9.75    3.75
  -6  -1 -11   -1.03    3.92
  -7   6  14  162.47    9.80
   7  -6 -14  158.41    9.73
  -6  -1 -14  174.67   10.32
  -7   6  14  178.72    9.33
   7  -6 -14  157.85    9.61
  -7   6  14  180.38    9.85
   6   1  14  159.50   10.44
   1  -7  14  172.02    9.56
   1  -7  14  172.78    9.85
  -1   7 -14  157.46   10.06
  -6  -1 -17  150.01    7.59
   6   1  17  137.64    7.51
  -1   7 -17  141.05    7.55
   7  -6 -17  143.33    7.83
  -7   7 -14  180.63   10.42
   7  -7  14  159.97   10.03
   0   7  14  175.09    9.39
   7   0 -14  171.66    9.99
  -7   7 -14  177.83    9.44
  -7   0  14  168.26    9.76
   0  -7 -14  173.51    9.83
  -7   0  14  173.77    9.23
   7   0 -14  164.55    9.88
   0   7  14  156.96    9.42
  -7   0  14  179.90   10.20
  -7   7 -14  173.89   10.01
   0  -7 -14  176.07   10.92
  -7   0  11    0.69    3.09
  -7   7 -11    4.77    3.30
   0  -7 -11    4.16    4.03
   0   7  11   10.37    3.65
  -7   7 -11    1.06    4.22
   7  -7  11    7.54    3.68
   7   0 -11   -1.37    4.73
   0  -7 -11    2.86    4.06
   7   0 -11    4.07    3.86
   7  -7  11    2.46    3.32
  -7   0  11    1.61    3.39
   0   7  11   -0.05    3.53
   7  -7  11    5.12    4.75
  -7   7 -11   -8.94    4.26
  -7   7 -11    7.01    2.26
   0   7  11   -0.61    4.29
   7   0 -11    2.84    3.25
   0  -7 -11    1.39    4.41
   7  -7  11    2.97    4.44
  -7   7  -8   66.44    6.05
   7   0  -8   66.52    6.89
  -7   7  -8   69.15    6.25
   0   7   8   65.58    6.33
   0  -7  -8   74.75    6.75
  -7   7  -8   63.91    6.07
   7   0  -8   69.28    6.37
  -7   0   8   76.85    6.78
   0  -7  -8   60.28    6.81
   7  -7   8   64.43    6.26
   0   7   8   72.20    6.98
   7  -7   8   66.16    6.30
  -7   0   8   70.73    6.70
   0  -7  -8   72.43    6.93
   0  -7  -8   61.90    6.86
   7  -7   8   59.89    6.55
   7  -7   8   65.94    6.40
  -7   0   8   59.46    6.45
   0   7   8   64.29    6.38
   0   7   8   76.85    6.61
  -7   0   8   57.63    5.95
  -7   7  -8   68.49    6.23
   7   0  -8   65.44    6.98
   0  -7  -8   62.60    6.94
  -7   0   8   64.03    5.64
   7  -7   5   78.07    6.76
   7   0  -5   69.96    6.29
   0   7   5   73.02    6.03
   0  -7  -5   67.39    5.35
  -7   0   5   74.90    6.47
  -7   0   5   67.53    5.79
  -7   7  -5   76.79    5.82
   7   0  -5   67.49    6.43
   0   7   5   60.19    5.86
  -7   0   5   78.05    6.16
   0  -7  -5   81.70    6.35
  -7   0   5   76.84    6.06
   0  -7  -5   68.23    6.16
   0  -7  -5   73.45    5.94
   7  -7   5   78.68    6.43
   0   7   5   75.01    5.96
   0   7   5   70.49    5.92
  -7   7  -5   68.15    5.71
   0   7   5   80.44    6.32
  -7   7  -5   77.75    5.89
  -7   7  -5   69.11    6.45
   7   0  -5   85.48    5.79
   0  -7  -5   81.02    6.45
  -7   0   5   78.40    5.83
   7  -7   2  102.08    6.60
   7   0  -2   99.69    6.58
   0  -7  -2  106.84    6.94
   7  -7   2   99.06    6.25
   7  -7   2  108.34    6.17
   0   7   2   97.80    6.56
   0  -7  -2  101.54    5.89
  -7   0   2  111.62    6.68
   0  -7  -2  104.09    5.85
   0   7   2  103.41    5.31
   0  -7   1  157.38    8.46
  -7   0  -1  176.07    8.00
   7  -7  -1  160.52    8.04
  -7   0  -1  157.98    8.25
   7   0   1  169.58    8.40
   7   0   1  166.27    8.19
  -7   7   1  167.95    8.50
   7   0   1  176.55    8.79
   0   7  -1  162.24    8.47
   0  -7   1  155.58    7.71
   7  -7  -4   33.98    4.18
   7   0   4   31.80    4.11
   0  -7   4   32.10    4.59
  -7   7   4   32.08    4.36
  -7   0  -4   36.53    4.28
   7   0   4   32.65    4.40
   7   0   4   29.31    4.09
   0  -7   4   38.93    4.66
   7  -7  -4   34.87    3.51
   0  -7   4   33.01    4.90
  -7   0  -4   24.95    3.85
  -7   0  -4   41.03    4.57
   0   7  -4   32.99    4.43
  -7   7   4   34.94    4.32
  -7   7   4   36.07    4.25
  -7   7   4   33.50    4.35
   7   0   4   28.75    4.55
  -7   0  -4   42.79    4.41
  -7   7   4   34.38    4.01
   7   0   4   30.92    5.26
   0   7  -4   26.51    4.48
   7  -7  -4   34.75    3.81
   0   7  -4   39.42    4.91
  -7   0  -7   55.54    5.61
  -7   0  -7   66.14    5.85
  -7   7   7   61.17    5.21
   7   0   7   54.40    5.76
   0   7  -7   56.18    6.35
  -7   7   7   66.20    6.23
   7   0   7   56.41    5.70
   0  -7   7   58.47    5.84
   0   7  -7   54.84    5.58
   7  -7  -7   52.37    5.26
  -7   7   7   59.91    5.45
  -7   7   7   57.23    5.41
  -7   0  -7   54.65    6.19
   7   0   7   62.11    5.84
   0  -7   7   67.90    5.73
   7   0   7   57.78    6.44
   0   7  -7   63.29    5.87
   7  -7  -7   65.28    5.93
   0  -7   7   52.33    5.90
  -7   0  -7   67.67    5.91
   7  -7  -7   67.20    6.25
   7  -7 -10    6.61    4.22
   0   7 -10    7.96    4.24
   0   7 -10    1.92    3.81
  -7   0 -10    6.48    3.43
  -7   7  10    4.19    4.20
   0  -7  10   10.11    3.90
   7  -7 -10    5.84    4.03
   7  -7 -10    5.05    4.22
   0  -7  10    5.88    3.78
   7   0  10    4.04    4.39
   7   0  10   -8.43    4.26
  -7   0 -10    6.50    3.78
   7   0  10    2.45    3.31
  -7   7  10    5.48    3.64
  -7   7  10    7.24    3.98
   0  -7  10    1.25    3.17
   7   0  10    3.13    4.42
   0   7 -10   10.14    3.61
  -7   0 -10    6.56    4.16
  -7   0 -13   61.61    5.85
  -7   7  13   53.40    5.99
   0  -7  13   56.05    6.37
  -7   7  13   51.17    5.75
   7  -7 -13   51.77    6.30
  -7   7  13   52.76    5.83
   0  -7  13   36.51    5.24
   0  -7  13   58.40    6.47
   7   0  13   53.19    6.01
   7   0  13   51.31    6.24
  -7   0 -13   57.78    6.44
  -7   0 -13   48.21    6.18
   0   7 -13   50.07    6.29
   7  -7 -16   56.72    5.31
   7  -7 -16   49.02    5.35
   0  -7  16   52.29    4.80
  -7   0 -16   53.45    5.37
  -7   7  16   44.30    4.73
   7   0  16   48.52    5.32
   7  -7 -16   51.55    5.67
   0   7 -16   55.75    4.77
  -8   1 -15  114.99    7.38
   7  -8 -15  113.23    7.90
  -1  -7  15  116.41    7.49
   7  -8 -15  117.64    7.66
  -8   1 -15  120.07    7.17
  -7   8  15   99.10    7.08
  -7   8  15  118.90    6.99
   8  -1  15  116.92    7.69
   7  -8 -15  106.22    7.63
   1   7 -15  115.03    7.58
   1   7 -12  308.88   14.49
  -7   8  12  292.94   13.47
  -8   1 -12  293.71   13.66
   1   7 -12  297.96   14.67
   7  -8 -12  294.47   13.95
  -8   1 -12  296.81   14.18
  -1  -7  12  301.45   13.85
  -7   8  12  305.20   14.41
  -7   8  12  302.59   13.53
   8  -1  12  281.73   14.41
  -1  -7  12  306.60   13.83
   8  -1  12  300.83   14.53
   7  -8 -12  304.75   14.93
  -8   1 -12  317.85   13.83
  -7   8   9  258.16   13.09
   1   7  -9  262.44   13.23
  -8   1  -9  273.77   12.60
  -1  -7   9  271.39   13.15
  -1  -7   9  287.33   13.16
   8  -1   9  261.61   12.84
  -1  -7   9  309.56   14.07
   7  -8  -9  267.57   12.90
   8  -1   9  256.27   13.03
  -8   1  -9  264.69   13.19
  -7   8   9  239.50   12.46
   1   7  -9  261.92   12.89
  -7   8   9  265.46   12.59
   8  -1   9  271.96   13.53
   1   7  -9  248.98   12.37
  -8   1  -9  252.66   12.88
   7  -8  -9  255.32   13.43
  -7   8   6  767.26   23.87
   7  -8  -6  771.99   24.99
  -1  -7   6  745.35   24.50
  -8   1  -6  735.64   24.47
  -8   1  -6  743.98   23.77
  -8   1  -6  818.64   24.02
   8  -1   6  736.11   24.56
   8  -1   6  730.96   24.24
   1   7  -6  736.43   23.85
   7  -8  -6  754.90   23.56
  -1  -7   6  764.85   25.00
   1   7  -6  746.22   23.75
  -8   1  -6  748.04   24.66
  -7   8   6  731.84   23.16
  -7   8   6  719.60   23.84
  -7   8   6  715.99   24.02
  -8   1  -6  751.71   24.31
   8  -1   6  765.24   24.23
  -1  -7   6  702.13   23.84
  -7   8   6  717.51   24.38
   8  -1   6  742.03   25.00
   1   7  -6  745.37   24.59
  -8   1  -6  735.54   24.16
   7  -8  -6  764.87   24.23
  -8   1  -3  319.27   12.74
  -8   1  -3  302.80   11.61
   8  -1   3  280.40   11.74
   7  -8  -3  296.00   12.71
  -1  -7   3  315.47   12.79
  -7   8   3  277.06   12.32
  -8   1  -3  321.37   12.95
  -8   1  -3  301.54   12.19
   1   7  -3  300.29   12.45
  -8   1  -3  300.81   12.67
   8  -1   3  308.34   13.16
  -8   1  -3  306.20   12.69
  -7   8   3  287.93   12.23
  -1  -7   3  296.29   12.56
   8  -1   3  297.61   12.32
  -1  -7   3  319.57   12.71
  -1  -7   3  311.45   13.16
  -8   1  -3  311.22   12.40
  -8   1  -3  299.43   12.84
  -7   8   3  284.59   12.21
   8  -1   3  292.35   12.31
   1   7  -3  306.87   12.48
  -8   1  -3  329.10   13.00
  -7   8   3  309.02   12.51
   1   7  -3  298.26   12.80
   7  -8  -3  296.09   11.76
  -7   8   0  903.86   27.93
   7  -8   0  917.55   27.98
  -7   8   0  968.93   27.79
   7  -8   0  905.12   27.57
  -1  -7   0  927.39   27.74
  -8   1   0  970.62   28.10
  -1  -7   0  946.18   28.17
   8  -1   0  893.97   27.38
   1   7   0  950.01   27.40
  -1  -7   0  928.97   26.45
  -8   1   0  957.43   28.00
  -8   1   0  963.08   27.93
   1   7   0  969.32   28.31
   1   7   0  923.54   28.12
  -8   1   0  985.73   28.35
  -1  -7   0  866.32   27.15
   8  -1   0  916.58   28.21
  -8   1   0  906.07   27.36
  -8   1   0  925.30   27.91
   7  -8   3  138.58    8.65
   7  -8   3  127.92    8.57
  -7   8  -3  116.35    7.22
   8  -1  -3  136.35    7.84
  -1  -7  -3  133.27    8.05
  -8   1   3  144.96    8.07
  -1  -7  -3  138.73    8.44
  -7   8  -3  134.66    8.04
   1   7   3  131.24    6.99
  -8   1   3  140.13    8.12
   8  -1  -3  139.90    8.48
  -8   1   3  138.11    8.00
  -8   1   3  145.78    8.29
  -8   1   3  137.55    8.21
  -7   8  -3  122.56    7.72
   1   7   3  145.35    8.58
  -7   8  -3  141.36    7.97
   1   7   3  142.64    8.08
   1   7   3  142.10    8.31
  -8   1   3  136.43    8.32
  -8   1   3  146.32    8.14
  -7   8  -3  145.10    8.17
  -1  -7  -3  125.54    7.56
  -7   8  -3  141.75    8.70
   7  -8   3  127.19    8.21
   7  -8   6  527.87   19.33
  -8   1   6  507.57   18.40
   1   7   6  515.14   18.95
   7  -8   6  496.26   18.21
  -1  -7  -6  501.46   18.37
   1   7   6  480.43   18.18
  -1  -7  -6  492.20   18.70
   8  -1  -6  509.24   17.60
  -8   1   6  494.05   17.85
   8  -1  -6  503.88   18.75
  -8   1   6  477.48   17.89
  -1  -7  -6  487.83   18.71
   8  -1  -6  506.32   19.00
  -8   1   6  500.99   18.36
   1   7   6  501.23   18.64
   1   7   6  506.09   18.91
   1   7   6  502.93   18.99
  -8   1   6  485.08   18.35
  -7   8  -6  459.21   17.86
  -7   8  -6  479.60   17.95
   7  -8   6  490.72   17.91
  -7   8  -6  507.98   18.13
  -7   8  -6  470.21   19.05
  -7   8  -6  506.15   18.31
  -8   1   6  502.78   18.46
  -1  -7  -6  495.00   18.64
  -1  -7  -6  519.42   18.63
  -1  -7  -9  110.62    8.54
  -8   1   9   93.09    7.43
   8  -1  -9  109.06    7.77
   1   7   9  106.03    8.70
   7  -8   9   94.92    7.89
  -7   8  -9  111.27    8.57
  -8   1   9   91.72    7.64
   8  -1  -9  109.15    8.94
   7  -8   9  105.72    8.56
  -8   1   9  109.74    8.16
  -8   1   9  114.45    8.35
   1   7   9  108.33    8.53
  -1  -7  -9  109.52    8.50
  -7   8  -9   97.54    7.69
  -7   8  -9  103.15    7.74
   7  -8   9   83.09    7.77
  -8   1   9  109.94    7.42
  -1  -7  -9  113.14    8.72
  -7   8  -9  107.31    8.12
   7  -8   9   94.26    8.30
   8  -1 -12  274.86   13.30
  -7   8 -12  278.79   13.60
   8  -1 -12  280.48   13.68
  -7   8 -12  273.63   13.09
  -8   1  12  268.55   13.13
   7  -8  12  292.16   13.06
  -1  -7 -12  272.93   13.69
  -8   1  12  286.92   13.22
   8  -1 -12  282.75   13.88
   1   7  12  230.21   12.66
   7  -8  12  269.46   14.06
  -8   1  12  281.22   13.91
   1   7  12  287.36   13.97
  -7   8 -12  296.96   13.98
  -1  -7 -12  293.50   14.42
  -8   1  15  168.07    8.73
   8  -1 -15  181.32    9.33
  -7   8 -15  175.27    9.45
  -7   8 -15  172.68    8.45
   8  -1 -15  154.99    8.59
  -8   1  15  167.80    8.51
   8  -1 -15  179.77    9.46
   7  -8  15  170.39    9.03
   7  -8  15  178.83    9.16
   1   7  15  153.58    8.31
  -8   1  15  175.41    9.12
  -1  -7 -15  182.58    9.53
  -2  -6  16   67.25    5.39
  -8   2 -16   53.72    5.06
   6  -8 -16   53.11    5.36
  -6   8  16   59.54    5.16
   8  -2  16   52.75    5.52
   6  -8 -16   61.92    5.67
  -8   2 -16   55.00    4.95
   6  -8 -16   61.28    5.53
   2   6 -16   61.71    5.24
   2   6 -13  247.74   13.26
  -2  -6  13  286.61   13.15
  -8   2 -13  274.66   12.80
  -6   8  13  260.92   13.00
   6  -8 -13  261.42   12.90
  -8   2 -13  263.33   12.35
  -8   2 -13  271.30   13.04
  -2  -6  13  283.02   12.85
   8  -2  13  251.64   13.31
   8  -2  13  276.54   13.55
  -6   8  13  272.05   12.32
   6  -8 -13  254.95   13.11
   2   6 -10  284.34   13.74
   6  -8 -10  268.14   13.79
   2   6 -10  279.86   12.91
   2   6 -10  275.47   13.77
   8  -2  10  274.71   13.67
  -8   2 -10  300.52   13.99
  -6   8  10  292.96   13.99
  -6   8  10  279.94   13.09
  -8   2 -10  288.05   13.52
  -8   2 -10  294.98   13.53
  -6   8  10  279.50   12.84
  -2  -6  10  294.16   14.02
  -2  -6  10  286.38   13.54
   8  -2  10  292.13   13.84
   8  -2  10  284.64   14.32
   6  -8 -10  290.06   13.97
   6  -8 -10  285.11   14.37
  -6   8   7  180.08    9.52
  -8   2  -7  199.67   10.46
  -2  -6   7  182.47    9.97
  -6   8   7  181.98   10.15
   8  -2   7  188.43    9.95
  -6   8   7  193.24    9.73
  -2  -6   7  198.37   10.60
  -8   2  -7  175.46   10.12
   8  -2   7  193.96   10.52
   6  -8  -7  179.92    9.68
   2   6  -7  195.89    9.41
  -2  -6   7  199.05    9.66
  -6   8   7  185.71    9.60
  -8   2  -7  191.05   10.43
  -6   8   7  188.08    9.99
   2   6  -7  194.89   10.54
   2   6  -7  180.81    9.79
  -6   8   7  170.50    9.74
   8  -2   7  195.10   10.33
  -2  -6   7  202.93   10.28
   2   6  -7  195.98   10.21
   6  -8  -7  200.28   10.51
   2   6  -4    1.98    2.50
   6  -8  -4   -0.83    3.13
  -6   8   4   -4.77    2.44
  -8   2  -4    1.70    2.93
  -8   2  -4    0.74    1.97
  -2  -6   4   -0.15    2.39
  -8   2  -4    1.94    2.53
  -8   2  -4    3.76    2.81
   2   6  -4    0.42    2.23
   8  -2   4   -5.03    3.19
   2   6  -4    0.55    3.46
  -8   2  -4    8.30    2.20
  -2  -6   4   -0.31    2.87
  -2  -6   4    1.98    2.83
  -6   8   4   -0.06    2.69
   8  -2   4    3.53    3.00
  -8   2  -4   -1.92    3.19
  -6   8   4   -2.48    2.35
  -6   8   4    0.30    2.92
  -2  -6   4    2.69    2.60
   2   6  -4    2.97    2.59
   6  -8  -4   -0.35    2.68
  -6   8   1   -6.51    3.31
   8  -2   1    0.73    3.08
  -8   2  -1    0.65    1.99
   2   6  -1    1.88    2.85
   8  -2   1   -4.20    2.52
   8  -2   1    3.07    1.95
  -8   2  -1    1.04    2.69
  -2  -6   1   -0.07    2.24
  -6   8   1   -1.75    3.10
  -2  -6   1    1.60    2.25
   8  -2   1    1.97    2.79
   6  -8  -1    0.16    2.47
   2   6  -1    5.41    2.30
   6  -8  -1    1.30    2.41
   6  -8   2  278.21   11.91
   8  -2  -2  282.90   10.85
   6  -8   2  281.25   12.34
  -6   8  -2  284.91   10.90
  -6   8  -2  304.31   12.35
  -6   8  -2  266.01   11.36
   2   6   2  278.62   12.04
   2   6   2  277.16   10.86
  -2  -6  -2  286.57   11.58
  -8   2   2  295.39   11.98
  -8   2   2  273.64   11.37
   8  -2  -2  271.73   11.54
   6  -8   2  259.83   11.45
  -6   8  -5   -2.32    2.41
   2   6   5    0.46    2.91
  -2  -6  -5   -1.61    3.71
  -6   8  -5   -6.43    2.82
   6  -8   5    2.15    2.40
   2   6   5   -1.08    2.51
   6  -8   5    2.55    4.12
  -6   8  -5   -0.43    2.56
  -8   2   5   -0.38    2.97
  -8   2   5    3.27    3.09
  -8   2   5    3.14    3.39
   8  -2  -5    1.68    3.04
  -8   2   5    0.07    3.15
   6  -8   5    0.42    3.39
  -8   2   5    1.27    2.08
  -8   2   5    4.84    2.69
   6  -8   5   -3.16    3.00
  -8   2   5   -0.12    3.29
   6  -8   5   -1.29    3.68
  -2  -6  -5   -6.85    3.17
   2   6   5    2.04    2.66
  -8   2   5    4.74    2.50
   2   6   5    0.11    3.16
   8  -2  -5    0.65    2.66
  -2  -6  -5   -0.77    3.32
  -6   8  -5    3.07    3.30
  -6   8  -5    1.40    2.95
  -2  -6  -5    1.12    2.42
  -6   8  -5   -0.67    3.80
  -2  -6  -8    0.41    3.51
   2   6   8   10.09    3.35
  -8   2   8   -6.39    3.09
  -8   2   8    5.70    2.82
  -2  -6  -8    0.46    2.50
   6  -8   8    1.90    3.32
  -8   2   8    1.82    3.22
   6  -8   8    0.95    3.70
   8  -2  -8    2.57    4.95
   6  -8   8    4.28    3.49
  -6   8  -8    4.22    3.41
   2   6   8    1.71    3.94
  -8   2   8    2.90    3.24
   8  -2  -8    7.80    3.50
  -8   2   8    2.85    3.35
  -6   8  -8    1.81    3.50
  -8   2   8   -0.78    3.43
   8  -2  -8    2.13    3.86
  -2  -6  -8    9.08    4.17
  -8   2   8    1.31    3.56
   2   6   8    1.93    3.70
   2   6   8    9.13    1.98
   6  -8   8    4.48    4.26
   6  -8   8    0.93    3.48
  -6   8  -8    6.33    2.96
  -6   8  -8   -0.16    3.99
  -2  -6  -8    0.02    4.05
  -6   8 -11    2.30    2.85
   6  -8  11   -1.18    3.51
  -8   2  11   -0.13    3.11
   8  -2 -11   -0.74    4.44
  -6   8 -11   -1.51    3.90
   6  -8  11    1.16    4.20
  -6   8 -11    2.44    4.19
   8  -2 -11   -1.39    3.37
  -2  -6 -11   -0.63    4.28
  -2  -6 -11   -2.17    3.80
  -8   2  11   -1.03    4.18
  -8   2  11    2.66    3.81
   2   6  11   -4.16    4.79
  -6   8 -11    0.68    3.65
   2   6  11    0.37    4.17
  -2  -6 -11   -1.55    4.11
  -6   8 -14    8.31    3.65
   8  -2 -14    6.25    4.04
  -8   2  14    7.01    3.60
   8  -2 -14    7.19    3.42
  -6   8 -14    6.40    3.12
  -8   2  14    6.14    3.50
  -2  -6 -14   15.71    3.16
   8  -2 -14    1.26    3.36
  -8   2  14    6.43    4.44
   6  -8  14    7.71    4.00
  -6   8 -14   -0.87    3.57
   2   6  14    6.77    4.09
   2   6  14    6.69    3.42
  -2  -6 -14    7.53    3.89
  -3  -5  14  234.83   11.68
  -8   3 -14  233.00   11.43
  -5   8  14  235.58   11.85
   5  -8 -14  231.66   11.83
   8  -3  14  227.63   12.12
   8  -3  14  220.54   11.58
  -8   3 -14  244.19   11.76
   5  -8 -14  219.54   11.79
   3   5 -14  221.31   11.89
  -3  -5  11  227.42   11.95
   5  -8 -11  234.64   12.42
  -8   3 -11  255.29   12.78
   5  -8 -11  234.08   12.60
  -5   8  11  235.10   12.27
   5  -8 -11  231.15   11.84
  -8   3 -11  217.37   11.01
  -5   8  11  203.15   11.05
   3   5 -11  209.64   11.22
   3   5 -11  219.52   11.90
   8  -3  11  231.28   12.16
   5  -8 -11  199.05   12.48
  -8   3 -11  224.48   12.15
   8  -3  11  226.63   11.73
   3   5 -11  205.90   11.95
  -3  -5  11  239.73   11.25
   3   5 -11  222.13   12.31
  -3  -5  11  236.41   11.93
   8  -3  11  214.23   12.28
   8  -3  11  215.70   12.59
  -8   3 -11  220.64   11.94
   5  -8 -11  225.76   12.52
   5  -8 -11  218.54   12.75
  -3  -5   8  151.20    9.19
  -5   8   8  142.00    8.64
   5  -8  -8  151.69    9.47
   8  -3   8  138.46    8.96
   3   5  -8  137.88    8.50
  -5   8   8  150.42    8.72
  -8   3  -8  130.34    8.48
  -5   8   8  140.93    9.04
  -3  -5   8  137.72    9.03
  -8   3  -8  157.26    8.70
   8  -3   8  139.82    8.84
  -3  -5   8  148.52    9.69
   5  -8  -8  147.36    8.84
   3   5  -8  140.86    8.66
  -3  -5   8  149.65    9.03
  -5   8   8  139.15    8.62
  -8   3  -8  149.22    9.14
   3   5  -8  142.03    9.24
   8  -3   8  152.91    8.78
  -5   8   8  144.54    8.68
  -8   3  -8  151.38    8.87
   5  -8  -8  137.21    8.73
   8  -3   8  141.69    9.05
  -5   8   8  154.97    8.58
   3   5  -8  145.24    8.88
   5  -8  -8  141.65    9.19
  -3  -5   8  152.90    8.78
  -5   8   5   34.03    4.27
   8  -3   5   21.80    3.84
   5  -8  -5   21.62    3.70
  -8   3  -5   23.98    3.87
   5  -8  -5   31.12    3.96
  -8   3  -5   20.50    4.03
  -3  -5   5   24.64    4.19
  -8   3  -5   26.11    3.92
  -8   3  -5   29.28    4.20
   3   5  -5   21.99    4.21
   5  -8  -5   23.15    3.52
  -5   8   5   18.16    3.94
   3   5  -5   17.97    3.42
  -3  -5   5   24.92    4.02
  -5   8   5   28.36    4.13
  -5   8   5   21.53    3.25
  -8   3  -5   24.54    4.14
   8  -3   5   22.64    3.68
  -8   3  -5   25.84    3.36
   8  -3   5   22.05    4.28
  -8   3  -5   31.51    4.43
  -5   8   5   18.67    3.93
  -3  -5   5   30.01    4.03
   8  -3   5   26.08    4.05
   3   5  -5   27.87    4.85
   5  -8  -5   27.20    4.03
  -3  -5   2   13.44    2.92
   3   5  -2   12.36    2.73
  -8   3  -2   10.41    3.07
   5  -8  -2   10.74    3.13
  -8   3  -2   13.35    2.97
   3   5  -2    9.63    2.84
  -5   8   2   16.23    3.35
   8  -3   2   15.46    3.39
   8  -3   2   16.26    2.72
   8  -3   2   13.34    3.40
   3   5  -2   12.11    3.16
  -3  -5   2   14.13    3.16
   3   5  -2   14.06    3.43
   5  -8  -2   13.47    2.77
   5  -8   1  316.47   12.78
  -8   3   1  316.86   12.11
   5  -8   1  299.00   12.46
  -5   8  -1  335.13   11.52
   8  -3  -1  328.07   11.24
  -8   3   1  317.26   12.52
   3   5   1  338.52   12.57
   8  -3  -1  302.27   11.87
  -3  -5  -1  294.55   11.84
  -5   8  -1  335.99   12.66
   3   5   1  323.91   12.85
   3   5   1  336.37   12.80
   8  -3  -1  319.76   11.54
  -5   8  -1  336.55   13.01
   5  -8   4  446.70   16.63
  -5   8  -4  477.84   16.65
   8  -3  -4  485.29   16.02
  -5   8  -4  450.26   16.13
  -8   3   4  474.16   16.84
  -8   3   4  448.80   16.58
  -3  -5  -4  507.94   17.46
   5  -8   4  458.41   16.05
   3   5   4  454.33   15.89
   3   5   4  470.21   17.20
   3   5   4  481.76   17.38
  -8   3   4  495.97   16.88
  -8   3   4  515.13   17.16
  -8   3   4  445.54   16.29
  -5   8  -4  474.72   16.83
  -3  -5  -4  466.45   16.72
   5  -8   4  478.50   17.41
  -5   8  -4  481.80   17.36
  -3  -5  -4  512.20   17.35
   3   5   4  473.50   16.27
   5  -8   7 1000.47   31.06
  -8   3   7 1030.34   30.46
   8  -3  -7 1008.05   31.14
  -5   8  -7 1055.53   31.12
  -8   3   7 1018.47   30.59
   3   5   7  999.03   31.25
  -8   3   7 1018.43   30.49
  -5   8  -7 1009.22   30.15
   8  -3  -7 1093.19   32.02
   5  -8   7 1001.78   30.93
   5  -8   7 1029.01   30.83
  -5   8  -7 1055.65   31.15
   5  -8   7 1007.27   30.80
  -3  -5  -7  990.63   31.26
   5  -8   7 1062.22   30.72
  -8   3   7  958.58   30.34
   8  -3  -7 1063.38   30.55
   5  -8   7 1020.00   30.78
  -8   3   7  993.12   30.74
   5  -8   7 1017.28   31.16
  -3  -5  -7 1062.48   30.53
  -8   3   7 1007.32   30.84
   3   5   7 1015.24   31.25
  -8   3   7 1033.48   30.98
   3   5   7 1044.79   31.53
   3   5   7 1008.36   31.53
  -5   8  -7 1008.70   31.60
  -5   8  -7  977.30   31.12
  -3  -5  -7 1032.08   31.51
  -3  -5  -7 1116.66   32.13
  -8   3  10  145.84    9.33
   5  -8  10  132.27    9.66
  -5   8 -10  154.13    9.75
   5  -8  10  147.31    9.50
   5  -8  10  144.31    9.46
   8  -3 -10  146.49    9.79
  -3  -5 -10  154.50    9.90
  -3  -5 -10  150.38    9.06
  -8   3  10  140.33    9.50
  -8   3  10  141.54    9.59
   3   5  10  160.21   10.49
  -5   8 -10  159.39    9.18
   5  -8  10  158.85    9.25
  -3  -5 -10  146.45   10.02
  -5   8 -10  161.67    9.79
  -8   3  13   41.03    5.84
   5  -8  13   42.47    5.57
   8  -3 -13   48.06    6.20
  -5   8 -13   50.58    6.00
  -5   8 -13   39.28    5.31
  -3  -5 -13   52.62    6.19
  -8   3  13   50.56    5.95
  -5   8 -13   32.46    5.78
   8  -3 -13   48.02    5.57
   3   5  13   48.08    6.28
   3   5  13   49.81    6.45
   5  -8  13   52.61    5.89
  -8   3  13   50.68    6.36
  -3  -5 -13   45.71    6.54
  -5   8 -16    5.42    3.25
  -3  -5 -16   -5.33    2.33
   8  -3 -16    2.07    2.53
  -8   3  16    6.24    2.32
   8  -3 -16   -0.41    3.03
  -5   8 -16    5.21    3.11
   3   5  16    0.83    3.27
   5  -8  16    4.73    2.91
  -3  -5 -16    1.54    3.54
  -8   4 -15  301.49   12.79
  -4   8  15  276.12   12.44
  -4  -4  15  291.73   12.41
   4  -8 -15  280.74   12.62
   4  -8 -15  278.64   12.36
   4  -8 -15  258.63   12.51
   8  -4  15  282.14   13.21
   4  -8 -15  278.62   12.98
  -8   4 -15  282.58   12.32
   4   4 -15  282.66   12.63
   8  -4  12  336.91   15.84
  -4  -4  12  337.07   15.02
  -8   4 -12  375.12   16.03
  -4   8  12  350.22   15.52
   4  -8 -12  350.85   15.85
   4   4 -12  321.16   14.95
   8  -4  12  318.32   14.50
   4   4 -12  323.63   15.21
   4   4 -12  340.95   15.45
  -8   4 -12  334.84   14.90
  -4   8  12  357.40   14.67
  -4  -4  12  356.14   14.37
   4   4 -12  337.26   15.56
  -4  -4  12  331.70   14.54
   8  -4  12  313.00   15.27
  -8   4 -12  361.91   15.65
   4  -8 -12  315.91   15.48
   4  -8 -12  335.95   16.24
  -4   8   9    6.13    3.45
   4  -8  -9    9.68    3.77
  -4  -4   9   12.98    3.88
  -4  -4   9    7.69    3.84
   4  -8  -9   10.65    4.66
   4   4  -9   12.83    4.44
  -8   4  -9   10.94    3.28
   8  -4   9   14.22    4.54
   8  -4   9   16.52    4.64
  -8   4  -9   17.35    3.62
   8  -4   9   10.40    4.40
  -8   4  -9   20.92    4.60
   4   4  -9    6.46    3.88
  -8   4  -9   14.41    4.33
  -8   4  -9   15.42    4.33
   4   4  -9   14.31    4.86
  -4   8   9   17.64    4.22
  -4   8   9   13.57    3.61
   8  -4   9   10.38    4.30
  -4  -4   9    8.30    3.77
  -4   8   9   11.38    3.29
   4  -8  -9   10.69    4.24
   4  -8  -9   19.37    4.80
  -8   4  -6  372.30   14.46
  -4  -4   6  368.22   14.09
  -4   8   6  324.05   13.36
   4  -8  -6  351.45   14.09
   8  -4   6  360.36   14.75
   4  -8  -6  331.11   13.84
  -8   4  -6  338.57   13.67
  -8   4  -6  350.09   13.59
   8  -4   6  323.58   13.20
  -8   4  -6  359.26   13.78
   8  -4   6  339.61   14.26
   4   4  -6  363.43   14.09
  -4  -4   6  376.40   14.32
  -4   8   6  339.49   13.82
  -8   4  -6  352.43   14.49
  -4   8   6  349.22   14.02
   4   4  -6  341.43   14.09
  -4   8   6  338.42   13.83
   8  -4   6  361.11   14.27
  -8   4  -6  377.92   13.97
  -4  -4   6  352.12   13.84
  -4  -4   6  343.68   13.94
   4   4  -6  313.83   13.72
   4  -8  -6  357.20   14.38
   4  -8  -6  341.95   14.13
   8  -4   3   56.85    4.68
  -8   4  -3   49.69    3.97
   4  -8  -3   49.75    4.98
   8  -4   3   49.19    4.83
  -8   4  -3   56.70    5.13
  -4  -4   3   47.47    4.41
   4   4  -3   49.54    4.70
   4   4  -3   55.33    5.17
   4   4  -3   50.80    4.46
  -4   8   3   50.08    4.16
   8  -4   3   49.65    5.23
   4  -8  -3   47.07    4.76
   8  -4   0  834.08   23.87
  -4   8   0  852.94   25.42
  -8   4   0  798.37   24.09
   4  -8   0  852.29   24.72
   8  -4   0  795.99   24.33
   4   4   0  866.97   24.11
  -4  -4   0  780.25   24.18
   4   4   0  790.94   24.41
   4   4   0  859.81   25.02
   4   4   0  866.84   24.92
  -8   4   0  870.99   25.05
   4  -8   0  822.38   25.16
   4   4   0  820.13   24.96
   4  -8   0  797.87   25.04
   4   4   0  852.38   24.95
   4  -8   3  746.00   23.59
   4   4   3  782.61   23.27
   4   4   3  748.39   22.88
   4   4   3  719.26   22.60
   4   4   3  802.49   22.23
   4   4   3  745.06   23.64
   4  -8   3  770.13   23.02
  -4  -4  -3  737.28   23.07
  -4   8  -3  728.43   22.25
   4   4   3  749.29   23.22
   8  -4  -3  717.53   21.84
  -8   4   3  703.59   22.45
  -8   4   6  878.84   26.03
   4  -8   6  840.13   26.33
   4  -8   6  827.68   26.51
  -8   4   6  835.68   25.96
   8  -4  -6  890.30   26.88
  -4   8  -6  859.11   26.01
   4  -8   6  830.11   27.12
   4  -8   6  856.15   26.39
   4  -8   6  866.52   26.16
   4   4   6  868.21   27.15
  -4   8  -6  840.93   26.47
   8  -4  -6  835.30   26.39
   4  -8   6  874.85   26.72
  -8   4   6  872.52   26.44
   4  -8   6  839.31   26.84
  -8   4   6  824.14   26.28
  -4  -4  -6  874.56   26.85
   4   4   6  854.91   26.49
  -4  -4  -6  840.68   26.16
  -8   4   6  878.28   26.47
  -8   4   6  874.10   26.54
  -8   4   6  857.19   26.11
   4   4   6  859.21   27.23
   4   4   6  838.21   26.83
  -4   8  -6  919.76   27.19
  -4   8  -6  868.42   26.93
  -4  -4  -6  903.47   27.39
  -4   8  -6  835.57   27.16
  -4  -4  -6  867.49   27.18
  -8   4   6  854.78   25.75
  -8   4   9  429.62   17.11
  -4  -4  -9  455.22   17.34
   4  -8   9  401.56   17.22
  -4   8  -9  461.13   17.81
   4  -8   9  401.27   17.08
   4   4   9  420.87   17.57
  -8   4   9  457.18   17.28
  -8   4   9  430.61   17.09
   4   4   9  434.08   17.67
   8  -4  -9  469.06   18.44
   4  -8   9  440.16   17.40
   8  -4  -9  421.01   17.31
   4   4   9  458.68   17.63
   4  -8   9  457.42   16.94
   4  -8   9  418.10   17.39
  -8   4   9  432.96   17.35
  -4   8  -9  444.51   17.19
  -4  -4  -9  447.46   18.02
  -4  -4  -9  470.52   18.50
   4  -8   9  449.20   16.75
  -4   8  -9  461.71   17.59
  -8   4  12  642.75   23.66
   4  -8  12  684.73   23.52
   8  -4 -12  694.42   24.28
  -4   8 -12  703.28   24.88
   8  -4 -12  693.12   23.42
  -4   8 -12  679.79   23.88
   8  -4 -12  716.89   25.23
  -4  -4 -12  690.07   23.71
  -8   4  12  651.50   23.23
  -8   4  12  670.59   24.16
   4  -8  12  710.88   23.56
   4   4  12  654.58   24.29
  -4  -4 -12  707.61   24.86
   4  -8  15   94.92    7.13
   4   4  15   93.54    7.71
  -4   8 -15   94.33    7.00
   8  -4 -15   89.01    7.15
  -8   4  15   90.45    6.44
   8  -4 -15   95.47    7.25
  -4   8 -15   89.15    6.23
  -8   4  15   98.60    7.16
   4   4  15   96.82    6.44
   4  -8  15  100.28    6.66
  -4  -4 -15   97.75    7.22
  -4   8 -15   88.40    6.59
   8  -4 -15   93.25    7.28
  -4  -4 -15  103.29    7.13
  -5  -3  16   53.88    4.88
  -5  -3  16   58.32    4.84
  -8   5 -16   63.95    5.11
  -3   8  16   55.66    5.12
   3  -8 -16   51.86    4.91
   8  -5  16   56.79    5.30
   3  -8 -16   53.09    5.45
   5   3 -16   61.16    5.33
   8  -5  13   33.47    5.40
   8  -5  13   42.39    5.17
   5   3 -13   35.56    5.41
   8  -5  13   36.63    5.32
   3  -8 -13   43.01    6.56
   3  -8 -13   41.09    5.93
   5   3 -13   37.57    5.84
  -8   5 -13   41.97    6.07
   3  -8 -13   32.44    6.08
  -5  -3  13   48.30    5.15
   5   3 -13   36.45    5.71
  -5  -3  13   34.91    5.54
  -3   8  13   35.17    5.72
   8  -5  13   34.59    5.26
   3  -8 -13   41.59    6.21
   3  -8 -10  297.39   14.33
  -8   5 -10  332.88   13.57
   3  -8 -10  304.09   14.53
   8  -5  10  305.21   14.10
   5   3 -10  294.74   15.02
  -3   8  10  314.87   14.13
   5   3 -10  296.06   14.48
  -5  -3  10  312.18   14.10
  -5  -3  10  338.02   14.12
  -8   5 -10  316.76   14.06
  -3   8  10  322.15   14.28
  -8   5 -10  331.90   13.66
   3  -8 -10  321.10   15.23
  -5  -3  10  325.21   14.16
  -3   8  10  309.97   13.95
   8  -5  10  310.58   14.81
   8  -5  10  297.29   14.01
  -8   5 -10  284.44   14.07
   5   3 -10  317.24   14.57
  -8   5 -10  348.26   15.15
  -8   5 -10  327.77   13.91
   3  -8 -10  295.14   14.59
   3  -8 -10  318.04   14.92
  -5  -3   7   17.22    3.69
  -8   5  -7   11.72    3.54
  -5  -3   7   12.61    3.69
   3  -8  -7   15.87    4.09
   8  -5   7   18.02    3.78
   3  -8  -7   15.73    4.05
  -5  -3   7   17.51    3.91
  -3   8   7   22.62    3.88
   5   3  -7   18.34    3.63
  -8   5  -7   21.19    3.62
   8  -5   7   18.12    4.11
  -8   5  -7   22.23    4.10
  -8   5  -7   18.96    3.93
   5   3  -7   15.15    4.17
  -3   8   7   15.28    3.85
   8  -5   7   14.48    4.51
  -3   8   7   17.75    4.07
  -5  -3   7   14.45    3.96
  -3   8   7   13.30    3.89
   5   3  -7   22.52    4.05
   8  -5   7   14.13    4.21
   3  -8  -7   18.10    4.11
   3  -8  -7   18.23    4.51
   8  -5   4   49.60    5.05
  -5  -3   4   39.37    4.82
  -8   5  -4   45.68    4.18
  -3   8   4   44.65    4.64
   3  -8  -4   43.14    4.90
   8  -5   4   48.63    3.92
   3  -8  -4   55.01    5.38
   3  -8  -4   44.52    4.30
   5   3  -4   49.82    4.87
   5   3  -4   46.86    4.78
   8  -5   4   39.15    4.41
  -8   5  -4   56.02    4.79
   5   3  -4   39.56    4.97
   5   3  -4   45.39    5.04
  -5  -3   4   49.38    5.08
  -5  -3   4   54.14    5.23
  -3   8   4   52.64    5.20
  -3   8   4   50.27    5.02
   8  -5   4   43.47    5.12
  -8   5  -4   56.07    5.12
  -3   8   4   49.57    4.16
  -8   5  -4   49.09    5.06
  -8   5  -4   35.25    4.44
   3  -8  -4   48.55    4.86
   8  -5   1  160.87    8.03
  -8   5  -1  155.66    7.43
   8  -5   1  159.91    7.56
   3  -8  -1  145.15    8.09
   5   3  -1  149.74    7.71
  -3   8   1  152.98    7.60
   3  -8  -1  154.41    8.29
   5   3  -1  147.44    8.18
   3  -8  -1  165.19    8.17
   8  -5   1  160.44    8.21
   5   3  -1  168.79    8.52
   5   3  -1  155.78    8.07
  -5  -3   1  156.13    7.81
  -3   8   1  160.96    8.33
  -8   5   2   32.87    3.81
  -5  -3  -2   31.32    3.67
   3  -8   2   32.91    4.29
  -5  -3  -2   30.97    4.07
   3  -8   2   31.87    4.31
  -3   8  -2   33.80    4.15
   5   3   2   38.72    4.45
   3  -8   2   30.36    4.21
  -5  -3  -2   31.08    4.08
  -3   8  -2   30.24    3.58
   5   3   2   26.91    4.09
   5   3   2   29.41    4.37
   3  -8   2   36.72    4.27
   8  -5  -2   27.64    3.56
   5   3   2   33.71    4.16
   5   3   2   26.69    3.86
   3  -8   5   20.05    3.96
   8  -5  -5   20.72    3.74
  -5  -3  -5   25.29    3.78
   3  -8   5   18.53    3.93
  -8   5   5   18.37    3.60
   3  -8   5   19.46    3.59
   3  -8   5   15.70    3.70
  -5  -3  -5   21.83    4.03
   5   3   5   21.66    3.97
   8  -5  -5   18.57    3.58
  -8   5   5   20.94    3.06
  -8   5   5   17.95    3.21
  -3   8  -5   27.82    4.20
   5   3   5   17.65    3.45
   5   3   5   15.79    3.69
  -8   5   5   12.93    3.62
   5   3   5   26.57    4.36
   5   3   5   19.61    4.13
   3  -8   5   21.17    3.84
   5   3   5   18.34    4.18
  -3   8  -5   16.45    3.55
   3  -8   5   25.04    3.49
   3  -8   5   18.76    4.87
  -3   8  -5   19.91    4.13
  -5  -3  -5   18.37    4.35
  -3   8  -5   25.22    4.45
  -8   5   5   16.78    3.47
  -8   5   8   -1.11    3.54
   3  -8   8   -0.78    3.48
  -8   5   8    4.81    1.39
   5   3   8    6.98    3.02
  -8   5   8    2.89    2.08
  -3   8  -8    6.51    3.53
   3  -8   8    0.52    3.27
  -8   5   8   -0.77    2.69
   3  -8   8    1.28    3.19
  -5  -3  -8   -0.36    3.76
   3  -8   8    4.97    3.64
  -5  -3  -8    5.13    3.71
   3  -8   8    1.75    3.01
  -3   8  -8    1.53    3.30
  -8   5   8    3.98    3.80
   8  -5  -8    5.85    3.19
   5   3   8    1.95    3.58
   5   3   8    3.54    2.77
  -8   5   8    1.63    3.23
   5   3   8    2.69    3.16
   5   3   8   -0.21    3.36
   3  -8   8    0.90    3.05
   8  -5  -8   -0.51    3.70
  -3   8  -8    2.06    2.87
  -5  -3  -8   -2.82    3.72
  -8   5  11   15.33    4.36
  -3   8 -11    9.91    4.12
  -8   5  11   14.92    4.77
   3  -8  11   19.58    5.07
   3  -8  11   31.88    4.80
   8  -5 -11   21.65    4.46
  -3   8 -11   16.52    4.55
   3  -8  11   20.06    5.30
  -8   5  11   21.85    4.67
   8  -5 -11   21.15    4.78
   3  -8  11   13.67    2.64
  -5  -3 -11   21.42    4.85
   5   3  11   19.79    5.25
  -8   5  11   19.22    4.61
  -3   8 -11   22.43    4.53
  -5  -3 -11   15.94    4.63
   3  -8  14   75.38    6.39
   8  -5 -14   83.09    7.00
  -3   8 -14   75.49    6.53
  -8   5  14   67.61    5.69
  -5  -3 -14   75.65    6.59
  -8   5  14   68.27    5.98
   8  -5 -14   69.08    7.07
   8  -5 -14   75.94    6.80
  -8   5  14   78.22    6.73
   5   3  14   68.71    6.89
  -5  -3 -14   76.50    7.08
  -3   8 -14   56.49    6.63
  -8   6 -14   78.80    7.20
  -2   8  14   82.11    6.72
   2  -8 -14   54.95    6.18
   6   2 -14   68.44    7.00
   8  -6  14   81.76    6.70
   6   2 -14   73.36    6.73
  -6  -2  14   79.22    5.96
   6   2 -14   75.58    6.91
   2  -8 -14   70.85    7.01
  -6  -2  14   75.35    7.03
   8  -6  14   67.75    7.04
   2  -8 -14   75.98    7.05
   6   2 -14   82.79    6.51
  -8   6 -11   -0.31    3.46
  -6  -2  11    3.16    3.07
  -2   8  11    1.41    3.32
   6   2 -11    0.28    3.68
   6   2 -11    2.24    3.25
   6   2 -11    1.59    3.84
  -8   6 -11    7.21    3.31
  -8   6 -11    5.64    1.50
   2  -8 -11    1.78    4.21
  -8   6 -11    3.79    2.89
   2  -8 -11   -0.46    4.44
   6   2 -11    1.60    4.13
   8  -6  11    2.13    4.39
  -8   6 -11    4.92    4.26
  -2   8  11    1.54    3.09
  -6  -2  11    1.31    3.45
   8  -6  11    0.79    3.97
   2  -8 -11    2.51    3.49
  -8   6  -8   -1.14    3.72
  -6  -2   8   -0.24    3.50
  -8   6  -8   -1.96    1.91
  -6  -2   8   -0.12    3.16
   2  -8  -8    0.35    1.92
  -2   8   8    0.65    3.05
   8  -6   8    0.15    2.36
  -6  -2   8    2.93    2.79
   2  -8  -8    1.73    3.93
  -2   8   8   -5.58    2.65
   2  -8  -8    2.91    3.66
   8  -6   8   -1.82    3.96
   8  -6   8    2.14    3.65
  -8   6  -8    0.40    2.93
   8  -6   8    1.69    3.69
  -8   6  -8    6.65    3.55
   6   2  -8    4.72    3.30
   2  -8  -8    3.73    3.38
  -2   8   8    1.29    3.51
   8  -6   8   -0.32    3.43
   2  -8  -8    0.74    3.21
  -2   8   8   12.24    4.61
   6   2  -8    0.93    3.26
   8  -6   8   -0.83    3.52
   2  -8  -8   -0.36    4.09
   2  -8  -8   -0.75    3.41
  -6  -2   5   37.71    4.82
   2  -8  -5   31.29    4.16
  -2   8   5   32.93    4.43
   2  -8  -5   33.89    4.15
   2  -8  -5   34.28    5.31
   6   2  -5   34.32    5.20
   2  -8  -5   44.22    5.33
   8  -6   5   35.51    4.48
  -8   6  -5   40.25    4.88
   8  -6   5   33.81    5.26
  -8   6  -5   45.27    5.57
  -6  -2   5   43.93    4.57
   6   2  -5   39.64    4.98
  -2   8   5   34.61    5.01
   8  -6   5   36.42    5.24
  -6  -2   5   40.69    5.26
  -6  -2   5   40.57    5.17
   2  -8  -5   39.31    5.46
  -2   8   5   45.46    4.89
  -2   8   5   39.13    4.54
   6   2  -5   42.88    4.46
  -2   8   5   37.40    4.83
   8  -6   5   39.22    3.94
  -8   6  -5   44.23    4.92
  -8   6  -5   44.61    4.74
  -8   6  -5   42.42    4.60
  -8   6  -5   42.36    5.64
   8  -6   5   37.58    4.95
   2  -8  -2   13.03    3.24
  -2   8   2    9.81    3.51
  -2   8   2   12.00    3.23
   8  -6   2   17.96    3.22
  -8   6  -2   18.45    3.11
   2  -8  -2   12.32    3.51
   2  -8  -2   12.89    3.67
   2  -8  -2    9.08    3.05
  -6  -2   2   11.01    3.19
   6   2  -2   18.42    3.58
   6   2  -2   11.67    3.48
  -2   8   2   14.94    3.71
   8  -6   2   22.79    3.79
   6   2  -2   14.97    2.94
   6   2  -2   13.32    3.56
  -2   8  -1  110.60    6.88
  -6  -2  -1   99.77    6.20
   2  -8   1   93.19    6.29
   8  -6  -1  102.64    5.72
   2  -8   1  104.23    6.78
  -8   6   1  105.79    6.28
   6   2   1  101.62    6.59
   6   2   1   91.99    6.17
   6   2   1   93.80    6.50
   2  -8   1   96.53    6.71
  -2   8  -1  101.02    6.48
   6   2   1  103.23    6.84
   6   2   1   99.49    6.97
  -6  -2  -1  101.92    6.55
  -2   8  -1   99.32    5.77
  -8   6   4    1.84    2.46
   2  -8   4    0.75    2.72
  -6  -2  -4    0.24    2.67
   2  -8   4   -0.77    3.53
  -8   6   4   -5.37    3.20
   2  -8   4    2.96    3.05
   6   2   4    1.71    2.38
   2  -8   4    3.41    2.82
   6   2   4    1.45    2.35
  -2   8  -4    0.68    2.23
   8  -6  -4    6.30    2.12
   2  -8   4    0.26    3.27
  -2   8  -4    2.09    2.68
   6   2   4    2.47    3.37
  -8   6   4    2.10    2.92
  -6  -2  -4    0.95    3.11
   2  -8   4    2.82    3.47
  -8   6   4    5.49    2.90
  -2   8  -4   -0.06    2.83
   6   2   4   -1.23    3.26
   2  -8   4    4.28    3.45
   6   2   4   -1.01    3.01
   6   2   4    4.87    2.72
  -2   8  -4    3.26    3.35
  -6  -2  -4    0.80    2.87
   6   2   4    1.55    2.24
  -2   8  -4    0.96    3.06
   6   2   7   21.37    3.08
  -8   6   7   -2.69    2.41
   2  -8   7    6.22    3.78
  -8   6   7    7.34    2.46
   2  -8   7    7.47    3.53
   2  -8   7    3.95    3.69
  -8   6   7    3.00    2.36
  -6  -2  -7    4.69    3.55
   6   2   7    1.82    2.60
   6   2   7    3.15    3.43
  -6  -2  -7   12.18    3.52
  -2   8  -7    8.12    3.76
   2  -8   7    6.61    2.92
   8  -6  -7    9.94    3.68
  -8   6   7   10.98    3.71
   8  -6  -7   10.13    3.89
   6   2   7    8.65    3.67
   6   2   7    7.31    4.18
  -8   6   7    2.28    3.13
   6   2   7    7.29    3.48
  -2   8  -7    3.13    3.78
   6   2   7    8.90    4.08
   2  -8   7    5.20    3.44
   2  -8   7    6.59    3.36
  -2   8  -7   14.71    3.49
  -2   8  -7    5.48    3.50
  -6  -2  -7    5.10    3.24
   6   2  10   21.88    4.57
  -2   8 -10   30.07    5.13
  -8   6  10   28.89    4.92
   2  -8  10   27.76    5.06
   2  -8  10   31.91    5.72
   8  -6 -10   32.85    5.70
  -2   8 -10   33.76    5.44
   2  -8  10   37.26    5.60
  -6  -2 -10   28.36    5.19
  -8   6  10   30.91    5.30
   6   2  10   23.05    4.60
  -8   6  10   22.73    5.11
   6   2  10   35.86    5.53
   6   2  10   29.00    5.64
   2  -8  10   26.75    4.95
  -2   8 -10   31.46    4.88
  -6  -2 -10   29.36    5.05
  -8   6  13  151.20    9.31
   8  -6 -13  151.00    9.63
  -6  -2 -13  158.30   10.19
  -8   6  13  156.54    9.29
   8  -6 -13  149.78    9.66
  -8   6  13  161.91    9.77
   2  -8  13  164.18    9.48
   6   2  13  169.35   10.33
   2  -8  13  154.61    9.65
  -6  -2 -13  164.78    9.83
  -2   8 -13  135.50    9.80
   8  -6 -16   47.11    4.95
   2  -8  16   42.71    4.23
  -6  -2 -16   43.72    4.69
  -2   8 -16   36.27    4.60
   8  -6 -16   42.64    5.11
  -8   6  16   53.44    4.75
   6   2  16   52.28    5.20
  -2   8 -16   58.79    4.73
   2  -8  16   55.39    4.55
  -6  -2 -16   54.44    4.73
  -2   8 -16   43.59    4.86
   8  -6 -16   50.72    5.04
   1  -8 -15   20.30    4.16
  -1   8  15   21.65    3.58
  -8   7 -15   27.84    4.11
   7   1 -15   15.76    4.56
   7   1 -15   30.81    3.78
   8  -7  15   20.63    3.37
  -7  -1  15   14.68    3.92
   8  -7  15   18.33    4.23
   7   1 -15   24.07    4.23
  -7  -1  15   11.45    3.74
   1  -8 -15   19.15    4.43
  -7  -1  12  160.77    9.87
   7   1 -12  169.18   10.99
  -1   8  12  183.20    9.95
  -8   7 -12  174.38   10.44
   7   1 -12  170.03   10.51
  -8   7 -12  165.81    9.59
   8  -7  12  162.83   10.33
  -8   7 -12  180.24   10.12
   1  -8 -12  154.89   10.46
  -7  -1  12  177.77   10.15
  -1   8  12  157.88    9.94
   8  -7  12  173.48   11.33
   7   1 -12  193.32   10.43
   1  -8 -12  176.60   10.90
  -1   8   9  256.99   11.75
   1  -8  -9  238.38   12.94
   1  -8  -9  246.67   13.29
   1  -8  -9  256.20   13.07
  -8   7  -9  259.06   13.15
   7   1  -9  236.92   12.22
  -8   7  -9  257.72   12.45
   8  -7   9  252.81   12.85
  -8   7  -9  265.61   12.34
   8  -7   9  253.58   12.95
  -8   7  -9  242.64   12.54
   8  -7   9  242.42   13.31
   7   1  -9  260.65   13.27
  -1   8   9  260.51   12.48
  -7  -1   9  252.55   12.65
  -1   8   9  243.80   12.88
  -8   7  -9  274.93   12.25
  -7  -1   9  254.04   12.02
   1  -8  -9  243.10   12.87
   8  -7   6  473.71   18.62
   8  -7   6  480.19   18.55
  -7  -1   6  472.68   18.21
  -1   8   6  476.55   18.25
   1  -8  -6  512.46   17.67
   8  -7   6  481.50   17.09
   1  -8  -6  472.26   18.35
  -8   7  -6  475.78   17.49
  -8   7  -6  445.98   17.24
   7   1  -6  482.43   18.60
   8  -7   6  492.62   18.27
  -7  -1   6  480.03   17.23
  -7  -1   6  508.55   18.25
   1  -8  -6  459.08   18.20
   1  -8  -6  559.04   17.65
  -7  -1   6  448.00   17.93
  -1   8   6  465.42   17.95
   7   1  -6  506.51   17.59
  -8   7  -6  507.92   18.06
  -1   8   6  467.61   17.91
  -1   8   6  452.30   17.76
  -1   8   6  465.89   17.67
  -8   7  -6  454.66   17.45
  -8   7  -6  440.77   18.40
   7   1  -6  480.36   18.32
   1  -8  -6  475.88   17.83
   1  -8  -6  469.54   17.67
   8  -7   3  452.48   17.00
  -8   7  -3  452.42   16.09
   8  -7   3  433.59   16.37
  -7  -1   3  410.96   16.14
   1  -8  -3  425.77   15.94
   7   1  -3  444.01   16.66
   1  -8  -3  438.63   16.61
   1  -8  -3  435.06   15.71
  -8   7  -3  470.25   16.21
  -1   8   3  420.24   16.34
  -7  -1   3  445.71   16.16
   7   1  -3  436.59   16.70
  -7  -1   3  440.99   16.27
  -1   8   3  431.06   15.55
   1  -8  -3  446.25   16.67
  -7  -1   3  444.33   16.53
  -1   8   3  465.79   16.93
  -1   8   3  458.29   16.86
  -1   8   3  421.38   16.08
   7   1  -3  443.57   15.52
  -8   7  -3  461.10   16.10
  -8   7  -3  450.36   17.15
   1  -8  -3  444.61   15.37
  -1   8   3  464.89   16.50
   8  -7   0  944.29   27.26
  -7  -1   0  871.72   26.99
   1  -8   0  956.02   26.81
  -8   7   0  866.85   26.60
   8  -7   0  945.22   26.82
  -1   8   0  907.76   27.21
  -7  -1   0  937.78   27.50
   7   1   0  895.14   27.30
   7   1   0  919.16   27.49
   1  -8   0  886.54   27.24
  -7  -1   0  956.82   27.56
   1  -8   0  919.18   27.70
  -1   8   0  889.96   27.62
   7   1   0  922.03   26.86
  -1   8   0  953.30   27.89
   7   1   0  886.99   27.44
  -1   8   0  891.33   27.08
   7   1   0  900.84   27.89
   7   1   3  554.51   19.51
   7   1   3  533.91   18.94
  -8   7   3  544.40   18.45
   8  -7  -3  581.26   19.07
   7   1   3  551.38   18.98
   1  -8   3  536.75   18.86
  -7  -1  -3  594.44   19.44
   7   1   3  541.23   18.78
  -7  -1  -3  577.11   19.11
   1  -8   3  555.82   19.37
  -1   8  -3  525.47   18.32
  -7  -1  -3  543.41   18.87
   1  -8   3  547.31   19.38
  -1   8  -3  562.89   19.07
   1  -8   3  545.76   19.43
   1  -8   3  573.07   19.44
  -8   7   3  564.10   18.45
  -7  -1  -3  579.92   18.19
  -1   8  -3  559.45   19.25
  -8   7   3  563.49   18.93
   7   1   3  563.49   19.24
  -7  -1  -3  582.09   19.53
  -1   8  -3  581.55   19.44
  -8   7   3  559.86   19.43
   1  -8   3  563.15   19.17
  -1   8  -3  584.85   19.62
   1  -8   3  555.05   18.89
  -7  -1  -3  589.40   18.91
  -7  -1  -6  705.10   22.58
  -8   7   6  674.10   22.08
   7   1   6  673.89   22.87
   8  -7  -6  716.19   22.47
   1  -8   6  662.10   23.08
   1  -8   6  668.10   22.54
   1  -8   6  671.15   23.41
   1  -8   6  680.33   23.38
  -1   8  -6  680.90   22.44
   8  -7  -6  697.69   22.33
  -7  -1  -6  665.57   22.59
  -7  -1  -6  695.25   22.90
  -8   7   6  670.17   22.27
   7   1   6  663.69   22.82
  -7  -1  -6  742.53   23.51
  -8   7   6  648.54   22.59
   7   1   6  704.77   23.63
   7   1   6  705.41   22.72
   1  -8   6  627.92   22.34
   7   1   6  683.68   23.43
  -1   8  -6  683.30   22.91
  -8   7   6  672.67   23.02
  -1   8  -6  663.17   22.80
  -1   8  -6  679.26   23.36
  -7  -1  -6  731.79   23.45
  -7  -1  -9  314.14   14.52
   1  -8   9  315.02   14.71
  -1   8  -9  314.30   14.68
  -8   7   9  283.24   14.05
   7   1   9  306.04   14.10
  -7  -1  -9  350.47   13.96
   7   1   9  309.62   13.86
   1  -8   9  319.54   13.68
   8  -7  -9  309.47   14.56
  -8   7   9  314.31   14.02
  -1   8  -9  341.77   15.06
   1  -8   9  353.68   15.49
  -8   7   9  303.35   14.05
   7   1   9  308.41   14.73
   1  -8   9  309.18   14.24
   7   1   9  307.39   15.24
  -1   8  -9  315.06   14.07
  -7  -1  -9  320.11   14.55
   8  -7  -9  335.89   15.28
   1  -8  12   90.88    7.84
  -8   7  12   71.42    6.89
  -1   8 -12   80.31    7.92
   7   1  12   90.70    7.73
  -7  -1 -12   83.18    7.55
  -8   7  12   82.63    7.01
  -8   7  12   81.70    7.38
   1  -8  12   95.55    7.52
  -7  -1 -12   91.65    7.56
   8  -7 -12   78.12    8.28
  -1   8 -12   74.46    7.39
  -7  -1 -15   35.43    4.27
  -1   8 -15   35.28    5.21
   8  -7 -15   40.25    4.98
  -8   7  15   26.78    4.62
   1  -8  15   38.26    4.65
   8  -7 -15   38.07    4.58
  -7  -1 -15   37.86    4.75
  -8   7  15   28.78    3.85
   7   1  15   37.04    5.44
  -8   7  15   41.21    4.88
   8  -7 -15   32.60    4.98
  -8   0  13  216.69   11.14
   8   0 -13  227.41   11.59
  -8   8 -13  232.12   11.27
  -8   0  13  221.22   10.89
   8   0 -13  212.86   11.40
  -8   8 -13  216.45   10.94
  -8   8 -13  237.49   12.07
  -8   0  13  229.06   11.45
   0   8  13  217.33   11.21
   8  -8  13  217.72   11.87
   0  -8 -13  214.42   11.51
   0  -8 -13  229.89   11.87
  -8   8 -10  135.45    9.14
   8   0 -10  107.49    8.38
   8  -8  10  128.39    9.20
  -8   8 -10  110.19    8.54
   8  -8  10  112.22    8.88
   8   0 -10  111.90    9.24
   0  -8 -10  105.96    9.16
   8  -8  10   98.46    8.80
  -8   0  10  123.80    9.06
   8  -8  10  111.89    8.41
   0   8  10  118.40    9.25
  -8   0  10  121.63    8.64
  -8   0  10  117.16    8.35
  -8   8 -10  115.87    8.12
  -8   8 -10  122.09    8.83
   0  -8 -10  124.96    9.25
   0  -8 -10  119.04    9.13
   8  -8   7   38.59    6.13
  -8   0   7   31.64    5.56
   0   8   7   37.22    5.57
   0  -8  -7   30.76    5.58
   8  -8   7   38.12    5.11
   0  -8  -7   33.18    5.66
   8   0  -7   34.24    6.03
  -8   0   7   32.00    5.29
  -8   8  -7   28.69    5.21
   8  -8   7   43.23    5.01
  -8   8  -7   36.49    5.45
   8  -8   7   29.67    5.64
  -8   8  -7   39.61    5.33
  -8   0   7   34.11    4.64
   0  -8  -7   37.11    6.18
  -8   0   7   38.83    5.40
   0  -8  -7   33.11    5.24
  -8   0   7   30.02    5.02
   0   8   7   36.00    5.32
  -8   8  -7   33.05    4.94
  -8   8  -7   32.69    6.09
  -8   8  -7   37.63    5.30
   0   8   7   38.96    5.74
   0   8   7   53.85    5.05
   0  -8  -7   40.92    5.36
   8   0  -7   43.38    5.52
   8  -8   4   47.98    5.67
  -8   8  -4   44.32    5.12
  -8   8  -4   44.85    4.64
  -8   0   4   45.88    5.31
   8  -8   4   40.12    5.61
  -8   0   4   52.96    5.02
   8   0  -4   40.48    5.70
  -8   8  -4   44.00    5.21
   8   0  -4   43.28    5.67
  -8   0   4   59.16    5.60
   0  -8  -4   41.49    5.32
  -8   0   4   42.48    5.57
  -8   0   4   49.71    5.43
   0  -8  -4   44.54    5.57
   0   8   4   52.95    5.61
   0   8   4   42.08    5.71
  -8   8  -4   44.43    5.06
  -8   8  -4   50.19    6.10
   0   8   4   48.21    5.55
   0  -8  -4   44.88    5.30
   0  -8  -4   49.33    5.17
   0   8   4   50.41    5.20
  -8   0   1    1.74    2.30
  -8   0   1    8.82    2.86
   8  -8   1    4.83    2.32
  -8   8  -1   -5.63    3.33
  -8   0   1    1.20    2.99
   0  -8  -1    4.64    3.16
   0  -8  -1   -0.11    3.12
  -8   8  -1   -9.58    3.43
   8   0  -1    2.32    2.74
  -8   8  -1    4.64    2.77
  -8   0   1    3.44    3.00
   8   0  -1    4.68    3.14
   0  -8  -1    2.26    3.10
  -8   0   1    7.45    3.21
   8  -8   1    4.11    2.46
   0   8   1    2.19    3.05
   0   8   1    0.92    3.06
   8  -8   1    3.77    3.19
   0   8   1    3.25    2.65
  -8   8  -1    6.60    2.89
   0   8   1    2.65    2.71
   8   0  -1    5.38    3.05
   0   8   1    1.27    3.09
   8   0   2  104.27    7.29
   8  -8  -2   98.05    7.25
   0  -8   2   96.98    6.98
  -8   0  -2  108.74    7.22
  -8   0  -2  107.40    7.39
   0  -8   2  116.67    7.78
   0   8  -2  112.42    6.81
   8   0   2  111.75    7.72
  -8   0  -2  111.95    7.38
  -8   8   2  103.76    7.34
   0  -8   2  106.18    7.68
   0   8  -2  122.83    7.76
   0  -8   2  120.49    7.25
   0  -8   2  115.50    7.65
  -8   8   2  102.31    7.09
  -8   0  -2  110.99    7.40
   8   0   2   96.27    7.11
   0   8  -2  101.85    7.40
   0  -8   2  101.77    7.31
   0   8  -2  101.26    7.40
  -8   0  -2  120.71    7.97
   8   0   2  131.48    7.80
   8   0   2  104.91    7.58
   0   8  -2  114.21    7.72
  -8   0  -2  115.95    7.28
  -8   0  -2  117.76    6.97
   0   8  -2  122.86    8.05
  -8   8   2   98.92    7.46
  -8   0  -2  107.84    7.02
   8  -8  -5   -0.85    3.22
   8  -8  -5    7.82    2.80
  -8   8   5    7.07    3.67
  -8   0  -5    2.35    3.47
  -8   0  -5    1.92    3.01
   8   0   5    3.48    3.43
   0  -8   5    0.93    3.78
   0   8  -5    2.61    2.83
  -8   0  -5   -0.71    3.38
   0  -8   5    4.93    3.53
  -8   0  -5    3.48    3.09
   0  -8   5    8.23    3.59
   8   0   5    4.75    3.19
   0   8  -5    2.99    3.39
  -8   8   5    2.92    3.02
   8   0   5    0.85    3.38
  -8   8   5    0.17    2.61
  -8   8   5    1.23    3.39
  -8   0  -5   -0.36    3.10
   8   0   5    4.25    3.64
   0   8  -5    3.54    2.99
   0   8  -5    4.98    3.51
  -8   8   8   13.39    4.16
   0  -8   8    9.49    4.23
   8   0   8   20.69    4.84
   8   0   8   16.33    4.18
  -8   0  -8   24.54    4.36
   8   0   8   19.52    4.14
   8  -8  -8   11.56    4.22
  -8   0  -8   17.12    4.36
   0  -8   8    9.68    4.74
   0   8  -8   11.06    4.60
  -8   0  -8   17.83    4.80
  -8   0  -8   10.52    4.37
   0   8  -8   13.48    4.71
  -8   8   8   15.12    4.44
  -8   8   8   15.89    4.62
   8   0   8   27.37    4.55
   8   0   8   21.25    4.96
   0  -8   8   14.05    3.80
   0   8  -8   20.56    4.31
   8  -8  -8   13.06    4.01
   0   8 -11    5.54    4.51
  -8   8  11    4.29    4.20
   8  -8 -11   14.62    3.95
   0  -8  11    5.94    4.21
  -8   0 -11   13.85    4.18
   8   0  11    7.26    3.96
   0   8 -11    8.18    4.61
   8  -8 -11    7.99    3.77
  -8   0 -11   11.48    4.11
  -8   8  11    6.32    3.94
  -8   8  11   10.30    3.77
   8   0  11    8.02    4.13
   8   0  11   18.00    5.39
   0  -8  11   10.92    4.47
  -8   0 -11    7.80    4.29
   8  -8 -11    6.18    5.35
   0   8 -14    8.05    2.87
  -8   0 -14    2.42    3.77
  -8   8  14    0.42    3.65
   0  -8  14    0.15    2.26
   8  -8 -14    4.57    3.22
   8   0  14    1.04    3.13
  -8   0 -14    2.80    2.72
   8  -8 -14    0.40    3.59
  -1  -8  13   62.37    6.26
  -8   9  13   52.99    6.13
  -9   1 -13   47.72    4.93
  -8   9  13   60.31    5.90
   8  -9 -13   60.52    6.46
  -1  -8  13   65.81    5.85
   9  -1  13   58.56    6.15
  -9   1 -13   67.81    5.52
  -9   1 -13   58.47    6.45
   8  -9 -13   56.67    6.17
   1   8 -13   53.33    5.51
  -1  -8  10  147.50    9.44
  -8   9  10  133.66    9.65
   8  -9 -10  147.38    9.74
   1   8 -10  141.94   10.21
  -9   1 -10  130.37    9.44
  -9   1 -10  156.15    9.45
   9  -1  10  135.48    9.17
  -9   1 -10  135.41    9.83
   8  -9 -10  133.90    9.38
  -8   9  10  142.16    9.36
   9  -1  10  138.39    9.30
  -1  -8  10  137.13    9.47
   9  -1  10  142.96    9.79
   9  -1  10  133.80   10.27
   1   8 -10  141.66    8.84
   1   8 -10  154.56   10.08
   8  -9 -10  149.81   10.37
  -9   1  -7  405.05   16.18
   8  -9  -7  430.81   17.50
  -1  -8   7  387.56   16.26
   9  -1   7  392.43   16.50
  -9   1  -7  377.26   16.35
   1   8  -7  359.65   15.30
   1   8  -7  423.36   16.87
   9  -1   7  392.89   16.76
  -1  -8   7  396.61   17.17
   1   8  -7  404.08   16.25
  -8   9   7  394.40   15.20
  -9   1  -7  399.18   16.72
  -8   9   7  366.86   15.87
  -9   1  -7  404.35   15.85
   9  -1   7  422.19   16.17
  -1  -8   7  387.10   16.15
   9  -1   7  393.54   17.06
   1   8  -7  398.42   16.50
  -8   9   7  394.62   16.41
   8  -9  -7  386.87   16.68
  -1  -8   4  397.00   16.10
  -9   1  -4  444.98   16.01
  -8   9   4  383.21   15.21
   8  -9  -4  398.99   16.33
  -1  -8   4  388.54   15.70
  -8   9   4  389.47   15.74
  -9   1  -4  401.66   16.19
  -1  -8   4  374.60   15.99
  -1  -8   4  369.42   15.63
  -9   1  -4  386.38   15.39
   1   8  -4  415.12   16.04
  -1  -8   4  399.13   15.45
  -8   9   4  389.64   16.16
  -8   9   4  362.53   15.13
  -9   1  -4  387.69   15.68
   9  -1   4  410.47   16.53
   1   8  -4  367.50   15.22
  -9   1  -4  406.51   16.32
  -9   1  -4  416.05   16.24
   9  -1   4  390.25   16.11
   9  -1   4  410.35   15.69
   1   8  -4  397.61   16.30
  -9   1  -4  410.82   15.50
   1   8  -4  403.88   16.08
   8  -9  -4  398.51   15.29
  -9   1  -4  406.53   15.88
  -9   1  -1  109.37    7.08
   8  -9  -1  105.56    7.68
  -1  -8   1   93.00    6.93
  -9   1  -1  108.96    7.66
  -8   9   1  107.23    7.01
  -8   9   1  100.94    7.56
   9  -1   1  108.55    7.50
   9  -1   1  116.79    8.31
  -1  -8   1  103.36    7.65
  -1  -8   1   87.83    7.02
  -9   1  -1   83.35    7.10
  -8   9   1  102.98    6.84
   9  -1   1  103.39    7.08
   1   8  -1  103.22    7.59
  -9   1  -1  105.92    7.52
  -9   1  -1  105.86    7.50
   1   8  -1  108.87    8.13
  -9   1  -1  113.98    7.71
   8  -9  -1  102.82    7.75
  -8   9   1  103.31    6.66
  -1  -8   1  108.25    7.55
   1   8  -1  103.99    7.69
  -1  -8   1  106.69    7.87
  -8   9   1   92.81    7.64
  -9   1  -1  104.27    7.32
  -8   9  -2    3.66    3.47
   8  -9   2   10.60    4.35
  -9   1   2   14.73    3.89
   8  -9   2   11.51    4.13
  -1  -8  -2   13.42    4.12
  -9   1   2   11.21    3.68
   9  -1  -2    9.31    3.23
  -8   9  -2   16.83    3.82
   9  -1  -2   13.32    3.85
   9  -1  -2   13.22    4.01
  -9   1   2   10.03    3.39
  -9   1   2    7.39    3.40
  -1  -8  -2   19.20    4.55
   9  -1  -2   12.46    3.58
  -8   9  -2   11.92    3.34
   8  -9   2   14.57    3.60
  -9   1   2    9.92    3.59
   1   8   2   15.54    3.94
   1   8   2   15.95    3.87
  -9   1   2   11.82    3.87
  -8   9  -2   10.61    3.67
   1   8   2   11.33    3.54
  -9   1   2   10.10    3.88
  -8   9  -2   10.78    3.89
  -8   9  -2   11.82    3.68
   1   8   2   12.95    3.47
  -8   9  -2    7.51    3.40
  -8   9  -5    5.19    3.42
  -9   1   5    6.09    2.75
   8  -9   5   12.33    4.52
  -9   1   5    4.10    3.35
  -1  -8  -5    7.69    4.14
   8  -9   5    2.59    3.86
  -8   9  -5    1.95    3.91
  -1  -8  -5    8.53    3.51
   9  -1  -5    4.29    2.97
  -9   1   5    1.78    3.43
  -9   1   5    6.39    3.98
   8  -9   5    5.81    3.24
  -1  -8  -5    3.28    3.90
  -8   9  -5   -0.70    3.63
   8  -9   5    1.72    4.31
  -9   1   5    6.25    3.78
   1   8   5    3.79    3.27
   1   8   5    5.85    4.05
   9  -1  -5    4.71    3.60
  -8   9  -5   12.24    4.10
   1   8   5    6.38    4.01
  -8   9  -5    4.87    3.82
  -1  -8  -5    7.36    3.75
  -8   9  -5   -1.02    3.53
  -8   9  -5    4.94    3.55
  -8   9  -8  322.46   13.97
   8  -9   8  288.80   14.18
  -1  -8  -8  293.08   14.00
   9  -1  -8  309.42   13.45
   8  -9   8  293.51   13.89
  -8   9  -8  304.97   13.69
  -8   9  -8  307.34   14.29
   8  -9   8  290.77   14.74
   8  -9   8  277.46   14.40
  -9   1   8  270.67   13.86
   9  -1  -8  296.59   14.62
  -9   1   8  316.63   14.30
  -9   1   8  282.42   13.24
   1   8   8  308.34   14.04
  -8   9  -8  305.06   14.04
   1   8   8  288.66   14.02
  -9   1   8  302.94   13.57
  -1  -8  -8  280.30   14.17
  -8   9  -8  295.16   13.93
  -1  -8  -8  322.10   14.51
  -9   1  11   77.74    6.55
  -8   9 -11   78.59    7.26
   8  -9  11   76.97    6.99
   8  -9  11   86.05    7.97
  -8   9 -11   86.77    7.60
   9  -1 -11   91.31    7.98
  -8   9 -11   79.27    7.36
  -9   1  11   82.02    7.58
  -1  -8 -11   65.75    7.09
   1   8  11   87.49    7.89
  -9   1  11   71.98    6.88
  -8   9 -11   86.93    6.98
   9  -1 -11   90.63    7.30
  -1  -8 -11   76.65    7.32
  -9   1  14  177.58    8.53
  -8   9 -14  168.06    8.79
  -8   9 -14  182.38    9.03
  -8   9 -14  167.37    8.76
  -9   1  14  194.52    8.98
   9  -1 -14  191.62    9.34
   1   8  14  166.79    9.01
  -9   1  14  189.94    9.35
   8  -9  14  186.65    9.67
   9  -1 -14  188.66    9.23
  -1  -8 -14  194.07    9.68
  -9   2 -14   53.65    5.36
  -2  -7  14   51.22    5.31
  -7   9  14   47.76    5.20
   7  -9 -14   51.97    6.02
  -9   2 -14   47.98    5.99
   9  -2  14   51.56    5.92
  -7   9  14   48.17    5.30
   7  -9 -14   46.65    5.72
   2   7 -14   51.03    5.70
  -7   9  11   -0.81    4.52
   2   7 -11    2.65    3.76
  -2  -7  11   -1.01    3.87
  -9   2 -11   -0.70    3.18
   7  -9 -11    2.49    3.34
   9  -2  11    4.30    3.56
  -9   2 -11   -0.44    3.93
   9  -2  11    1.01    3.44
  -9   2 -11   -2.32    4.89
   2   7 -11   -1.06    3.61
  -7   9  11   -1.01    3.95
   2   7 -11   -1.48    3.42
   9  -2  11    1.99    3.85
   9  -2  11   -0.68    4.20
  -2  -7  11    0.02    3.67
   7  -9 -11    5.23    3.26
   7  -9 -11    3.42    3.04
  -7   9   8    9.54    3.75
  -9   2  -8   11.06    4.73
   7  -9  -8    6.78    3.73
  -7   9   8    9.28    4.15
   7  -9  -8    8.65    3.83
  -2  -7   8   10.65    4.17
   2   7  -8   10.09    4.31
   9  -2   8    5.02    3.89
   2   7  -8    5.43    3.97
  -9   2  -8   11.10    4.13
   9  -2   8    8.99    4.06
   7  -9  -8   10.02    4.28
  -2  -7   8    4.02    3.97
   9  -2   8    9.96    4.38
  -9   2  -8   10.38    4.32
  -7   9   8   13.87    3.93
  -7   9   8    6.40    3.31
   9  -2   8   12.88    3.83
   9  -2   8   11.20    4.87
  -2  -7   8    5.59    3.75
   2   7  -8   11.55    3.89
   7  -9  -8    9.22    3.21
   7  -9  -5    6.19    3.53
  -7   9   5    5.86    3.37
  -2  -7   5    9.30    3.58
  -2  -7   5    3.83    3.32
   2   7  -5    7.10    3.07
  -9   2  -5    2.12    3.02
   9  -2   5    5.68    3.77
  -7   9   5    5.31    3.53
   9  -2   5    9.57    3.65
  -2  -7   5    5.34    3.47
   2   7  -5    5.63    3.47
  -9   2  -5    6.03    3.71
  -7   9   5    8.96    3.89
  -9   2  -5    2.82    3.79
  -9   2  -5    8.31    3.27
  -7   9   5    4.33    3.39
  -9   2  -5    6.85    3.33
  -2  -7   5    4.26    2.80
   2   7  -5    7.26    3.66
   7  -9  -5    2.79    3.77
   7  -9  -2   16.73    3.80
  -7   9   2   12.32    3.47
  -9   2  -2   13.87    3.18
   7  -9  -2    9.20    4.06
  -7   9   2   13.61    3.50
   9  -2   2   12.52    3.26
   9  -2   2   10.03    3.32
  -9   2  -2   12.51    3.33
  -9   2  -2    9.63    3.25
  -2  -7   2    9.28    3.52
  -7   9   2    9.17    3.41
   9  -2   2   13.62    3.35
  -9   2  -2   11.95    3.95
  -9   2  -2   14.27    4.15
  -2  -7   2    9.77    3.64
  -2  -7   2    9.37    3.01
   2   7  -2    8.36    3.70
   9  -2   2    8.25    4.35
   2   7  -2   19.78    3.93
  -9   2  -2   10.07    3.38
   2   7  -2   14.40    3.38
  -7   9   2   15.96    3.86
  -9   2  -2   14.80    3.78
  -2  -7   2   13.43    3.50
   2   7  -2   13.24    3.97
  -7   9   2    3.16    2.33
   7  -9   1   -1.05    3.00
  -7   9  -1    0.15    3.13
  -9   2   1    0.95    4.12
   7  -9   1    0.45    3.02
   7  -9   1   -4.89    3.38
  -7   9  -1    2.13    2.86
  -9   2   1    2.61    2.29
   9  -2  -1    3.49    2.09
  -7   9  -1   -7.77    3.26
   9  -2  -1    0.70    2.89
  -9   2   1    2.87    2.89
  -2  -7  -1    3.37    3.22
  -2  -7  -1    1.12    2.73
  -9   2   1   -0.20    2.80
  -9   2   1    1.25    2.31
  -2  -7  -1    3.85    2.74
   2   7   1    1.08    2.72
   2   7   1    4.04    3.45
  -9   2   1    1.05    3.15
  -7   9  -1   -2.18    3.06
  -7   9  -1    1.19    2.73
  -7   9  -1    0.74    2.52
   2   7   1   17.49    3.12
   2   7   1    5.48    3.03
  -7   9  -1    2.41    2.76
  -7   9  -4   21.33    4.46
  -9   2   4   23.55    5.14
   7  -9   4   24.88    5.31
  -9   2   4   16.32    3.98
   9  -2  -4   26.62    4.87
   7  -9   4   27.27    4.66
  -2  -7  -4   25.78    4.35
   7  -9   4   24.32    4.00
  -7   9  -4   24.46    4.13
  -7   9  -4   18.69    4.06
  -2  -7  -4   21.74    3.77
   9  -2  -4   22.91    4.35
   9  -2  -4   18.16    5.34
  -9   2   4   25.06    4.68
  -9   2   4   30.45    4.19
  -9   2   4   20.60    4.53
  -9   2   4   21.77    4.33
  -2  -7  -4   26.13    4.63
  -9   2   4   20.79    4.20
   2   7   4   26.02    4.68
   2   7   4   25.90    4.92
  -7   9  -4   20.61    4.36
  -9   2   4   23.57    4.10
   7  -9   4   17.44    4.18
  -7   9  -4   24.76    4.71
  -7   9  -4   24.48    4.58
   2   7   4   30.53    4.62
  -2  -7  -4   29.90    4.11
  -7   9  -4   20.51    4.14
   7  -9   7  315.60   15.07
  -9   2   7  350.18   15.18
   7  -9   7  333.65   14.50
   9  -2  -7  343.54   15.32
   7  -9   7  325.32   14.71
  -7   9  -7  347.09   14.84
  -2  -7  -7  344.81   14.69
   7  -9   7  342.57   14.73
  -7   9  -7  346.24   14.85
   7  -9   7  327.76   15.00
  -9   2   7  322.52   14.48
   9  -2  -7  350.51   15.02
  -9   2   7  323.87   14.56
  -2  -7  -7  321.97   14.94
  -9   2   7  321.03   14.55
   2   7   7  337.50   14.80
   2   7   7  378.89   15.90
  -9   2   7  314.69   14.11
   2   7   7  330.33   14.71
   2   7   7  336.80   15.21
  -7   9  -7  336.66   14.76
  -7   9  -7  355.24   15.65
  -7   9  -7  331.98   14.85
  -2  -7  -7  326.68   14.87
  -9   2  10  171.36    9.93
   7  -9  10  169.16   10.14
  -7   9 -10  179.63   10.73
  -7   9 -10  172.92   10.18
  -9   2  10  152.53   10.20
  -7   9 -10  175.55   10.56
   9  -2 -10  184.97   11.35
   7  -9  10  158.97   10.13
   7  -9  10  177.06   11.16
  -9   2  10  181.68   10.64
   2   7  10  176.91   10.64
   2   7  10  186.63   11.42
  -2  -7 -10  167.95   10.84
   9  -2 -10  171.64    9.97
  -7   9 -10  182.22   10.61
  -2  -7 -10  176.06   11.08
  -9   2  13   75.78    6.53
   9  -2 -13   93.99    7.24
   9  -2 -13   76.49    6.87
  -7   9 -13   85.96    6.87
  -7   9 -13   79.65    6.98
  -7   9 -13   72.89    6.52
  -9   2  13   88.46    7.00
   9  -2 -13   82.69    7.01
  -9   2  13   88.79    7.28
   7  -9  13   63.15    6.46
   2   7  13   77.67    7.00
  -2  -7 -13   82.73    7.42
   6  -9 -15  150.84    8.33
  -9   3 -15  134.77    8.06
   6  -9 -15  133.64    8.26
  -9   3 -15  153.86    8.04
   6  -9 -15  153.27    8.22
   9  -3  15  145.05    8.34
  -6   9  15  155.21    8.34
  -3  -6  15  155.62    8.14
   6  -9 -15  147.78    8.34
   3   6 -15  157.70    8.44
   3   6 -12  368.51   14.72
  -3  -6  12  360.71   15.36
   3   6 -12  386.64   16.38
  -6   9  12  373.56   15.83
  -9   3 -12  396.89   15.94
   9  -3  12  354.76   14.96
  -6   9  12  350.46   14.98
  -9   3 -12  372.51   15.81
   3   6 -12  351.86   15.66
  -3  -6  12  384.13   15.41
   9  -3  12  385.68   16.40
   9  -3  12  363.24   16.38
   6  -9 -12  373.32   16.05
   6  -9 -12  369.55   15.92
   6  -9  -9   12.21    3.74
  -3  -6   9    9.68    4.28
   6  -9  -9   16.91    4.60
   3   6  -9   14.97    4.02
   9  -3   9   12.20    4.85
  -9   3  -9   14.90    4.12
   9  -3   9    9.22    4.76
   3   6  -9   12.11    4.58
  -6   9   9   16.54    4.32
   6  -9  -9   17.97    5.42
  -9   3  -9    2.76    3.37
  -3  -6   9   15.03    3.75
  -9   3  -9   14.70    4.64
   3   6  -9   16.95    4.50
  -6   9   9   14.47    4.38
   9  -3   9   20.61    4.70
  -6   9   9    9.18    3.23
   9  -3   9   11.43    5.10
  -3  -6   9   14.36    4.50
   3   6  -9   16.07    3.87
   6  -9  -9   24.87    4.59
   6  -9  -9    9.57    4.39
  -9   3  -6  176.83    9.87
  -3  -6   6  175.73    9.97
  -3  -6   6  158.89    9.41
   6  -9  -6  169.14   10.10
   6  -9  -6  176.48    9.48
  -9   3  -6  186.82    9.37
  -9   3  -6  169.71    9.76
   3   6  -6  171.02    9.77
   9  -3   6  177.03    9.74
  -6   9   6  172.92    9.64
   6  -9  -6  168.11    9.12
   9  -3   6  167.43   10.02
  -3  -6   6  180.79    9.49
  -9   3  -6  174.05    9.88
  -6   9   6  168.89    9.69
  -6   9   6  166.03    9.52
  -9   3  -6  162.82    9.66
   9  -3   6  186.78    9.87
  -3  -6   6  164.64    9.57
  -6   9   6  172.10    9.61
   3   6  -6  170.50    9.89
   9  -3   6  166.09   10.26
   6  -9  -6  176.55    9.96
  -9   3  -3  253.26   10.57
   6  -9  -3  246.95   11.95
  -6   9   3  231.73   10.52
   3   6  -3  235.56   11.22
  -6   9   3  245.69   11.48
  -9   3  -3  267.69   11.91
   3   6  -3  255.85   11.58
   9  -3   3  264.72   11.96
   9  -3   3  257.71   12.00
  -3  -6   3  251.16   11.30
  -9   3  -3  271.49   11.74
  -9   3  -3  251.02   11.59
  -6   9   3  258.51   11.55
  -3  -6   3  253.95   11.55
  -6   9   3  261.96   11.70
  -3  -6   3  246.43   11.39
  -9   3  -3  250.98   11.23
  -9   3  -3  271.56   11.91
  -6   9   3  246.32   11.36
  -6   9   3  254.97   11.11
   3   6  -3  256.94   11.58
  -9   3  -3  264.37   11.48
   3   6  -3  249.45   11.22
  -9   3  -3  243.92   11.48
  -3  -6   3  275.32   11.79
   3   6  -3  248.97   11.92
   3   6  -3  225.80   10.72
   9  -3   3  233.66   11.27
   6  -9  -3  253.20   11.07
  -9   3   0  499.17   17.87
   3   6   0  504.44   18.33
   6  -9   0  489.30   18.66
  -6   9   0  567.44   18.52
   6  -9   0  531.55   19.19
   6  -9   0  524.81   17.88
  -9   3   0  526.70   18.82
   3   6   0  555.32   18.65
   9  -3   0  568.01   17.65
  -3  -6   0  530.36   17.77
  -9   3   0  539.29   18.37
  -3  -6   0  551.24   19.06
  -9   3   0  566.85   18.92
  -9   3   0  532.41   19.04
  -6   9   0  534.00   18.44
  -3  -6   0  557.59   18.82
  -3  -6   0  546.27   18.00
  -6   9   0  554.86   18.62
   3   6   0  564.50   19.09
   3   6   0  553.70   19.12
  -9   3   0  513.50   18.75
  -6   9   0  531.98   18.35
  -6   9   0  545.81   18.10
   3   6   0  573.05   19.29
   9  -3   0  546.04   18.87
  -6   9   0  514.56   19.03
   9  -3   0  489.86   18.30
  -6   9   0  564.08   19.22
  -6   9   0  523.21   18.59
  -9   3   0  556.17   18.88
  -6   9  -3  930.27   28.66
  -6   9  -3  961.05   27.86
   6  -9   3  925.42   28.74
  -6   9  -3  924.61   27.48
  -6   9  -3  920.75   27.03
  -9   3   3  890.09   27.88
   3   6   3  976.39   28.21
   6  -9   3  880.10   26.78
   3   6   3  861.07   26.90
  -9   3   3  856.58   27.49
   9  -3  -3  909.33   27.45
  -9   3   3  896.13   27.96
  -9   3   3  879.94   27.55
  -9   3   3  930.17   28.04
  -3  -6  -3  889.60   28.30
  -9   3   3  893.65   27.24
   3   6   3  911.52   28.30
   3   6   3  927.14   28.61
  -3  -6  -3  910.32   27.71
  -9   3   3  902.38   27.48
   6  -9   3  882.74   27.77
  -6   9  -3  932.77   27.32
  -6   9  -3  918.88   27.65
  -6   9  -3  901.17   28.17
   3   6   3  880.70   27.46
  -3  -6  -3  880.62   27.82
  -6   9  -3  890.65   28.23
   6  -9   3  834.77   27.75
   6  -9   6  409.99   17.06
  -9   3   6  451.86   16.60
  -9   3   6  445.72   16.91
  -6   9  -6  434.31   16.18
   6  -9   6  419.83   16.89
   6  -9   6  413.45   16.58
  -6   9  -6  431.37   16.60
   6  -9   6  406.51   16.10
   6  -9   6  424.32   16.37
   9  -3  -6  438.27   17.51
  -9   3   6  415.50   16.45
   9  -3  -6  436.87   16.63
   6  -9   6  426.90   16.74
  -9   3   6  399.11   16.56
  -3  -6  -6  439.27   17.13
   9  -3  -6  459.03   17.98
  -9   3   6  390.45   16.21
   3   6   6  420.66   17.16
   3   6   6  460.06   17.88
  -9   3   6  412.55   16.24
   3   6   6  397.76   17.05
  -6   9  -6  412.05   16.65
  -6   9  -6  411.57   16.70
  -6   9  -6  403.78   16.90
  -3  -6  -6  475.39   17.61
  -6   9  -6  403.14   16.83
  -3  -6  -6  417.59   16.89
  -9   3   9  385.04   15.65
   6  -9   9  374.75   15.99
   6  -9   9  378.92   16.21
  -6   9  -9  394.48   16.63
   6  -9   9  377.94   16.95
  -9   3   9  364.76   15.75
   9  -3  -9  384.98   16.69
   9  -3  -9  380.18   15.83
  -3  -6  -9  368.58   16.20
  -9   3   9  399.15   16.63
   3   6   9  396.61   16.08
  -9   3   9  368.05   16.13
   3   6   9  402.87   16.99
  -6   9  -9  391.37   16.21
  -6   9  -9  385.31   16.65
   6  -9   9  371.11   15.86
  -3  -6  -9  393.28   16.96
  -9   3  12  362.30   15.45
   6  -9  12  377.50   14.97
   9  -3 -12  370.57   15.57
  -6   9 -12  404.21   15.96
   9  -3 -12  371.94   15.74
  -6   9 -12  355.51   15.74
  -3  -6 -12  363.87   14.78
  -9   3  12  380.19   15.91
   9  -3 -12  375.34   15.86
  -9   3  12  374.92   16.01
   3   6  12  373.81   15.79
   3   6  12  390.69   16.72
  -3  -6 -12  377.20   16.40
   9  -3 -15  130.52    7.70
  -6   9 -15  120.57    7.13
  -6   9 -15  127.53    7.01
  -9   3  15  122.30    7.04
   9  -3 -15  125.92    7.77
  -6   9 -15  111.94    7.72
   6  -9  15  131.61    7.47
   3   6  15  127.65    7.23
  -9   3  15  134.62    7.56
   6  -9  15  107.21    7.39
  -3  -6 -15  137.14    7.59
  -9   4 -16  111.30    6.06
  -5   9  16  123.37    6.36
  -4  -5  16  113.09    5.95
   9  -4  16  107.49    6.99
  -4  -5  16  105.11    6.02
   5  -9 -16  101.38    6.24
   4   5 -13  165.48   10.11
  -4  -5  13  146.96    9.21
  -9   4 -13  171.78    9.80
  -9   4 -13  144.05    9.16
  -5   9  13  162.06    9.75
   5  -9 -13  176.62   10.27
   4   5 -13  151.59    8.95
   9  -4  13  152.15    8.75
   5  -9 -13  155.27   10.26
  -5   9  13  160.56    9.24
   4   5 -13  151.82    9.48
   9  -4  13  165.03   10.16
   9  -4  13  143.61    9.48
   5  -9 -13  151.03    9.75
  -4  -5  10  246.45   12.22
   5  -9 -10  244.46   12.82
  -9   4 -10  257.69   12.77
  -5   9  10  241.63   12.44
   5  -9 -10  230.52   12.89
   5  -9 -10  233.78   12.54
   4   5 -10  235.61   12.05
   9  -4  10  226.85   11.92
   9  -4  10  225.24   12.31
  -5   9  10  221.91   11.83
  -9   4 -10  227.67   12.16
  -5   9  10  244.09   11.59
   4   5 -10  230.39   12.60
  -4  -5  10  240.70   12.05
   9  -4  10  239.29   12.80
  -4  -5  10  263.73   11.66
   5  -9 -10  237.94   12.58
   5  -9 -10  246.12   13.29
  -9   4  -7  298.59   12.90
  -5   9   7  312.90   13.61
  -4  -5   7  324.87   14.15
  -4  -5   7  302.58   13.51
  -5   9   7  331.94   13.68
  -9   4  -7  326.77   14.02
   5  -9  -7  304.41   13.87
  -5   9   7  308.83   13.51
   5  -9  -7  314.23   13.32
   5  -9  -7  300.14   13.91
   4   5  -7  303.99   13.51
  -9   4  -7  299.59   13.06
   9  -4   7  325.38   14.44
  -5   9   7  290.92   13.49
  -9   4  -7  292.73   13.25
   4   5  -7  321.30   13.61
  -4  -5   7  303.49   13.21
   9  -4   7  307.41   13.59
   9  -4   7  313.60   13.15
  -9   4  -7  301.76   13.53
  -5   9   7  293.18   13.38
  -4  -5   7  283.99   13.02
  -9   4  -7  308.15   13.57
   9  -4   7  295.69   13.67
   9  -4   7  294.41   14.13
   9  -4   7  306.92   13.63
   4   5  -7  307.15   13.49
   5  -9  -7  308.21   14.02
   9  -4   4    2.24    3.23
   5  -9  -4   -0.92    2.63
  -5   9   4    6.12    2.29
  -5   9   4    1.08    3.40
  -9   4  -4    0.54    2.54
  -9   4  -4    0.37    2.23
   5  -9  -4    3.30    3.28
   9  -4   4    2.59    3.38
  -4  -5   4    1.01    2.69
  -5   9   4   -0.42    3.22
  -4  -5   4    1.97    3.27
  -9   4  -4    1.64    3.10
  -5   9   4    1.81    3.29
  -9   4  -4    5.47    3.14
  -5   9   4    4.73    2.46
   4   5  -4    2.58    2.88
  -9   4  -4    1.82    3.45
   9  -4   4    3.01    3.46
  -5   9   4    1.11    3.04
  -9   4  -4    3.15    2.15
  -9   4  -4   -0.23    2.66
  -4  -5   4    0.52    3.44
   4   5  -4    1.01    3.27
   5  -9  -4   -0.36    2.83
   5  -9  -1   10.09    3.97
  -9   4  -1    9.85    2.90
   5  -9  -1   12.89    3.62
  -5   9   1   10.38    3.24
   5  -9  -1   12.34    3.32
  -5   9   1   12.94    3.30
   4   5  -1    8.59    3.36
  -9   4  -1   13.44    3.47
  -9   4  -1    7.08    3.30
   4   5  -1   10.95    3.42
   4   5  -1   11.20    3.13
  -9   4  -1   12.25    3.35
  -4  -5   1   10.25    3.31
   9  -4   1    7.27    3.61
   9  -4   1   11.60    3.06
  -9   4  -1    7.33    4.06
  -5   9   1   14.32    4.10
  -4  -5   1    8.57    4.04
  -5   9   1   15.07    3.97
  -9   4  -1   11.80    4.25
  -5   9   1    6.25    3.31
   4   5  -1   14.74    3.48
   4   5  -1    8.84    2.87
  -4  -5   1   12.74    2.43
  -5   9   1   14.15    3.61
  -9   4  -1   10.09    3.38
   5  -9  -1   12.84    2.82
   4   5  -1   19.16    3.56
  -5   9   1   11.05    3.84
  -9   4   2  205.42   10.02
   4   5   2  196.21    9.76
   5  -9   2  221.32   10.95
  -9   4   2  195.90    9.86
  -5   9  -2  212.70   10.02
  -5   9  -2  217.65    9.47
  -9   4   2  194.49    9.96
  -5   9  -2  206.26   10.43
   4   5   2  212.39    9.88
   5  -9   2  203.49   10.56
  -5   9  -2  233.16   10.29
   9  -4  -2  197.08    9.63
  -9   4   2  219.07   10.17
   9  -4  -2  222.05   10.29
  -9   4   2  193.73   10.22
   4   5   2  206.45   10.34
  -5   9  -2  209.82   10.17
  -5   9  -2  201.67    9.90
  -5   9  -2  211.54   10.00
  -4  -5  -2  212.33   10.03
   4   5   2  209.01   10.48
   4   5   2  215.77   10.76
  -9   4   2  199.00    9.93
  -5   9  -2  213.59   10.07
   4   5   2  198.39   10.13
   5  -9   2  212.44   10.12
  -5   9  -2  210.16   10.72
  -4  -5  -2  207.41   10.42
  -4  -5  -5   23.09    4.66
   5  -9   5   14.44    4.82
  -9   4   5   17.72    3.59
  -5   9  -5   18.11    3.71
   5  -9   5   19.33    4.15
   5  -9   5   18.92    4.86
  -9   4   5   16.34    3.74
   4   5   5   19.52    3.55
   5  -9   5   17.32    3.63
   5  -9   5   12.28    3.29
  -9   4   5   17.13    4.00
   4   5   5   17.12    3.55
   9  -4  -5   20.79    4.41
  -5   9  -5   19.53    4.11
   9  -4  -5   19.87    3.93
   5  -9   5   13.03    4.34
  -9   4   5   17.89    3.93
   5  -9   5   10.75    3.64
   4   5   5   21.36    4.57
   4   5   5   21.42    3.57
  -9   4   5   20.20    3.84
   4   5   5   17.04    3.96
  -4  -5  -5   20.22    4.29
  -5   9  -5   23.09    4.39
  -5   9  -5   22.48    4.48
  -9   4   5   16.17    3.96
   9  -4  -5   16.23    4.32
  -4  -5  -5   22.99    4.28
  -5   9  -5   13.82    4.16
  -9   4   8    9.50    3.56
   5  -9   8    2.54    4.03
  -9   4   8    4.13    3.05
   5  -9   8    5.25    3.66
   5  -9   8    7.28    3.34
  -9   4   8    1.04    3.53
  -5   9  -8    7.10    3.79
   5  -9   8    5.73    4.22
   9  -4  -8    7.13    3.57
   5  -9   8   -2.46    3.64
  -4  -5  -8    4.04    3.32
  -9   4   8    5.26    3.13
   4   5   8    8.25    3.20
   4   5   8   -1.42    5.13
  -4  -5  -8   10.71    4.10
  -9   4   8    6.98    4.01
   4   5   8    2.49    4.44
  -9   4   8   -3.83    2.09
  -5   9  -8    8.89    3.96
  -4  -5  -8    5.15    4.21
   9  -4 -11   13.47    4.50
  -9   4  11   13.84    3.97
   5  -9  11   19.34    4.09
  -5   9 -11   15.43    4.80
  -5   9 -11   13.18    4.57
   5  -9  11    8.29    4.75
   9  -4 -11   11.58    4.35
   9  -4 -11    8.41    4.57
  -5   9 -11    8.09    3.86
  -4  -5 -11   13.74    3.42
   9  -4 -11   19.38    4.33
  -9   4  11   13.59    4.42
  -9   4  11    6.35    4.35
   4   5  11   19.03    5.46
   5  -9  11   20.49    3.77
  -5   9 -11    9.47    3.49
  -4  -5 -11    5.96    4.53
  -5   9 -14    7.18    2.31
   5  -9  14    6.20    2.99
   9  -4 -14   12.53    3.15
   9  -4 -14    6.69    3.32
  -5   9 -14    6.11    3.16
  -5   9 -14    4.42    3.34
  -4  -5 -14    4.91    3.00
   9  -4 -14    8.78    4.19
  -9   4  14    7.42    2.95
  -9   4  14    6.66    3.23
   4   5  14    5.63    4.08
   5  -9  14    3.74    3.89
   4   5  14    7.00    3.37
  -4  -5 -14    8.98    3.34
   4  -9 -14   67.36    6.33
  -9   5 -14   75.61    6.29
  -4   9  14   72.38    6.45
  -5  -4  14   70.77    6.08
   5   4 -14   68.06    6.27
   4  -9 -14   75.87    6.92
   5   4 -14   65.56    6.41
   9  -5  14   73.64    7.10
   9  -5  14   75.11    5.69
   4  -9 -14   76.25    6.55
   5   4 -14   74.47    6.24
  -5  -4  11    2.61    3.35
  -4   9  11    0.46    3.91
   4  -9 -11    2.77    3.76
   5   4 -11   -0.13    3.40
  -9   5 -11   -0.67    4.14
   5   4 -11   -5.15    4.32
   4  -9 -11    0.79    4.21
  -9   5 -11    0.57    3.52
   5   4 -11    1.20    3.78
  -4   9  11    7.86    3.73
  -5  -4  11    4.37    3.59
   9  -5  11    1.32    3.89
  -5  -4  11    5.18    3.51
   9  -5  11    3.44    4.32
  -4   9  11    8.03    3.69
   5   4 -11    2.53    4.25
   4  -9 -11   -1.19    3.84
   9  -5  11    3.16    3.89
   4  -9 -11    2.72    2.44
  -9   5  -8   38.96    5.10
  -4   9   8   39.10    5.04
   4  -9  -8   36.77    5.56
   9  -5   8   45.47    5.15
  -4   9   8   42.90    5.05
  -5  -4   8   29.92    4.76
   4  -9  -8   36.07    6.12
   5   4  -8   35.52    5.65
  -9   5  -8   40.37    4.46
   9  -5   8   38.48    5.15
   9  -5   8   36.14    6.22
  -9   5  -8   39.82    5.71
   5   4  -8   41.57    5.66
  -5  -4   8   40.43    5.78
  -9   5  -8   36.49    5.26
  -4   9   8   39.62    5.58
   9  -5   8   43.96    5.88
  -5  -4   8   42.19    5.29
  -4   9   8   36.64    5.05
   5   4  -8   43.49    4.68
   4  -9  -8   51.47    5.72
   4  -9  -8   39.26    5.68
   4  -9  -5    1.47    3.35
  -4   9   5    1.90    2.33
   9  -5   5    3.18    2.32
   4  -9  -5    1.18    2.98
  -9   5  -5    1.74    3.11
  -9   5  -5   -0.61    3.54
   9  -5   5    1.26    3.05
   9  -5   5    1.10    3.34
  -9   5  -5    8.26    3.02
  -5  -4   5    0.94    3.13
  -9   5  -5  -12.68    4.23
  -4   9   5    2.57    3.12
  -9   5  -5    3.99    2.45
   5   4  -5    2.24    3.43
  -4   9   5    0.74    4.28
   9  -5   5    7.53    3.12
  -9   5  -5   -0.50    3.30
  -4   9   5    3.61    3.41
  -4   9   5    3.30    3.29
  -5  -4   5    3.20    2.86
  -5  -4   5    5.99    2.54
  -9   5  -5    2.05    3.95
  -9   5  -5    0.09    2.23
   5   4  -5    2.85    2.66
   4  -9  -5    4.09    3.15
   5   4  -2   13.38    3.59
  -9   5  -2   14.04    3.85
   4  -9  -2   11.48    3.52
  -4   9   2   12.37    3.30
  -9   5  -2   13.57    2.82
   4  -9  -2   10.70    3.50
   5   4  -2   17.75    3.75
   9  -5   2   18.05    3.99
  -9   5  -2   14.61    3.33
  -9   5  -2   17.12    3.47
   9  -5   2   10.94    3.72
  -5  -4   2   16.89    4.00
  -5  -4   2   15.18    3.48
   9  -5   2   13.61    3.68
  -5  -4   2   17.61    4.23
   5   4  -2   12.71    3.48
   4  -9  -2   23.02    4.17
   4  -9  -2   14.05    3.37
  -4   9   2    9.95    3.78
  -4   9   2    9.27    3.90
   5   4  -2   16.14    3.73
  -5  -4   2   17.77    3.25
   5   4  -2   14.71    3.24
  -4   9   2   13.56    3.77
  -9   5  -2   17.71    3.31
   5   4  -2    8.53    3.93
  -4   9   2   11.54    3.93
  -9   5  -2   16.66    4.24
  -9   5  -2   13.58    3.42
  -4   9   2   21.30    3.83
   4  -9   1    1.42    3.14
   9  -5  -1    1.17    2.75
   4  -9   1    2.07    2.86
   4  -9   1    2.67    2.58
   5   4   1   -4.85    3.58
  -9   5   1    2.65    2.80
  -9   5   1   11.34    3.66
   5   4   1   -0.35    2.57
   9  -5  -1    1.12    2.12
   5   4   1   -0.12    2.32
   5   4   1   -3.65    2.82
  -9   5   1    0.71    2.59
  -4   9  -1    3.43    3.04
   4  -9   1   -1.80    2.67
  -5  -4  -1    0.05    2.79
  -9   5   1    0.13    2.79
   4  -9   1    4.85    3.00
  -5  -4  -1    0.11    2.78
  -4   9  -1   -0.30    3.29
  -4   9  -1   -0.34    3.35
   5   4   1    3.41    4.13
   5   4   1   -0.87    3.42
  -4   9  -1    1.77    3.16
  -5  -4  -1    0.77    3.11
  -9   5   1   -1.49    3.84
  -4   9  -1   -7.71    3.66
  -4   9  -1   -0.04    3.35
   4  -9   4   90.25    6.82
  -9   5   4   90.69    6.89
  -9   5   4   96.14    6.94
  -4   9  -4  104.95    6.99
   4  -9   4   82.89    7.22
   4  -9   4   96.38    7.08
  -4   9  -4   91.08    6.73
   5   4   4  100.37    6.88
   4  -9   4   98.00    7.51
   5   4   4   90.86    6.73
  -9   5   4   94.65    7.01
   9  -5  -4  102.09    7.16
   4  -9   4   92.14    7.26
  -9   5   4   94.64    7.18
  -5  -4  -4   92.32    7.19
  -5  -4  -4  103.92    6.89
  -9   5   4   83.21    6.64
  -4   9  -4  102.63    7.12
   5   4   4   91.31    7.09
   4  -9   4   99.77    7.29
  -9   5   4   93.93    6.66
  -5  -4  -4   95.82    7.52
   5   4   4  102.17    7.58
   5   4   4  108.91    6.67
  -9   5   4   89.40    6.24
  -4   9  -4   97.80    7.43
   9  -5  -4   97.62    7.25
   4  -9   4  102.02    7.27
  -4   9  -4   93.81    7.55
  -5  -4  -4   93.31    7.29
   4  -9   7  362.43   14.75
   4  -9   7  310.84   14.13
  -9   5   7  348.85   14.51
  -4   9  -7  355.25   14.32
   4  -9   7  343.13   15.34
   4  -9   7  331.53   14.81
  -9   5   7  355.21   14.46
  -4   9  -7  359.97   15.19
   4  -9   7  358.41   15.00
   4  -9   7  352.22   14.36
   4  -9   7  348.75   15.12
   9  -5  -7  375.32   15.11
   9  -5  -7  342.04   14.82
  -5  -4  -7  342.67   14.76
  -5  -4  -7  350.53   14.54
   9  -5  -7  368.97   15.68
  -9   5   7  337.63   14.58
   5   4   7  322.51   14.85
  -9   5   7  328.76   14.49
   5   4   7  358.59   15.98
   5   4   7  339.20   15.07
  -5  -4  -7  381.01   15.80
  -4   9  -7  335.75   14.80
  -4   9  -7  329.41   15.15
  -9   5   7  358.38   14.48
  -5  -4  -7  338.14   15.22
  -9   5   7  329.45   14.36
  -9   5  10  104.86    8.03
   4  -9  10   98.17    8.05
   4  -9  10  101.34    8.66
   4  -9  10  110.25    7.86
   9  -5 -10  108.58    8.79
   9  -5 -10   93.96    7.94
   4  -9  10   98.73    7.40
  -5  -4 -10  108.22    8.00
  -9   5  10   99.34    8.10
   5   4  10   96.56    7.88
  -9   5  10  115.95    8.82
   4  -9  10  116.53    7.95
   5   4  10   99.38    8.43
  -4   9 -10   98.65    7.80
  -4   9 -10  108.02    8.40
  -5  -4 -10  106.82    8.88
  -4   9 -10   92.31    8.10
   4  -9  13  159.73    9.20
   9  -5 -13  145.97    9.56
  -4   9 -13  174.20    9.69
  -5  -4 -13  163.50    9.43
  -4   9 -13  166.79    9.82
  -9   5  13  152.11    9.29
  -9   5  13  164.60   10.20
   5   4  13  159.56    9.89
   4  -9  13  155.25    9.17
  -5  -4 -13  168.71   10.06
  -4   9 -13  157.39    9.43
  -5  -4 -16   55.50    4.51
  -9   5  16   58.50    4.60
   5   4  16   51.94    4.67
   9  -5 -16   50.54    5.10
   6   3 -15   52.82    4.97
  -9   6 -15   68.15    5.70
  -3   9  15   57.25    4.92
  -6  -3  15   52.33    5.19
   3  -9 -15   49.36    5.56
  -6  -3  15   62.22    5.08
   9  -6  15   62.77    5.97
   3  -9 -15   67.33    5.79
   6   3 -15   59.48    4.74
   6   3 -12  514.41   19.55
   3  -9 -12  488.37   20.05
  -9   6 -12  551.60   20.10
  -3   9  12  504.48   19.01
   3  -9 -12  521.90   20.20
  -9   6 -12  536.29   18.66
  -6  -3  12  502.83   18.77
   6   3 -12  520.93   20.05
  -3   9  12  521.70   18.92
   9  -6  12  490.38   19.23
   9  -6  12  518.86   20.09
   9  -6  12  519.82   19.87
  -6  -3  12  525.02   19.07
   3  -9 -12  497.05   19.49
  -3   9   9  506.71   18.64
   3  -9  -9  462.39   19.42
  -9   6  -9  527.15   19.50
  -3   9   9  489.74   18.50
   3  -9  -9  495.78   19.55
   6   3  -9  503.39   19.06
  -6  -3   9  508.16   18.65
   9  -6   9  484.25   18.99
   9  -6   9  498.36   19.02
   9  -6   9  523.99   18.95
  -9   6  -9  481.32   18.49
   9  -6   9  474.82   19.96
   3  -9  -9  500.49   20.09
   6   3  -9  465.52   19.44
  -6  -3   9  514.42   18.99
   3  -9  -9  487.43   19.99
  -3   9   9  484.38   18.89
  -9   6  -9  493.04   18.38
  -6  -3   9  502.12   19.07
  -3   9   9  471.50   18.71
   9  -6   9  487.30   19.43
   3  -9  -9  495.00   19.21
  -6  -3   6  803.29   25.85
  -3   9   6  778.65   25.73
   3  -9  -6  741.03   25.23
  -9   6  -6  805.47   25.45
   3  -9  -6  796.24   25.60
   3  -9  -6  761.97   25.96
   6   3  -6  770.43   24.89
   6   3  -6  797.26   25.48
  -9   6  -6  734.82   24.67
   9  -6   6  739.50   24.67
  -9   6  -6  736.40   24.66
   9  -6   6  857.61   26.45
   9  -6   6  786.10   26.31
   6   3  -6  823.56   25.92
  -6  -3   6  770.72   25.35
   3  -9  -6  735.30   25.60
  -3   9   6  765.64   25.66
  -3   9   6  779.80   25.21
  -3   9   6  755.64   25.22
  -3   9   6  782.48   24.61
  -9   6  -6  761.32   24.71
  -9   6  -6  762.25   26.14
   6   3  -6  728.49   24.96
   9  -6   3  358.27   14.80
  -9   6  -3  374.62   14.41
  -6  -3   3  355.53   14.65
  -9   6  -3  358.84   13.71
   6   3  -3  370.71   14.92
  -3   9   3  371.46   14.39
   3  -9  -3  362.28   14.97
   3  -9  -3  357.20   14.67
   3  -9  -3  362.11   15.10
  -9   6  -3  371.96   14.08
  -3   9   3  361.96   15.11
   6   3  -3  379.14   14.70
   9  -6   3  356.45   14.71
   9  -6   3  371.67   15.30
   6   3  -3  382.37   15.64
  -6  -3   3  392.09   14.56
  -3   9   3  384.53   14.05
  -6  -3   3  354.41   14.92
  -6  -3   3  391.38   15.08
  -3   9   3  372.31   14.68
  -3   9   3  362.42   14.83
  -9   6  -3  372.40   14.40
   6   3  -3  404.31   14.52
  -9   6  -3  393.19   14.75
  -9   6  -3  375.10   14.64
  -9   6  -3  399.56   14.91
  -9   6  -3  367.52   15.23
   3  -9  -3  348.04   14.77
   9  -6   0  568.63   19.00
   3  -9   0  535.37   18.88
  -6  -3   0  526.12   18.57
   3  -9   0  554.25   18.97
  -9   6   0  581.53   19.10
   6   3   0  554.39   19.19
  -9   6   0  516.32   18.21
   6   3   0  506.86   18.74
   6   3   0  554.55   18.73
  -6  -3   0  534.35   18.63
  -9   6   0  548.45   18.03
   6   3   0  542.82   19.09
  -3   9   0  559.47   18.81
  -6  -3   0  578.67   19.53
  -3   9   0  571.10   19.44
  -6  -3   0  532.34   18.67
  -3   9   0  579.84   18.73
  -3   9   0  537.57   19.18
   6   3   0  553.47   19.38
   6   3   0  542.74   19.16
  -9   6   0  566.03   18.93
  -9   6   0  547.40   18.71
  -3   9   0  568.79   18.82
   3  -9   0  527.74   19.21
  -3   9   0  555.82   19.39
  -3   9   0  562.63   19.43
   9  -6   0  542.98   18.85
   3  -9   3  190.71    8.98
   3  -9   3  156.86    9.57
  -6  -3  -3  176.32    8.57
  -9   6   3  174.42    9.12
   3  -9   3  174.35    9.86
  -3   9  -3  173.50    8.84
   3  -9   3  175.37    9.47
  -6  -3  -3  162.62    8.86
   6   3   3  174.39    9.39
   3  -9   3  176.36    9.50
   6   3   3  173.27    9.63
   3  -9   3  162.68    9.59
   9  -6  -3  199.46    8.99
   6   3   3  166.48    8.92
  -3   9  -3  180.75    9.42
  -6  -3  -3  186.51    9.65
   6   3   3  175.62    9.42
   3  -9   3  178.80   10.00
  -6  -3  -3  199.01    9.72
  -9   6   3  162.73    9.52
   3  -9   3  183.07    9.65
  -3   9  -3  182.98    8.68
  -6  -3  -3  195.08    9.72
  -9   6   3  171.22    8.99
  -3   9  -3  179.00    9.63
   6   3   3  188.57   10.21
  -9   6   3  168.23    9.02
   6   3   3  183.38   10.16
  -9   6   3  164.30    8.85
   6   3   3  173.31    9.80
  -3   9  -3  181.79    9.64
  -3   9  -3  184.90   10.14
   9  -6  -3  198.18    8.93
  -9   6   6  188.74    9.84
  -3   9  -6  186.16    9.69
   3  -9   6  179.10   10.52
   3  -9   6  192.05   10.44
   6   3   6  175.64   10.17
   3  -9   6  192.25   10.71
   9  -6  -6  196.34   10.03
   3  -9   6  172.55   10.18
   9  -6  -6  190.40   10.31
  -9   6   6  162.95    9.69
  -6  -3  -6  193.84   10.17
   3  -9   6  180.57    9.99
  -9   6   6  178.91    9.89
  -3   9  -6  192.01    9.65
   6   3   6  178.08   10.43
  -9   6   6  177.22    9.90
  -6  -3  -6  214.76   11.06
   6   3   6  184.60   10.68
   6   3   6  200.55   10.59
   3  -9   6  163.29    9.46
   6   3   6  188.42   10.57
  -3   9  -6  183.25   10.30
  -3   9  -6  187.68   10.05
  -3   9  -6  179.56   10.69
  -6  -3  -6  176.94   10.39
  -3   9  -9   89.88    7.37
   3  -9   9   96.84    7.99
   3  -9   9   89.71    7.60
  -9   6   9   81.50    7.02
  -3   9  -9   89.42    8.28
   3  -9   9  106.90    7.93
   3  -9   9   97.38    7.84
   9  -6  -9   88.89    7.63
  -6  -3  -9   97.69    7.60
  -9   6   9   97.54    7.82
   6   3   9  104.46    7.83
  -9   6   9   95.90    7.92
   6   3   9   80.20    7.82
   3  -9   9   97.11    7.52
  -3   9  -9   88.77    7.54
  -6  -3  -9   90.60    7.79
   3  -9  12  214.55   11.38
  -9   6  12  192.04   10.47
   9  -6 -12  196.87   10.68
  -6  -3 -12  192.62   11.20
  -9   6  12  201.64   10.89
  -9   6  12  204.90   11.24
   3  -9  12  229.51   11.19
   6   3  12  210.48   11.91
  -6  -3 -12  195.71   11.58
  -3   9 -12  210.46   10.99
   3  -9  15  113.15    6.62
  -3   9 -15   80.50    6.51
  -6  -3 -15  103.08    6.75
  -3   9 -15  115.32    6.70
  -6  -3 -15  116.12    6.83
  -9   6  15   92.34    6.12
   9  -6 -15  105.26    6.70
   3  -9  15   95.54    6.70
  -9   6  15  111.62    6.86
   6   3  15   96.46    6.45
   6   3  15  109.37    7.12
   9  -6 -15  112.79    7.35
  -3   9 -15   96.37    6.67
   7   2 -13   91.57    7.17
  -7  -2  13   93.13    6.77
  -9   7 -13  100.64    7.70
  -2   9  13  102.40    6.75
   2  -9 -13   69.89    6.86
   9  -7  13   85.68    7.16
  -9   7 -13   98.61    6.99
  -7  -2  13   94.51    6.73
   7   2 -13  109.35    7.58
  -2   9  13   87.54    6.81
  -7  -2  13   81.06    6.96
   9  -7  13   94.56    7.80
   2  -9 -13   81.93    7.38
   2  -9 -13   92.31    7.61
  -7  -2  10   25.79    4.82
  -2   9  10   29.31    4.75
   2  -9 -10   24.93    5.91
   9  -7  10   23.41    5.61
  -9   7 -10   27.72    4.98
   7   2 -10   26.88    5.13
   9  -7  10   22.54    5.77
  -9   7 -10   21.11    4.92
   7   2 -10   16.01    5.26
   2  -9 -10   23.18    5.51
  -2   9  10   29.78    5.10
   9  -7  10   28.80    4.98
  -9   7 -10   25.82    4.58
  -7  -2  10   29.89    5.59
   9  -7  10   32.46    5.58
  -2   9  10   22.68    5.53
   2  -9 -10   26.88    5.72
   2  -9  -7  351.08   13.63
  -7  -2   7  343.66   14.63
  -2   9   7  320.02   14.60
   2  -9  -7  332.17   13.82
  -9   7  -7  322.46   13.80
   2  -9  -7  315.53   14.06
   2  -9  -7  341.99   14.80
   7   2  -7  307.44   13.15
   7   2  -7  314.94   14.24
  -9   7  -7  294.63   13.08
   9  -7   7  321.41   13.25
  -9   7  -7  310.70   13.38
   9  -7   7  321.42   13.84
   9  -7   7  325.46   14.87
  -7  -2   7  317.77   12.48
  -7  -2   7  322.01   13.80
   2  -9  -7  292.78   14.16
  -2   9   7  303.14   13.63
   9  -7   7  324.53   14.47
  -2   9   7  309.01   13.61
  -9   7  -7  306.01   13.14
  -9   7  -7  301.50   14.48
   7   2  -7  321.19   12.96
   2  -9  -7  314.59   13.57
   9  -7   4  165.95   10.09
  -7  -2   4  165.64    9.35
  -9   7  -4  168.16    9.19
  -2   9   4  157.10    9.29
   2  -9  -4  150.43    9.18
   2  -9  -4  157.45    9.74
   9  -7   4  150.85    8.32
   7   2  -4  147.39    9.65
  -9   7  -4  144.15    8.86
   9  -7   4  168.12   10.12
  -7  -2   4  159.42    8.96
   7   2  -4  168.69   10.05
  -2   9   4  168.52    8.76
  -7  -2   4  162.59    9.77
  -7  -2   4  166.48    9.46
   2  -9  -4  157.62    9.54
   9  -7   4  165.99    9.82
  -2   9   4  165.90    9.96
  -2   9   4  173.16    9.52
  -2   9   4  155.44    9.19
   7   2  -4  155.40    9.11
  -2   9   4  154.20    9.31
  -9   7  -4  159.70    9.15
  -9   7  -4  153.05    8.82
  -9   7  -4  166.93    9.13
  -9   7  -4  149.22    9.60
   2  -9  -4  171.39    9.41
   9  -7   4  179.16    9.52
   9  -7   1  409.43   16.00
  -2   9   1  372.87   15.18
   2  -9  -1  387.68   15.47
  -7  -2   1  394.44   15.38
   9  -7   1  446.18   15.92
   2  -9  -1  409.89   15.26
   2  -9  -1  395.73   15.79
  -9   7  -1  397.92   14.91
  -7  -2   1  406.72   14.87
  -9   7  -1  419.42   15.42
   7   2  -1  386.69   15.14
  -9   7  -1  380.32   14.70
  -9   7  -1  407.73   15.15
   7   2  -1  385.41   15.83
  -2   9   1  413.85   15.30
  -7  -2   1  411.15   15.77
  -7  -2   1  433.94   15.89
   2  -9  -1  399.72   15.67
  -7  -2   1  422.50   15.56
  -2   9   1  405.98   15.35
   7   2  -1  387.70   15.61
  -2   9   1  391.57   15.82
   7   2  -1  399.90   15.44
   7   2  -1  399.76   15.57
  -9   7  -1  396.74   15.41
  -2   9   1  400.34   15.05
  -2   9   1  420.83   15.90
   2  -9   2    7.87    3.72
  -7  -2  -2   11.10    2.75
  -9   7   2    7.02    2.67
   9  -7  -2    8.33    2.80
  -2   9  -2    8.78    3.28
   2  -9   2    7.00    3.12
   7   2   2    8.53    3.81
   7   2   2    8.24    3.47
  -7  -2  -2    8.90    3.37
  -9   7   2    8.71    2.61
   7   2   2   10.83    3.21
  -7  -2  -2    8.23    3.45
  -2   9  -2    9.72    3.16
  -2   9  -2    9.23    3.36
  -7  -2  -2    8.27    3.93
   2  -9   2    9.56    4.07
  -9   7   2    7.83    3.28
  -2   9  -2   12.53    3.33
   7   2   2    4.99    3.88
   7   2   2    7.84    3.70
  -7  -2  -2   13.96    3.37
   2  -9   2    4.06    4.37
  -2   9  -2   12.87    3.34
  -9   7   2    9.89    3.61
   7   2   2    7.10    3.98
  -2   9  -2    6.67    3.40
   2  -9   2    9.61    3.47
  -2   9  -2    9.33    3.38
  -9   7   5   11.27    4.23
   2  -9   5    6.53    3.54
  -7  -2  -5    6.69    3.44
   2  -9   5    1.48    3.39
   2  -9   5   12.27    3.99
   7   2   5    6.04    3.50
   2  -9   5    2.65    3.60
  -2   9  -5    2.82    3.20
  -7  -2  -5    4.15    2.04
   9  -7  -5    8.52    2.69
  -2   9  -5    2.54    3.22
   7   2   5    1.90    3.37
  -7  -2  -5    2.88    2.62
  -7  -2  -5    3.75    3.27
  -9   7   5    3.64    3.06
  -2   9  -5    1.06    3.03
   7   2   5    2.88    3.90
  -9   7   5   -1.24    3.92
   7   2   5    7.08    3.64
   7   2   5    4.77    2.89
  -9   7   5    5.32    3.50
   2  -9   5    5.33    3.09
  -2   9  -5    2.02    3.66
  -2   9  -5    5.36    3.68
  -9   7   8  195.48   10.98
  -2   9  -8  210.96   11.46
   2  -9   8  182.94   11.34
   7   2   8  238.10   10.98
   2  -9   8  208.95   11.93
   9  -7  -8  215.57   11.47
  -7  -2  -8  206.09   11.32
  -9   7   8  205.83   11.12
   7   2   8  197.53   11.12
  -9   7   8  212.59   11.65
   7   2   8  205.97   11.40
   2  -9   8  206.82   10.99
   7   2   8  211.84   12.09
  -2   9  -8  194.65   11.05
   2  -9   8  206.25   11.12
  -2   9  -8  204.15   11.17
  -7  -2  -8  210.73   11.52
   9  -7 -11   24.62    4.99
  -2   9 -11   21.05    4.85
  -9   7  11   15.19    4.22
   2  -9  11   20.08    4.63
  -2   9 -11   18.64    4.85
  -7  -2 -11   21.38    4.83
  -9   7  11   18.27    4.69
  -9   7  11   16.90    4.83
   7   2  11   18.78    5.01
   2  -9  11   23.44    4.82
  -2   9 -11   13.46    3.68
  -7  -2 -11   16.69    4.75
   9  -7 -14   55.01    5.81
  -9   7  14   54.02    5.11
   9  -7 -14   61.11    5.62
  -7  -2 -14   53.01    5.42
   2  -9  14   50.44    5.19
  -7  -2 -14   65.74    5.52
  -9   7  14   55.28    5.47
   2  -9  14   44.01    4.85
  -7  -2 -14   51.41    4.56
  -9   7  14   62.46    5.61
   7   2  14   54.80    6.09
  -2   9 -14   50.28    5.51
   8   1 -14   10.61    3.46
  -8  -1  14   11.63    3.43
  -9   8 -14   21.30    3.35
  -9   8 -14    7.89    3.60
   1  -9 -14   21.24    4.25
   8   1 -14    8.35    3.65
   8   1 -14   14.37    3.99
  -8  -1  14   13.57    3.11
   9  -8  14   16.66    3.34
  -8  -1  14   16.53    3.39
   9  -8  14   13.46    4.06
  -1   9  14    7.77    3.32
   1  -9 -14   13.88    3.46
  -9   8 -11  140.67    9.20
   9  -8  11  132.30    8.89
   1  -9 -11  124.96    9.68
   8   1 -11  154.25    9.46
  -8  -1  11  126.57    8.26
  -9   8 -11  136.32    8.71
   9  -8  11  133.69    9.37
   9  -8  11  131.12    9.44
  -9   8 -11  130.95    8.92
   8   1 -11  132.35    9.46
   1  -9 -11  139.00    9.85
  -8  -1  11  141.06    9.06
   8   1 -11  129.61    9.89
  -1   9  11  139.32    9.40
  -8  -1  11  125.26    8.94
   9  -8  11  147.59   10.31
   1  -9 -11  146.58    9.58
   1  -9  -8   88.82    7.91
  -9   8  -8   91.41    7.68
   1  -9  -8   92.13    8.16
   8   1  -8   91.34    7.25
   9  -8   8   91.50    7.95
  -9   8  -8   96.43    7.94
   9  -8   8   98.55    7.93
   9  -8   8   83.74    8.41
  -8  -1   8  101.41    6.97
  -9   8  -8   93.23    7.74
   8   1  -8   86.57    8.45
   1  -9  -8   88.82    8.22
  -8  -1   8  101.08    8.16
  -1   9   8   89.56    7.91
  -8  -1   8   93.17    8.16
  -9   8  -8   92.85    7.62
   1  -9  -8   83.23    7.43
  -8  -1   5    0.76    2.85
   1  -9  -5    2.13    3.13
  -1   9   5    5.55    3.54
  -8  -1   5    0.54    3.46
  -8  -1   5    6.81    3.42
   1  -9  -5   -1.62    3.86
   9  -8   5    0.12    3.52
  -9   8  -5    1.09    3.34
   8   1  -5   -2.38    4.53
  -9   8  -5    5.15    3.22
   9  -8   5    3.67    4.48
  -9   8  -5    2.00    4.14
   9  -8   5    0.72    3.51
   8   1  -5   -1.11    4.22
  -8  -1   5    1.99    2.97
   1  -9  -5    1.98    4.12
  -1   9   5    0.02    3.99
  -1   9   5   -2.66    2.74
  -9   8  -5    3.35    2.84
  -1   9   5    1.24    3.44
  -9   8  -5   -0.29    4.82
  -9   8  -5    4.58    3.60
  -1   9   5    2.47    3.29
   9  -8   2   12.32    3.99
   1  -9  -2    1.18    3.00
   9  -8   2    2.42    2.88
  -8  -1   2    3.92    2.80
   1  -9  -2    6.63    3.86
   8   1  -2    1.87    3.61
  -9   8  -2    4.26    3.25
   8   1  -2   17.84    4.19
   8   1  -2   10.23    3.78
  -9   8  -2    2.53    2.80
   8   1  -2    2.90    3.93
  -8  -1   2    4.36    3.40
  -8  -1   2    3.73    3.32
  -8  -1   2    5.22    3.26
  -1   9   2    2.62    3.03
   1  -9  -2   17.67    4.41
  -1   9   2    3.11    3.08
   8   1  -2    8.54    3.26
  -1   9   2   -0.34    2.91
   8   1  -2    7.51    2.58
  -1   9   2    7.68    3.24
  -9   8  -2    6.18    3.47
  -9   8  -2    5.84    4.08
  -1   9   2    2.39    3.38
  -8  -1   2    4.46    2.70
  -1   9   2   13.58    2.92
   9  -8  -1  129.29    7.94
  -8  -1  -1  115.74    7.49
   9  -8  -1  114.17    7.32
   1  -9   1  115.80    7.89
  -8  -1  -1  109.97    7.81
  -8  -1  -1  100.93    7.29
   8   1   1  114.36    7.66
   1  -9   1  116.23    7.96
   8   1   1  118.68    7.89
   8   1   1  121.87    8.62
  -1   9  -1  117.05    8.08
   1  -9   1  101.39    8.18
  -8  -1  -1  114.50    7.63
  -8  -1  -1  108.65    7.57
   1  -9   1  119.51    7.82
   1  -9   1  121.78    7.97
  -8  -1  -1  111.44    7.84
  -1   9  -1  103.96    6.82
  -1   9  -1  112.05    7.93
   1  -9   1  105.39    7.93
  -9   8   1  108.49    7.42
  -1   9  -1  121.47    7.92
   8   1   1  119.27    8.13
  -1   9  -1  108.67    7.49
  -1   9  -1  116.80    7.63
  -1   9  -1  110.44    7.92
   8   1   1  112.95    7.99
   9  -8  -4   43.87    5.29
   8   1   4   44.52    5.30
   1  -9   4   47.49    5.75
   8   1   4   39.02    5.58
   1  -9   4   42.24    5.73
   8   1   4   38.79    5.10
  -1   9  -4   41.51    5.00
  -8  -1  -4   43.40    5.46
   1  -9   4   38.53    4.93
  -8  -1  -4   44.85    5.83
   1  -9   4   41.42    5.90
  -1   9  -4   42.06    5.55
  -9   8   4   35.90    5.44
  -8  -1  -4   52.32    5.75
   8   1   4   47.45    5.83
  -9   8   4   41.92    5.08
  -1   9  -4   48.00    5.43
   1  -9   4   42.26    5.39
   8   1   4   44.10    5.86
  -8  -1  -4   43.41    5.29
  -9   8   4   50.65    5.02
   8   1   4   51.20    5.93
  -1   9  -4   34.50    5.35
  -1   9  -4   40.85    5.47
  -8  -1  -4   51.89    5.30
   9  -8  -4   47.54    5.13
  -8  -1  -7  190.20    9.99
   1  -9   7  163.12   10.21
  -9   8   7  168.54   10.73
  -8  -1  -7  183.39   10.51
   8   1   7  162.66   10.21
   8   1   7  174.86    9.88
  -8  -1  -7  181.28   10.33
   1  -9   7  195.00   11.32
   9  -8  -7  171.44   10.15
  -8  -1  -7  181.88   10.69
  -9   8   7  171.76    9.98
  -8  -1  -7  172.74    9.90
   8   1   7  162.15   10.58
  -9   8   7  167.01   10.09
   8   1   7  179.96   10.06
   1  -9   7  179.21   10.18
   8   1   7  173.71   10.96
  -1   9  -7  178.29   10.47
  -1   9  -7  192.74   10.76
   9  -8  -7  185.76   10.55
  -8  -1 -10  160.41    9.05
   1  -9  10  141.40    9.79
  -1   9 -10  121.05    9.24
  -9   8  10  130.13    9.26
  -8  -1 -10  149.46    9.88
  -8  -1 -10  137.77    9.35
  -1   9 -10  144.10   10.43
   8   1  10  136.34    8.88
   9  -8 -10  137.12    9.63
  -9   8  10  135.79    9.02
   8   1  10  130.86    9.27
  -9   8  10  141.18    9.80
   8   1  10  134.89    9.43
   1  -9  10  147.84    9.37
   8   1  10  140.70   10.30
  -1   9 -10  146.33    9.12
   9  -8 -10  133.40    9.81
   1  -9  13  208.21   10.38
   9  -8 -13  188.53   10.34
  -8  -1 -13  185.77   10.23
  -8  -1 -13  211.18   10.70
  -9   8  13  191.97   10.04
  -9   8  13  194.93   10.26
   1  -9  13  205.50   10.21
   8   1  13  183.22   10.41
  -9   8  13  182.68    9.92
  -1   9 -13  177.91   10.13
  -9   9 -12  298.00   13.00
   9  -9  12  296.83   12.62
   9   0 -12  304.42   13.21
  -9   9 -12  302.83   12.84
   0  -9 -12  281.71   13.37
  -9   0  12  310.02   13.34
   9   0 -12  307.31   13.92
   0   9  12  295.89   13.27
  -9   0  12  278.76   12.62
   9  -9  12  305.77   14.28
  -9   9 -12  309.68   13.29
   0  -9 -12  280.52   13.44
  -9   9  -9  120.40    8.78
   9  -9   9   94.81    8.62
   0  -9  -9  105.94    8.73
   9   0  -9  131.20    8.65
  -9   9  -9  130.49    8.90
   9  -9   9  112.69    9.14
   9  -9   9  117.56    8.99
  -9   9  -9  133.43    9.08
   9  -9   9  108.01    9.66
  -9   0   9  129.61    8.23
   9   0  -9  127.73    9.57
   0  -9  -9  107.37    9.08
  -9   0   9  114.95    8.99
   0   9   9  104.49    8.86
  -9   0   9  117.74    8.30
  -9   9  -9  115.23    8.59
   0  -9  -9  121.81    8.79
   9  -9   6   16.04    5.77
   9  -9   6   25.30    5.44
   0  -9  -6   24.46    4.61
   0  -9  -6   25.11    5.35
  -9   9  -6   27.14    5.68
   9   0  -6   30.21    5.26
  -9   9  -6   26.16    5.09
  -9   0   6   25.68    5.31
   9  -9   6   22.37    5.42
   9   0  -6   17.90    4.46
  -9   0   6   33.41    4.82
  -9   0   6   28.58    4.81
   0  -9  -6   34.29    5.79
  -9   0   6   21.90    4.91
   0   9   6   27.67    5.29
  -9   9  -6   23.54    5.71
  -9   9  -6   32.25    5.09
   0   9   6   20.69    5.26
   0  -9  -6   33.02    4.99
   9   0  -3   31.53    5.05
  -9   9  -3   36.09    5.27
   9  -9   3   23.08    5.23
  -9   0   3   41.12    5.53
  -9   0   3   32.13    4.41
   0  -9  -3   26.92    5.08
  -9   9  -3   28.58    4.91
   9   0  -3   51.21    4.74
   9   0  -3   39.60    6.00
  -9   9  -3   29.14    4.60
   9   0  -3   32.28    5.48
  -9   0   3   31.48    5.00
  -9   0   3   30.85    4.84
   0   9   3   26.64    4.45
  -9   0   3   28.11    5.20
   0  -9  -3   29.73    5.32
   0   9   3   37.14    5.53
  -9   0   3   31.71    5.32
   0   9   3   34.52    4.78
   9  -9   3   29.59    5.60
   0   9   3   30.11    4.72
  -9   9  -3   31.93    5.17
  -9   9  -3   28.80    5.43
   0   9   3   36.99    4.12
  -9   0   0  229.05   11.07
   9  -9   0  203.30   11.22
   9  -9   0  206.53   10.74
   0  -9   0  183.77   10.79
  -9   0   0  196.22   10.51
   9   0   0  198.55   10.57
  -9   9   0  174.67    9.80
  -9   9   0  182.91   10.14
   9   0   0  197.62   11.22
  -9   0   0  187.78   10.41
   0  -9   0  180.98   10.43
  -9   0   0  186.29   10.25
  -9   0   0  205.99   10.27
   0   9   0  216.01   11.05
   0  -9   0  183.31   10.44
   0  -9   0  190.04   10.11
   0  -9   0  192.39   10.59
   9  -9   0  213.37   10.84
   0   9   0  198.33    9.70
   0   9   0  193.96   10.77
   0   9   0  209.03   11.54
   9   0   0  205.48   11.24
   0  -9   0  174.46   10.53
  -9   9   0  191.29    9.92
   0   9   0  195.03   10.45
   9   0   0  194.25   10.57
   0   9   0  192.12   10.38
   9  -9  -3  436.23   17.58
   0  -9   3  417.67   16.82
   0  -9   3  433.65   16.77
  -9   0  -3  461.83   17.13
  -9   0  -3  407.25   16.78
   9   0   3  412.99   16.97
   9   0   3  437.01   16.66
   0   9  -3  490.06   17.09
   0   9  -3  449.29   16.95
   9   0   3  416.48   17.97
  -9   0  -3  429.68   16.85
   0  -9   3  430.99   17.57
   0   9  -3  436.11   17.44
  -9   0  -3  454.92   16.84
   0  -9   3  459.11   16.85
   0  -9   3  421.50   17.28
  -9   0  -3  420.67   16.86
  -9   9   3  409.11   16.48
   9   0   3  478.53   17.99
   0  -9   3  433.59   17.25
   9   0   3  442.93   17.27
   0   9  -3  433.77   17.33
   0   9  -3  449.42   17.25
  -9   9   3  452.15   17.31
  -9   0  -3  431.73   16.89
   9  -9  -6 1193.83   36.24
   0  -9   6 1120.52   34.87
  -9   9   6 1089.36   34.92
  -9   0  -6 1153.49   35.05
  -9   0  -6 1161.96   35.06
   0   9  -6 1107.72   34.61
   9   0   6 1135.13   35.02
  -9   0  -6 1211.25   34.81
   9   0   6 1126.35   35.59
  -9   0  -6 1193.50   34.37
   0   9  -6 1128.62   34.71
   0  -9   6 1204.50   36.03
  -9   9   6 1090.71   34.17
  -9   0  -6 1144.15   34.31
   0  -9   6 1115.99   34.46
   9   0   6 1120.93   35.37
   0   9  -6 1150.51   35.11
   9  -9  -6 1171.56   34.72
  -9   0  -6 1175.77   34.63
  -9   0  -9  484.96   17.56
   0   9  -9  408.27   17.47
   0  -9   9  420.26   17.41
  -9   0  -9  452.18   17.85
   0   9  -9  482.02   18.81
  -9   0  -9  451.93   18.04
   9   0   9  403.06   16.97
  -9   9   9  423.40   17.35
  -9   0  -9  442.99   16.99
   9   0   9  403.27   17.36
   9   0   9  444.50   17.81
   0  -9   9  440.50   17.36
   9   0   9  453.08   18.67
   0   9  -9  415.10   17.05
  -9   9   9  429.73   17.93
   9  -9  -9  421.69   18.24
  -9   0 -12  424.02   14.90
  -9   9  12  370.22   15.61
  -9   0 -12  392.49   15.65
  -9   0 -12  398.03   15.83
  -9   9  12  394.25   15.68
   0  -9  12  401.50   15.55
   0  -9  12  381.01   15.31
   9   0  12  401.50   16.11
   9  -9 -12  362.14   15.86
   0   9 -12  368.32   15.49
   1   9 -14    3.79    2.43
   9 -10 -14    6.05    3.16
  -9  10  14   -0.23    2.71
  -1  -9  14   -0.34    2.46
 -10   1 -14    0.88    2.62
  10  -1  14   -2.86    2.12
  10  -1  11   12.79    3.51
   1   9 -11    5.56    3.78
  -9  10  11    4.22    4.08
   9 -10 -11   12.99    4.03
  -1  -9  11    0.98    3.24
 -10   1 -11    2.63    3.75
 -10   1 -11    3.23    3.56
  -9  10  11    8.08    4.01
  10  -1  11   11.16    4.03
  10  -1  11    3.84    3.90
  10  -1  11    5.21    3.99
  -1  -9  11    3.84    3.79
 -10   1 -11    4.37    3.72
  -9  10   8   -6.93    4.29
 -10   1  -8   -1.19    4.32
  10  -1   8    5.92    4.02
 -10   1  -8    0.46    3.14
  10  -1   8    0.45    2.83
   1   9  -8    0.02    3.41
  10  -1   8   -0.68    5.94
  -1  -9   8    2.20    3.77
 -10   1  -8    0.46    4.00
  -9  10   8   -2.92    3.84
  10  -1   8    4.93    3.44
  10  -1   8    5.34    4.68
  -1  -9   8    2.78    3.68
   1   9  -8    6.39    3.60
   9 -10  -8    6.93    4.22
   9 -10  -5    6.23    4.72
  -1  -9   5   10.72    3.82
   1   9  -5    7.75    4.22
  10  -1   5    6.19    4.05
 -10   1  -5    6.91    3.65
  -1  -9   5   14.13    3.23
 -10   1  -5    8.57    4.23
   1   9  -5   11.35    4.26
 -10   1  -5   10.48    3.87
  10  -1   5    4.71    4.42
  -9  10   5    8.62    3.92
 -10   1  -5    8.45    3.77
  10  -1   5    4.73    4.02
  -1  -9   5    4.94    3.94
   1   9  -5    0.71    4.10
   9 -10  -2  172.55   10.77
 -10   1  -2  190.64   10.52
   9 -10  -2  175.99   10.89
 -10   1  -2  192.58   10.52
  10  -1   2  177.65   10.05
  -1  -9   2  196.75   10.56
  10  -1   2  209.62   11.18
  10  -1   2  177.04   11.21
 -10   1  -2  180.51   10.19
  -1  -9   2  173.49   10.31
   1   9  -2  196.81   10.85
  -1  -9   2  187.96   10.14
 -10   1  -2  176.09    9.95
  -1  -9   2  173.13   10.63
  -9  10   2  165.96    9.43
  10  -1   2  186.09   10.31
   1   9  -2  179.95   10.20
   1   9  -2  197.42   10.79
 -10   1  -2  181.82   10.23
   1   9  -2  184.12   10.66
  -9  10   2  170.94   10.39
 -10   1   1    2.17    2.46
   9 -10   1   -0.05    3.87
 -10   1   1    1.20    3.07
  10  -1  -1    1.65    3.77
  -9  10  -1   -0.27    2.88
  -1  -9  -1   -0.91    3.79
  10  -1  -1    0.82    2.50
  -9  10  -1   -0.67    3.67
  10  -1  -1    1.28    3.53
  10  -1  -1   -0.57    3.58
 -10   1   1    0.78    3.22
   9 -10   1    2.20    3.57
 -10   1   1   -1.50    3.74
 -10   1   1  -12.41    4.26
   1   9   1   -6.18    4.14
  -1  -9  -1    5.38    3.90
   1   9   1    2.70    4.09
   1   9   1    3.92    4.00
  10  -1  -1  -14.24    5.22
  -1  -9  -1   -0.26    2.73
   1   9   1   -0.53    2.88
  -9  10  -1   -8.05    3.64
   1   9   1   -0.93    3.28
   9 -10   1    1.71    4.51
  -9  10  -1    6.06    3.11
  -9  10  -4   -0.86    2.83
   9 -10   4    8.64    4.42
  -1  -9  -4    0.55    3.66
 -10   1   4    5.48    3.33
  10  -1  -4    4.06    3.53
   9 -10   4    5.19    3.27
  -9  10  -4    0.85    3.81
   1   9   4   -0.54    2.97
  10  -1  -4   14.29    4.31
  -9  10  -4   -0.28    3.85
 -10   1   4    7.71    4.41
 -10   1   4    4.26    4.33
 -10   1   4    3.14    3.02
   9 -10   4    1.61    3.08
  -1  -9  -4    5.55    4.39
 -10   1   4   -0.40    3.42
   1   9   4    6.53    3.53
   9 -10   4    7.78    4.55
  10  -1  -4    2.18    4.72
   1   9   4    5.64    3.94
  -9  10  -4    4.07    4.02
  -9  10  -4    0.33    3.73
   9 -10   7   51.12    7.55
   9 -10   7   43.01    6.62
   9 -10   7   50.80    6.06
  -9  10  -7   53.30    6.67
   9 -10   7   62.99    7.16
  -9  10  -7   47.43    6.37
   9 -10   7   56.54    6.81
 -10   1   7   61.84    6.22
  10  -1  -7   55.63    7.13
 -10   1   7   50.25    6.58
  -1  -9  -7   57.87    7.05
 -10   1   7   53.86    6.21
   1   9   7   52.30    6.35
   1   9   7   56.14    6.27
  -9  10  -7   53.20    6.08
  -9  10  -7   53.80    7.21
  -9  10  -7   50.46    6.63
  -1  -9  -7   60.90    6.62
   9 -10  10  175.26   10.29
   9 -10  10  183.72   10.88
   9 -10  10  204.29   11.32
  -9  10 -10  207.75   11.02
  -1  -9 -10  185.81   10.93
  -9  10 -10  197.53   11.04
 -10   1  10  211.22   11.29
   1   9  10  207.71   11.07
 -10   1  10  193.06   10.14
   9 -10  10  187.70   11.12
  -9  10 -10  199.14   10.90
  -1  -9 -10  211.59   11.15
  10  -1 -13  310.86   12.22
  -9  10 -13  295.71   11.81
  -9  10 -13  300.78   12.11
  -1  -9 -13  269.48   11.64
 -10   1  13  297.47   11.89
  10  -1 -13  306.55   12.41
   1   9  13  301.23   12.09
 -10   1  13  276.48   11.54
   9 -10  13  290.93   12.65
  -1  -9 -13  305.81   12.27
   2   8 -12  259.98   13.07
 -10   2 -12  285.79   12.43
  -2  -8  12  264.76   12.10
  -8  10  12  279.29   12.67
   8 -10 -12  269.03   12.55
 -10   2 -12  272.84   12.10
  -8  10  12  272.68   12.30
 -10   2 -12  275.31   12.47
  -2  -8  12  289.52   12.47
  10  -2  12  277.05   12.73
  10  -2  12  279.38   13.17
   8 -10 -12  262.40   12.51
 -10   2  -9  462.55   17.71
  -8  10   9  422.43   17.71
  -2  -8   9  424.48   17.06
 -10   2  -9  411.60   17.27
  10  -2   9  439.72   17.63
 -10   2  -9  454.10   17.88
  -8  10   9  430.64   17.30
  -2  -8   9  424.85   17.13
  10  -2   9  425.91   17.30
  10  -2   9  432.80   18.65
   2   8  -9  450.95   18.30
   2   8  -9  415.53   16.99
   8 -10  -9  431.57   18.25
 -10   2  -6  395.47   16.18
  -8  10   6  380.68   16.21
   8 -10  -6  410.97   17.52
  -2  -8   6  393.73   15.83
  -8  10   6  378.28   16.49
 -10   2  -6  410.17   16.66
  10  -2   6  365.28   15.91
   2   8  -6  366.04   16.20
  10  -2   6  363.18   16.66
  -2  -8   6  389.94   16.75
   2   8  -6  376.68   16.14
  -2  -8   6  421.59   15.79
 -10   2  -6  393.35   15.64
  -8  10   6  381.84   15.22
 -10   2  -6  401.43   16.99
  -8  10   6  383.15   16.23
 -10   2  -6  396.09   16.14
  -2  -8   6  388.31   15.99
  10  -2   6  366.15   16.71
   2   8  -6  387.16   16.58
   8 -10  -6  402.58   16.43
   8 -10  -3  582.73   23.18
   8 -10  -3  673.33   23.78
  -8  10   3  623.81   22.28
 -10   2  -3  677.51   23.28
  10  -2   3  697.97   22.63
  -2  -8   3  652.70   22.40
  10  -2   3  655.06   23.59
 -10   2  -3  679.49   22.42
  -2  -8   3  646.28   22.70
  -2  -8   3  663.70   22.52
 -10   2  -3  670.62   22.60
 -10   2  -3  682.71   22.44
  -2  -8   3  658.34   22.87
  -8  10   3  650.94   22.85
  -8  10   3  639.25   22.30
   2   8  -3  664.01   22.51
   2   8  -3  695.78   23.40
 -10   2  -3  629.44   22.75
   2   8  -3  664.31   23.25
  -8  10   3  679.26   23.25
 -10   2  -3  684.48   22.95
   8 -10   0  486.28   19.23
   8 -10   0  522.36   19.76
 -10   2   0  483.85   18.43
   8 -10   0  461.36   18.79
 -10   2   0  471.90   18.47
  10  -2   0  521.89   18.59
  10  -2   0  501.88   18.14
  -8  10   0  506.91   17.80
  -2  -8   0  515.61   17.35
  10  -2   0  501.80   19.21
 -10   2   0  490.13   18.41
 -10   2   0  476.96   18.24
  -2  -8   0  472.07   18.45
  -2  -8   0  463.85   18.53
  -2  -8   0  515.30   18.29
   2   8   0  464.90   18.46
  -8  10   0  491.90   18.57
   2   8   0  543.64   19.57
 -10   2   0  483.72   18.61
  -8  10   0  502.14   18.05
   2   8   0  486.47   18.70
  -8  10   0  460.42   18.58
   8 -10   3   83.63    7.77
   8 -10   3   90.90    7.86
 -10   2   3  100.50    7.79
  -2  -8  -3   82.60    7.04
 -10   2   3   88.35    7.30
  -8  10  -3   76.97    6.91
  10  -2  -3   82.79    8.04
  -8  10  -3   81.39    6.86
  10  -2  -3   94.05    7.57
 -10   2   3   90.71    7.64
  10  -2  -3   85.72    8.00
 -10   2   3   77.54    6.88
 -10   2   3   82.91    7.45
  -2  -8  -3   90.76    7.86
 -10   2   3   77.32    6.56
   2   8   3   79.11    7.39
  -2  -8  -3   85.65    6.95
   2   8   3   81.08    7.04
   2   8   3   85.90    8.02
 -10   2   3   71.58    6.95
  -8  10  -3   89.98    7.25
  -8  10  -3   82.22    7.75
   2   8   3   79.16    6.81
  -8  10  -3   72.89    7.42
  -8  10  -3   86.83    7.27
  -8  10  -3   84.33    6.84
   8 -10   6  220.99   12.84
  -8  10  -6  199.91   11.43
   8 -10   6  240.52   12.23
  -8  10  -6  231.41   11.82
   8 -10   6  206.57   11.93
  -8  10  -6  241.22   12.44
   8 -10   6  225.94   11.65
  -8  10  -6  224.77   11.71
   8 -10   6  204.95   12.19
 -10   2   6  241.64   12.07
 -10   2   6  224.84   12.04
  -2  -8  -6  220.63   12.32
 -10   2   6  222.95   12.19
  10  -2  -6  222.11   12.72
   2   8   6  218.88   11.85
   2   8   6  224.55   11.78
  10  -2  -6  251.53   13.21
  -8  10  -6  221.49   11.97
  -8  10  -6  213.24   12.34
  -8  10  -6  217.89   11.97
  -2  -8  -6  231.56   11.85
   8 -10   9   43.23    6.30
   8 -10   9   37.80    5.90
  -8  10  -9   38.57    5.79
  -8  10  -9   38.83    6.00
  -8  10  -9   37.94    5.92
   8 -10   9   28.62    5.47
   8 -10   9   38.79    5.52
  10  -2  -9   47.19    6.35
  -2  -8  -9   24.12    5.26
 -10   2   9   41.29    6.07
   2   8   9   40.86    5.74
 -10   2   9   28.59    5.46
 -10   2   9   29.42    5.37
  -8  10  -9   40.66    5.58
  -8  10  -9   38.98    5.62
   2   8   9   34.65    5.91
  -2  -8  -9   38.30    6.11
   8 -10  12  159.32    9.15
  10  -2 -12  188.06   10.17
  -8  10 -12  182.63   10.09
  -8  10 -12  182.90    9.95
  -2  -8 -12  172.34    9.91
 -10   2  12  182.12    9.93
  10  -2 -12  179.46   10.19
   2   8  12  171.91    9.80
 -10   2  12  172.49    9.67
   8 -10  12  173.32   10.22
  -2  -8 -12  183.29   10.24
   3   7 -13   49.96    5.54
 -10   3 -13   55.98    5.66
   7 -10 -13   49.76    5.45
   7 -10 -13   49.32    6.02
  -3  -7  13   48.55    5.33
  -7  10  13   50.98    5.51
 -10   3 -13   48.38    5.35
  -7  10  13   61.63    5.92
  -3  -7  13   52.77    5.43
  10  -3  13   58.61    5.87
  10  -3  13   40.06    6.18
   7 -10 -13   48.62    5.34
  -7  10  10    0.59    3.40
   7 -10 -10   -2.43    4.01
  -3  -7  10    0.08    3.46
   7 -10 -10    1.17    3.65
 -10   3 -10    8.34    3.95
   3   7 -10   -2.71    3.20
  10  -3  10    2.31    3.01
  10  -3  10   -0.97    4.21
   3   7 -10    5.69    2.65
 -10   3 -10    3.59    3.70
 -10   3 -10    3.26    3.10
   3   7 -10   -0.24    3.28
  -7  10  10    0.69    3.83
  10  -3  10    5.02    4.34
  10  -3  10    5.47    4.67
  -3  -7  10   -0.35    3.28
   3   7 -10   -0.77    3.60
   7 -10 -10    3.37    3.19
   7 -10 -10    3.30    4.40
  -3  -7   7  279.53   13.30
   7 -10  -7  311.64   15.03
 -10   3  -7  280.72   13.64
  10  -3   7  291.19   13.71
  10  -3   7  306.87   14.65
  -3  -7   7  291.06   14.32
   3   7  -7  320.94   13.59
  -3  -7   7  316.43   13.50
  -7  10   7  297.01   14.13
 -10   3  -7  286.30   14.15
  -7  10   7  292.63   13.87
  -7  10   7  273.61   12.87
 -10   3  -7  327.81   13.73
  10  -3   7  313.18   13.70
  -3  -7   7  279.63   13.35
   3   7  -7  290.20   13.31
   3   7  -7  293.10   13.70
 -10   3  -7  304.78   14.05
  -7  10   7  314.64   13.84
   7 -10  -7  289.10   14.07
  10  -3   7  289.48   14.11
   7 -10  -4    2.30    3.98
  -7  10   4    8.28    3.65
 -10   3  -4    2.94    3.44
   3   7  -4    0.12    3.15
  10  -3   4    9.38    3.57
 -10   3  -4   11.31    3.67
  10  -3   4    5.08    3.78
  10  -3   4    5.14    4.10
  -3  -7   4    0.69    3.79
  -7  10   4    9.22    3.50
  -3  -7   4    6.71    3.61
  -7  10   4    5.03    3.02
   3   7  -4   -1.10    3.14
  -7  10   4    8.44    4.09
 -10   3  -4   10.06    3.81
   3   7  -4    5.05    3.67
   7 -10  -4    5.45    4.18
   7 -10  -4    4.53    3.57
   7 -10  -1   25.27    5.13
  -7  10   1   16.68    4.68
 -10   3  -1   24.18    3.51
   7 -10  -1   27.31    4.96
  -7  10   1   25.21    4.30
   3   7  -1   26.14    4.12
 -10   3  -1   19.82    4.08
   3   7  -1   18.28    4.42
  10  -3   1   19.86    4.86
 -10   3  -1   23.47    4.10
  -3  -7   1   23.04    3.37
 -10   3  -1   21.64    4.43
  -3  -7   1   25.96    4.72
  -3  -7   1   17.91    4.35
  -7  10   1   26.35    4.55
 -10   3  -1   22.05    4.02
   3   7  -1   16.90    4.59
   3   7  -1   22.69    4.31
  -7  10   1   25.45    4.47
 -10   3  -1   22.21    4.67
 -10   3  -1   26.18    5.11
  -7  10   1   26.77    3.93
   3   7  -1   22.09    4.58
  -7  10   1   18.60    4.61
  -7  10  -2   -0.39    4.24
 -10   3   2    2.99    4.17
  -7  10  -2    1.04    2.42
  -7  10  -2    2.84    2.96
   7 -10   2    1.81    3.57
 -10   3   2    5.98    3.16
  -7  10  -2    6.88    3.15
   7 -10   2    3.66    3.12
 -10   3   2    2.84    3.06
  -7  10  -2    6.21    3.17
   7 -10   2    4.96    3.44
   3   7   2    0.11    2.69
  -7  10  -2    1.91    2.68
  10  -3  -2    5.01    3.81
 -10   3   2    1.32    3.25
 -10   3   2    3.49    3.26
  -3  -7  -2    5.68    3.68
  -3  -7  -2    2.43    3.06
   3   7   2    2.11    3.49
   3   7   2    4.84    3.66
 -10   3   2   -0.46    3.88
   7 -10   2    3.74    3.58
  -7  10  -2    3.12    3.26
  -7  10  -2    0.09    4.23
   3   7   2    4.48    3.47
   3   7   2    3.98    2.59
  -7  10  -2    6.32    3.46
  -7  10  -5   32.96    5.71
 -10   3   5   45.27    6.40
   7 -10   5   38.50    6.16
 -10   3   5   42.61    5.12
   7 -10   5   36.49    5.97
   7 -10   5   46.15    5.65
   7 -10   5   34.27    5.21
  -3  -7  -5   38.58    5.40
   7 -10   5   43.93    5.45
  -7  10  -5   38.21    5.05
  -7  10  -5   37.16    5.32
  10  -3  -5   47.72    5.95
  10  -3  -5   40.34    6.11
 -10   3   5   38.56    5.49
   7 -10   5   30.26    5.15
 -10   3   5   38.63    5.59
  -3  -7  -5   32.25    5.84
 -10   3   5   37.35    5.53
   3   7   5   36.32    5.35
   3   7   5   35.89    5.16
 -10   3   5   30.37    5.31
  -7  10  -5   37.43    5.96
  -7  10  -5   36.88    5.43
   3   7   5   39.73    5.09
  -3  -7  -5   33.48    5.31
  -7  10  -5   30.03    5.29
  -7  10  -8    0.52    4.11
   7 -10   8   -0.09    3.84
   7 -10   8    5.04    4.51
   7 -10   8    1.82    3.50
  -7  10  -8    0.49    4.30
  -7  10  -8    5.72    3.99
   7 -10   8    4.00    3.19
   7 -10   8   -6.87    4.47
  10  -3  -8    0.76    4.01
 -10   3   8   -0.26    3.81
  -3  -7  -8    1.70    4.80
 -10   3   8   -1.33    3.88
   3   7   8   -0.15    3.38
 -10   3   8   -4.36    3.94
   3   7   8    1.27    3.43
  -7  10  -8    2.61    3.63
   3   7   8    3.23    3.85
  -3  -7  -8    3.02    3.62
 -10   3  11    3.61    3.64
   7 -10  11    6.34    3.70
  10  -3 -11   -0.60    3.56
  -7  10 -11   -1.84    4.43
   7 -10  11    2.05    3.92
  -3  -7 -11    1.84    4.04
 -10   3  11    5.02    3.87
 -10   3  11    5.51    3.95
   3   7  11    6.25    4.30
  -7  10 -11    5.13    3.41
   3   7  11    2.79    4.07
  -3  -7 -11    4.51    3.86
  10  -3 -14  110.71    7.26
  -7  10 -14  105.41    6.70
  -7  10 -14  121.35    6.81
 -10   3  14  112.40    6.75
  10  -3 -14  107.20    7.21
   3   7  14  106.50    6.90
 -10   3  14  111.24    6.98
   7 -10  14  103.11    6.96
  -3  -7 -14  116.50    7.32
  -6  10  14  106.41    7.24
  -4  -6  14  111.51    6.67
   6 -10 -14  120.60    7.56
 -10   4 -14  119.49    7.20
   6 -10 -14   99.44    7.19
 -10   4 -14  100.20    6.84
  10  -4  14  121.28    7.56
  10  -4  14   97.05    7.19
   6 -10 -14  105.05    7.21
   4   6 -14  119.56    7.25
  -4  -6  11   51.76    5.93
 -10   4 -11   50.12    6.01
   4   6 -11   55.50    6.87
  -6  10  11   46.91    6.13
   6 -10 -11   53.90    6.75
  10  -4  11   46.63    5.92
  10  -4  11   48.08    6.28
  -6  10  11   57.88    6.34
 -10   4 -11   39.71    5.52
  -4  -6  11   49.92    5.56
   4   6 -11   45.21    5.86
   4   6 -11   40.45    5.51
  10  -4  11   49.64    6.49
  -4  -6  11   44.39    5.61
  10  -4  11   42.49    6.43
   6 -10 -11   44.68    5.48
   6 -10 -11   49.12    5.96
   6 -10  -8    9.50    3.75
  -6  10   8   14.28    4.38
  -4  -6   8   13.76    3.60
 -10   4  -8   11.26    3.90
 -10   4  -8   14.60    3.36
  10  -4   8    8.37    4.62
 -10   4  -8   10.71    4.39
  10  -4   8   12.51    4.38
  -4  -6   8   14.53    3.99
 -10   4  -8    8.31    4.04
   4   6  -8    7.76    3.42
  -6  10   8    9.28    4.10
  10  -4   8   11.86    4.23
  -6  10   8    4.43    3.14
   4   6  -8   14.46    4.30
  -4  -6   8    6.28    3.98
  -6  10   8   10.17    3.76
   6 -10  -8    8.26    4.74
   4   6  -8   13.65    4.06
   6 -10  -8   13.95    4.53
  -6  10   5   25.06    5.07
   6 -10  -5   22.72    4.85
   6 -10  -5   29.49    4.99
  -6  10   5   28.90    4.69
   4   6  -5   22.83    4.58
  10  -4   5   27.20    4.64
 -10   4  -5   26.68    4.14
 -10   4  -5   26.29    4.55
  10  -4   5   32.53    5.09
  10  -4   5   22.95    5.02
  10  -4   5   22.02    4.99
  -4  -6   5   33.93    4.81
  -4  -6   5   19.87    4.42
 -10   4  -5   31.49    4.73
  -6  10   5   24.87    4.88
  -6  10   5   24.36    4.45
 -10   4  -5   28.57    4.86
  -6  10   5   20.46    4.79
 -10   4  -5   24.67    4.62
   4   6  -5   17.49    4.65
  -4  -6   5   24.78    4.45
   4   6  -5   25.12    4.93
   6 -10  -5   26.21    4.76
 -10   4  -2   13.34    4.12
  -6  10   2   17.34    4.58
 -10   4  -2   16.33    3.50
   6 -10  -2   13.68    4.12
  -6  10   2   12.65    4.09
   6 -10  -2   13.31    3.93
   6 -10  -2   17.62    4.65
   4   6  -2   17.11    3.76
 -10   4  -2   12.63    4.16
  10  -4   2   20.16    3.91
 -10   4  -2   13.43    3.63
  10  -4   2   13.80    4.58
  10  -4   2   16.72    4.39
 -10   4  -2   15.09    4.50
  -4  -6   2   14.40    4.15
  -4  -6   2   14.07    3.98
  -6  10   2   13.49    4.16
  -6  10   2   15.56    3.91
   4   6  -2   19.71    4.19
  -4  -6   2   21.66    3.66
   4   6  -2   13.05    3.90
  -6  10   2   14.26    4.19
 -10   4  -2   14.17    3.88
   4   6  -2    5.64    3.63
   4   6  -2   18.11    4.46
  -6  10   2   16.57    4.70
  -6  10  -1   44.33    6.05
 -10   4   1   37.09    5.19
   6 -10   1   44.21    5.75
 -10   4   1   39.20    5.39
  -6  10  -1   39.21    5.45
   6 -10   1   37.96    5.58
 -10   4   1   38.79    5.36
   6 -10   1   43.13    4.80
  -6  10  -1   42.77    5.17
   4   6   1   34.83    4.98
   4   6   1   40.92    5.27
   4   6   1   36.03    5.03
  -4  -6  -1   42.29    5.00
  10  -4  -1   38.66    5.09
  10  -4  -1   46.49    5.57
  -4  -6  -1   36.52    5.19
 -10   4   1   26.07    4.99
 -10   4   1   38.72    5.13
  -4  -6  -1   39.63    5.03
  -6  10  -1   38.96    5.26
  -6  10  -1   40.48    4.96
   4   6   1   40.18    5.65
   4   6   1   43.93    5.55
  -6  10  -1   35.26    5.14
  -4  -6  -1   37.78    4.60
 -10   4   1   38.17    5.01
  -6  10  -1   43.08    5.05
   6 -10   1   39.58    6.25
   4   6   1   40.38    5.26
  -6  10  -1   35.53    5.57
 -10   4   4   44.27    6.11
 -10   4   4   46.70    5.41
   6 -10   4   38.00    5.59
  -6  10  -4   44.63    5.20
   6 -10   4   42.85    5.74
   6 -10   4   38.90    5.89
   6 -10   4   43.06    5.01
  -6  10  -4   33.65    5.46
  -6  10  -4   40.74    4.83
   4   6   4   34.56    4.96
  10  -4  -4   51.00    6.23
 -10   4   4   45.33    5.64
  10  -4  -4   58.93    6.04
   6 -10   4   40.33    5.56
 -10   4   4   41.35    5.27
  -4  -6  -4   37.24    5.41
 -10   4   4   41.38    5.36
  -4  -6  -4   52.25    5.57
   4   6   4   41.87    5.96
   4   6   4   38.21    5.37
   4   6   4   45.44    5.00
 -10   4   4   41.73    5.06
   6 -10   4   35.42    5.18
  -6  10  -4   41.23    5.89
  -6  10  -4   42.87    5.07
  -6  10  -4   42.95    5.58
   4   6   4   39.11    3.86
  -4  -6  -4   42.13    5.36
  -6  10  -4   38.52    5.83
   6 -10   7  140.69    9.90
 -10   4   7  163.83    9.66
   6 -10   7  149.97    9.92
   6 -10   7  164.61   10.04
   6 -10   7  159.32   10.15
  -6  10  -7  166.65    9.97
  -6  10  -7  168.49   10.37
  10  -4  -7  152.81   10.77
   6 -10   7  155.22   10.27
  10  -4  -7  154.53   10.80
 -10   4   7  156.36    9.66
  -4  -6  -7  161.73    9.99
 -10   4   7  158.85    9.98
   4   6   7  138.37    9.68
 -10   4   7  164.95    9.54
   4   6   7  179.99   10.70
  -6  10  -7  153.01    9.87
  -6  10  -7  156.91   10.33
  -4  -6  -7  166.21   10.41
   6 -10  10   12.68    4.47
   6 -10  10   19.13    4.52
  -6  10 -10   18.67    4.88
  -6  10 -10   13.78    4.52
   6 -10  10   13.88    4.80
  10  -4 -10    9.29    4.09
   6 -10  10   10.21    4.81
  -4  -6 -10    8.13    4.35
 -10   4  10   12.56    4.29
 -10   4  10   21.49    4.76
 -10   4  10   13.87    4.41
   4   6  10   15.37    5.06
  -6  10 -10    7.82    3.78
   4   6  10   13.81    4.63
  -4  -6 -10   14.59    4.61
   6 -10  13   50.29    5.33
  10  -4 -13   54.89    5.65
  10  -4 -13   46.66    5.05
  -6  10 -13   36.26    5.27
 -10   4  13   47.39    5.07
 -10   4  13   44.95    5.30
   6 -10  13   49.63    5.52
   4   6  13   38.82    5.36
   4   6  13   40.59    5.27
  -4  -6 -13   46.99    5.58
  -5  10  15  121.75    6.78
 -10   5 -15  127.61    7.19
   5 -10 -15  114.60    7.02
  -5  -5  15  115.09    6.23
  10  -5  15  123.81    7.09
   5   5 -15  107.73    6.69
   5   5 -12  208.30   11.14
  -5  -5  12  205.40   10.39
 -10   5 -12  227.56   11.52
  -5  10  12  217.09   10.92
   5 -10 -12  219.70   11.47
  10  -5  12  190.80   10.51
   5 -10 -12  187.76   11.11
  -5  10  12  200.01   10.50
 -10   5 -12  214.45   10.92
   5   5 -12  201.91   10.62
  -5  -5  12  218.83   10.50
   5   5 -12  208.12   11.16
  -5  -5  12  197.48   10.44
  10  -5  12  203.44   11.17
  10  -5  12  206.38   11.65
   5 -10 -12  207.69   10.82
  -5  10   9  184.55   10.03
  -5  -5   9  176.59   10.08
 -10   5  -9  167.58   10.69
  -5  10   9  163.63    9.94
   5 -10  -9  182.19   11.34
   5 -10  -9  168.92   10.75
   5   5  -9  172.83   10.25
  10  -5   9  163.89   10.51
  10  -5   9  170.83   11.20
  -5  -5   9  184.68   10.03
   5 -10  -9  175.48   11.13
 -10   5  -9  174.96    9.49
  -5  10   9  180.17   10.81
 -10   5  -9  171.07   10.14
  -5  10   9  159.97   10.17
   5   5  -9  166.24   10.87
  -5  -5   9  165.50    9.74
  10  -5   9  177.65   10.85
   5 -10  -9  172.96   10.31
   5 -10  -9  169.05   11.05
  -5  10   6  448.46   17.76
 -10   5  -6  476.12   17.88
   5 -10  -6  462.32   18.34
  -5  10   6  415.05   16.72
   5 -10  -6  442.96   17.41
 -10   5  -6  463.82   17.21
   5   5  -6  431.70   17.45
 -10   5  -6  423.96   16.64
  10  -5   6  428.99   17.27
  10  -5   6  449.85   18.38
  -5  -5   6  449.15   17.33
   5 -10  -6  419.46   17.58
  -5  10   6  412.94   17.40
 -10   5  -6  459.03   17.46
  -5  10   6  417.67   16.98
  10  -5   6  464.69   17.50
  -5  -5   6  443.92   16.83
 -10   5  -6  429.58   17.23
   5   5  -6  412.24   17.20
   5 -10  -6  428.66   17.85
  10  -5   3  413.57   15.85
 -10   5  -3  425.30   16.34
 -10   5  -3  407.78   16.60
  -5  10   3  411.40   16.51
   5 -10  -3  405.69   16.69
  -5  10   3  425.81   15.65
   5 -10  -3  399.65   16.45
 -10   5  -3  405.86   16.17
  -5  10   3  386.67   15.55
   5   5  -3  372.25   15.59
 -10   5  -3  407.53   15.44
 -10   5  -3  401.79   15.64
   5 -10  -3  434.49   17.36
  10  -5   3  416.27   16.98
  10  -5   3  410.89   16.60
  -5  -5   3  401.57   16.31
   5 -10  -3  405.01   16.40
  -5  10   3  406.39   16.50
  -5  10   3  398.69   15.88
   5   5  -3  417.88   16.27
  -5  10   3  410.02   16.00
   5   5  -3  421.56   15.95
   5   5  -3  397.06   16.02
   5   5  -3  432.95   16.42
 -10   5  -3  404.64   16.10
 -10   5  -3  409.79   16.58
   5   5  -3  415.06   16.58
  -5  10   3  407.82   16.69
   5 -10   0  676.81   22.33
   5 -10   0  685.42   23.22
 -10   5   0  649.98   22.02
   5 -10   0  670.28   23.43
 -10   5   0  651.29   22.62
  -5  10   0  668.85   22.44
  -5  10   0  672.86   23.06
   5 -10   0  701.37   22.05
 -10   5   0  667.73   22.71
   5   5   0  697.89   22.68
  -5  -5   0  694.36   22.22
  10  -5   0  652.30   22.69
  10  -5   0  678.93   22.12
 -10   5   0  645.57   21.92
   5   5   0  672.82   22.48
  -5  -5   0  679.20   22.87
   5 -10   0  701.10   22.74
  -5  10   0  684.08   22.79
  -5  10   0  650.07   22.55
  -5  10   0  621.28   21.97
  -5  -5   0  654.89   21.86
  -5  10   0  675.54   22.63
   5   5   0  681.38   22.83
   5   5   0  690.84   23.20
 -10   5   0  672.63   22.50
  -5  10   0  649.69   22.35
   5 -10   0  710.35   23.78
  -5  10   0  683.23   23.21
 -10   5   0  667.20   22.46
   5   5   3  406.45   16.62
   5 -10   3  408.54   16.43
  -5  10  -3  418.67   17.30
 -10   5   3  427.38   16.86
  -5  10  -3  411.00   16.16
   5 -10   3  436.43   17.52
  -5  -5  -3  406.02   16.25
 -10   5   3  425.50   16.52
  -5  10  -3  437.88   16.69
   5 -10   3  416.98   16.43
  -5  10  -3  483.91   16.35
  -5  -5  -3  422.76   15.54
   5   5   3  431.56   16.02
   5 -10   3  411.57   16.79
  -5  10  -3  404.86   16.32
   5   5   3  428.64   16.55
 -10   5   3  397.24   16.26
  10  -5  -3  467.64   16.64
  -5  -5  -3  423.99   16.39
 -10   5   3  413.56   16.64
 -10   5   3  428.39   16.84
  -5  -5  -3  435.76   16.97
 -10   5   3  414.19   15.92
  -5  10  -3  420.05   16.66
   5   5   3  411.77   17.05
   5   5   3  464.89   17.81
 -10   5   3  407.05   16.14
  -5  10  -3  442.46   16.79
   5 -10   3  413.94   16.50
  -5  10  -3  420.35   17.27
   5 -10   6  177.65   10.19
  -5  10  -6  181.40   10.14
   5 -10   6  177.73   10.52
   5 -10   6  184.55   11.07
  -5  10  -6  171.22   10.20
   5 -10   6  183.28   10.52
   5   5   6  155.09    9.87
 -10   5   6  179.36   10.25
  10  -5  -6  184.43   10.76
   5 -10   6  176.09   10.86
  -5  -5  -6  180.87   10.46
  -5  -5  -6  192.32    9.68
 -10   5   6  176.92    9.85
 -10   5   6  176.36   10.15
   5   5   6  184.89   10.77
 -10   5   6  169.12    9.86
   5   5   6  178.77   10.27
   5 -10   6  189.72    9.81
  -5  10  -6  172.77   10.28
   5 -10   6  189.06   10.58
  -5  10  -6  182.83   10.91
  10  -5  -6  182.34   11.19
  -5  -5  -6  169.94   10.80
   5 -10   9  139.77    9.26
   5 -10   9  115.60    8.66
   5 -10   9  126.56    9.25
  -5  10  -9  108.61    8.92
   5 -10   9  122.45    9.09
  10  -5  -9  136.72    9.62
  -5  -5  -9  139.86    8.64
 -10   5   9  140.56    9.26
   5   5   9  126.81    9.26
 -10   5   9  113.34    8.73
   5 -10   9  135.71    8.71
   5   5   9  122.46    9.37
  -5  10  -9  126.55    8.83
  -5  -5  -9  133.82    9.72
   5 -10  12  201.61   10.71
  10  -5 -12  192.44   11.04
  -5  10 -12  216.17   11.37
  -5  -5 -12  235.47   10.85
 -10   5  12  218.48   11.25
 -10   5  12  213.16   11.20
   5   5  12  222.54   11.67
   5   5  12  214.70   11.64
  -5  10 -12  226.30   10.53
  -5  -5 -12  226.65   11.96
  -5  -5 -15   67.11    5.12
  -5  10 -15   58.30    4.94
   5 -10  15   55.12    4.59
 -10   5  15   63.96    5.08
   6   4 -13   75.39    6.29
 -10   6 -13   74.08    6.45
   4 -10 -13   58.18    6.53
   4 -10 -13   60.83    5.83
  -4  10  13   64.98    5.68
   6   4 -13   64.44    6.10
  10  -6  13   61.32    5.68
   4 -10 -13   69.41    6.94
  -6  -4  13   69.25    5.92
   6   4 -13   68.31    6.46
  10  -6  13   70.13    6.65
  10  -6  13   71.92    6.22
  -6  -4  13   71.83    5.38
   4 -10 -13   67.80    6.36
   4 -10 -10   26.86    5.03
  -6  -4  10   38.36    4.86
  -4  10  10   37.34    5.29
   4 -10 -10   37.44    6.35
   4 -10 -10   40.86    6.10
   6   4 -10   34.02    5.83
  10  -6  10   31.29    5.64
 -10   6 -10   50.16    5.84
  10  -6  10   46.45    5.66
 -10   6 -10   45.53    5.37
 -10   6 -10   41.28    5.76
   4 -10 -10   36.23    6.11
  -4  10  10   39.69    5.90
   6   4 -10   41.06    6.21
  -6  -4  10   39.13    5.50
  10  -6  10   30.30    5.63
  -6  -4  10   34.99    4.89
  -4  10  10   34.46    5.28
   4 -10 -10   50.95    5.99
  -4  10   7  655.02   22.15
   4 -10  -7  586.81   21.94
 -10   6  -7  627.30   21.84
   4 -10  -7  585.05   22.25
   4 -10  -7  605.29   22.29
 -10   6  -7  607.23   21.03
   6   4  -7  582.66   21.41
  10  -6   7  584.91   21.32
 -10   6  -7  582.73   20.98
  10  -6   7  572.23   22.56
   6   4  -7  603.88   21.67
  -6  -4   7  595.62   21.47
   4 -10  -7  578.04   22.04
  -4  10   7  597.09   20.92
  -4  10   7  588.37   21.78
  -4  10   7  588.95   21.54
  10  -6   7  579.42   21.56
 -10   6  -7  612.52   21.34
   6   4  -7  563.41   21.15
  10  -6   4  291.91   13.54
 -10   6  -4  283.94   12.87
   4 -10  -4  269.32   13.02
  -6  -4   4  305.64   13.81
   4 -10  -4  290.07   13.74
  -4  10   4  282.49   12.63
  -4  10   4  296.26   12.59
   4 -10  -4  301.06   13.69
 -10   6  -4  290.41   12.96
   6   4  -4  282.29   13.26
   6   4  -4  280.93   13.14
 -10   6  -4  278.30   12.96
  10  -6   4  296.41   13.66
  10  -6   4  289.93   13.94
  -6  -4   4  288.19   12.62
  -6  -4   4  303.59   13.51
   4 -10  -4  279.67   13.48
 -10   6  -4  285.09   13.09
  -4  10   4  285.13   13.57
  -4  10   4  286.98   13.31
  -4  10   4  292.98   13.12
 -10   6  -4  276.64   12.92
 -10   6  -4  287.27   12.96
 -10   6  -4  271.40   13.59
   6   4  -4  294.04   13.36
  10  -6   1  146.87    8.77
  -4  10   1  137.05    8.97
 -10   6  -1  141.37    9.08
  -6  -4   1  135.25    8.48
   4 -10  -1  147.57    8.84
 -10   6  -1  141.58    8.23
   4 -10  -1  129.35    9.09
   6   4  -1  158.42    9.02
   4 -10  -1  136.63    8.57
  -6  -4   1  144.06    8.70
 -10   6  -1  140.80    8.72
 -10   6  -1  139.41    8.56
  10  -6   1  142.20    8.98
  10  -6   1  130.76    8.84
 -10   6  -1  143.20    8.36
   6   4  -1  147.91    9.14
  -6  -4   1  126.29    8.62
  -6  -4   1  150.90    8.99
   6   4  -1  142.23    8.55
  -4  10   1  140.44    9.00
  -6  -4   1  136.89    8.33
  -4  10   1  138.46    8.62
  -4  10   1  133.82    8.76
   6   4  -1  137.76    8.61
   6   4  -1  141.72    8.68
   6   4  -1  137.01    8.76
   4 -10  -1  143.71    9.63
 -10   6  -1  143.56    8.54
   6   4  -1  132.31    8.66
  -4  10   1  146.99    8.46
 -10   6  -1  140.47    9.07
  -4  10   1  149.04    9.25
 -10   6  -1  142.44    8.75
   4 -10   2   10.54    4.08
  -6  -4  -2    5.44    2.91
   4 -10   2   12.48    3.74
   4 -10   2   10.80    3.94
 -10   6   2    9.37    3.95
   6   4   2    8.32    3.57
 -10   6   2   11.57    3.78
   6   4   2   16.02    4.26
 -10   6   2   10.36    3.10
  -6  -4  -2   10.97    3.24
   4 -10   2   14.93    4.02
   6   4   2   15.88    4.26
  10  -6  -2   13.38    2.84
   6   4   2    8.10    3.53
 -10   6   2    8.06    3.50
  -6  -4  -2   16.69    3.91
 -10   6   2   11.01    3.37
   4 -10   2    9.68    3.56
  -6  -4  -2    9.45    3.46
  -4  10  -2   11.90    3.66
   6   4   2   15.19    4.07
   6   4   2   17.76    3.58
  -4  10  -2   14.08    3.90
  -6  -4  -2   10.56    3.49
 -10   6   2   12.01    4.16
  -4  10  -2   12.46    4.01
  -4  10  -2    9.17    4.07
  -4  10  -2    4.66    3.84
 -10   6   5   57.48    5.91
 -10   6   5   50.17    5.81
  -4  10  -5   46.16    5.39
   4 -10   5   45.90    6.15
   4 -10   5   46.87    6.48
   4 -10   5   50.96    5.79
   6   4   5   50.77    5.87
   6   4   5   42.60    5.72
  -4  10  -5   42.75    5.35
 -10   6   5   47.87    5.85
   4 -10   5   45.82    6.46
  -6  -4  -5   43.16    5.60
  -6  -4  -5   46.67    5.33
  -6  -4  -5   42.29    5.47
  -4  10  -5   48.81    5.58
  -6  -4  -5   56.60    5.94
  10  -6  -5   42.22    5.50
 -10   6   5   42.38    5.23
   6   4   5   50.80    6.14
 -10   6   5   48.04    5.42
   6   4   5   51.94    5.75
   6   4   5   60.01    5.70
   4 -10   5   48.14    5.41
   4 -10   5   48.69    6.01
  -4  10  -5   47.53    6.06
  -4  10  -5   44.21    6.16
   4 -10   8   93.24    8.65
 -10   6   8   96.37    6.73
   4 -10   8   86.70    7.91
  -4  10  -8   95.05    7.71
   4 -10   8  105.75    8.58
   4 -10   8  102.87    8.53
  10  -6  -8   99.42    8.65
  -6  -4  -8  108.81    7.79
 -10   6   8   94.00    7.95
   6   4   8  100.30    8.06
 -10   6   8   95.66    8.00
   6   4   8   93.55    8.10
   4 -10   8  100.70    7.75
  -4  10  -8   91.48    8.29
  -6  -4  -8  101.42    8.49
   4 -10  11  136.73    8.90
   4 -10  11  122.22    8.54
  -6  -4 -11  131.93    8.95
 -10   6  11  135.87    9.09
 -10   6  11  130.90    9.03
   4 -10  11  130.95    8.48
   6   4  11  132.98    9.17
  -4  10 -11  128.25    8.59
  -6  -4 -11  135.11    9.41
   4 -10  14   89.33    6.34
  -6  -4 -14   90.85    6.34
  -4  10 -14   86.51    6.35
  -6  -4 -14   95.89    6.29
 -10   6  14   92.27    6.31
  10  -6 -14   86.79    6.59
   4 -10  14   94.69    6.23
  10  -6 -14   87.80    6.64
 -10   6  14  102.86    6.78
   6   4  14   83.62    6.05
   6   4  14   97.21    6.61
   7   3 -14   12.01    3.63
  -7  -3  14    5.70    2.54
  -3  10  14    5.98    3.02
 -10   7 -14    8.24    3.25
   7   3 -14    5.63    3.11
   3 -10 -14    5.39    3.43
   7   3 -14    5.99    3.20
   7   3 -14    8.91    3.54
  -7  -3  14    5.24    2.54
  -7  -3  14    4.31    2.78
  10  -7  14    8.70    3.51
   3 -10 -14    6.73    3.34
   7   3 -11    3.58    4.28
  -3  10  11    2.53    3.20
   3 -10 -11    0.70    4.64
  10  -7  11    0.15    4.07
 -10   7 -11   -4.47    2.94
 -10   7 -11    0.54    3.69
 -10   7 -11    0.36    3.37
   3 -10 -11   -1.01    4.39
  -3  10  11    2.69    2.93
   7   3 -11    5.23    4.25
  -7  -3  11    0.28    3.90
  10  -7  11    6.65    5.05
   7   3 -11    1.65    3.50
  -3  10  11    6.51    3.77
   3 -10 -11    5.02    4.27
   3 -10  -8    7.87    2.04
  -3  10   8    9.78    2.42
   3 -10  -8    8.70    3.88
   3 -10  -8    3.66    4.67
   7   3  -8   -0.53    4.13
  10  -7   8    3.65    4.64
 -10   7  -8    0.23    3.21
  10  -7   8   -0.83    4.07
 -10   7  -8    0.59    3.70
 -10   7  -8   -0.56    3.03
  10  -7   8   -2.63    4.49
  -3  10   8    3.21    4.02
   7   3  -8  -10.87    4.77
  -7  -3   8   -0.73    3.78
   3 -10  -8    0.33    4.49
  -3  10   8    0.05    4.02
  10  -7   8    4.86    3.60
  -3  10   8   -5.31    4.34
   3 -10  -8    2.98    3.32
   3 -10  -8    7.45    3.20
  10  -7   5    8.83    3.99
 -10   7  -5    3.37    3.67
   3 -10  -5    4.14    3.30
   3 -10  -5    1.84    3.10
  -3  10   5    3.83    1.29
   3 -10  -5    6.51    3.74
   7   3  -5    4.33    3.79
 -10   7  -5    6.76    3.44
   7   3  -5    7.82    3.54
 -10   7  -5    2.03    3.38
 -10   7  -5    7.68    4.27
  10  -7   5    2.36    4.46
  -7  -3   5    8.93    3.67
   3 -10  -5    1.29    4.22
  -7  -3   5    4.92    3.63
  -7  -3   5    4.10    3.64
   3 -10  -5    7.02    4.43
  -3  10   5    7.59    4.41
  -3  10   5    4.10    3.95
  -7  -3   5    0.70    2.53
  10  -7   5    8.43    3.40
 -10   7  -5    5.55    3.83
  -3  10   5    4.98    3.82
 -10   7  -5    7.60    4.26
   7   3  -5    8.07    3.68
 -10   7  -2   78.19    6.91
  10  -7   2   94.98    7.89
 -10   7  -2   81.58    6.93
   3 -10  -2   87.48    7.25
  -7  -3   2   94.40    7.26
   3 -10  -2   81.57    7.05
 -10   7  -2   81.54    6.62
   3 -10  -2   73.14    7.44
   3 -10  -2   93.92    7.69
 -10   7  -2   95.47    6.83
   7   3  -2   93.36    7.26
   7   3  -2   79.67    6.78
 -10   7  -2   85.41    6.85
 -10   7  -2   90.72    7.32
   7   3  -2   81.41    7.25
  10  -7   2   98.79    7.58
   7   3  -2   93.29    7.82
  -7  -3   2   91.39    6.98
  -3  10   2   92.75    6.94
  -7  -3   2   90.01    7.16
  -7  -3   2   92.76    7.45
   3 -10  -2   95.01    7.28
  -3  10   2   90.58    7.95
  -3  10   2   85.96    7.03
  -3  10   2   88.54    7.44
   7   3  -2   90.97    7.25
   7   3  -2   93.92    6.93
 -10   7  -2   84.58    7.00
 -10   7  -2   88.77    7.92
  -3  10   2   81.55    7.13
   3 -10   1    7.59    3.81
  -7  -3  -1   10.74    3.17
 -10   7   1   12.82    3.25
   3 -10   1   14.04    4.03
   3 -10   1   15.43    4.03
   7   3   1   18.95    4.44
   7   3   1   14.37    4.36
   3 -10   1   17.17    4.13
   7   3   1   13.10    4.08
  10  -7  -1   10.60    3.94
   7   3   1   11.99    4.14
  -3  10  -1   11.28    3.64
  -7  -3  -1    9.72    4.07
  -7  -3  -1   16.32    3.65
  10  -7  -1   10.00    3.79
  -7  -3  -1    8.82    4.20
   3 -10   1   13.17    4.10
  -3  10  -1   14.44    4.17
   7   3   1   21.45    4.87
   7   3   1   16.92    4.74
  -7  -3  -1   15.19    3.97
  -3  10  -1   16.55    3.74
 -10   7   1   15.78    3.73
 -10   7   1   12.58    3.77
  -3  10  -1   14.57    4.16
  -3  10  -1   13.86    3.84
  -3  10  -1    7.65    4.08
 -10   7   4   84.50    6.55
   3 -10   4   63.85    7.02
  -3  10  -4   73.49    6.58
  -7  -3  -4   78.66    6.53
   7   3   4   75.66    7.10
   3 -10   4   79.89    7.33
   7   3   4   58.76    6.27
   7   3   4   89.31    7.40
  -7  -3  -4   76.48    6.88
   3 -10   4   82.72    7.53
 -10   7   4   70.73    6.63
  -7  -3  -4   85.16    6.76
  -7  -3  -4   75.40    6.32
 -10   7   4   77.28    6.44
  -3  10  -4   77.49    6.52
  -7  -3  -4   73.08    6.57
   7   3   4   68.02    7.11
 -10   7   4   72.27    6.42
   7   3   4   76.98    7.78
 -10   7   4   75.87    6.64
   3 -10   4   73.99    7.38
   7   3   4   90.00    7.39
  -3  10  -4   80.42    7.30
  -3  10  -4   73.86    6.86
   3 -10   7  131.45    9.47
  -3  10  -7  134.20    8.41
 -10   7   7  119.48    8.57
   3 -10   7  126.13    8.99
  -3  10  -7  134.21    9.03
 -10   7   7  130.39    8.51
   7   3   7  118.84    9.00
   3 -10   7  119.05    8.73
  -7  -3  -7  139.93    9.48
   3 -10   7  142.77    9.96
  10  -7  -7  126.99    8.82
  -7  -3  -7  133.09    9.05
  -7  -3  -7  141.16    8.96
 -10   7   7  118.38    8.46
   7   3   7  124.20    8.90
 -10   7   7  108.97    8.74
   7   3   7  140.52    9.13
   3 -10   7  119.94    8.68
  -3  10  -7  120.46    8.90
  -3  10  -7  115.12    9.49
   3 -10  10  260.85   13.20
  -3  10 -10  279.59   14.14
   3 -10  10  273.36   13.09
  -7  -3 -10  270.59   13.31
 -10   7  10  288.34   13.39
   7   3  10  280.45   13.36
 -10   7  10  264.08   12.59
 -10   7  10  280.54   13.50
   3 -10  10  277.95   13.14
   7   3  10  275.60   13.19
  -3  10 -10  276.74   13.11
  10  -7 -10  314.08   15.25
   3 -10  13  368.86   14.34
  10  -7 -13  351.38   14.73
  -3  10 -13  370.85   14.53
  -7  -3 -13  355.07   14.32
 -10   7  13  377.23   14.62
  -7  -3 -13  322.25   13.61
 -10   7  13  362.16   14.48
   3 -10  13  369.95   13.83
   7   3  13  367.11   14.77
  -7  -3 -13  366.55   14.60
  -3  10 -13  381.82   14.04
   8   2 -12  431.20   16.11
 -10   8 -12  408.92   16.17
   8   2 -12  425.49   16.31
 -10   8 -12  426.44   15.77
  10  -8  12  385.22   16.06
 -10   8 -12  425.69   15.77
   2 -10 -12  414.47   16.59
  -8  -2  12  415.68   15.88
   8   2 -12  410.66   16.76
  -2  10  12  414.79   16.06
  -8  -2  12  403.31   15.45
  10  -8  12  428.06   17.32
  10  -8  12  402.15   16.27
   2 -10 -12  419.01   16.29
  -2  10   9  426.12   16.49
 -10   8  -9  405.26   16.78
   2 -10  -9  403.33   17.19
   2 -10  -9  372.93   17.27
 -10   8  -9  400.58   16.38
   8   2  -9  400.02   16.79
  10  -8   9  393.42   16.77
  10  -8   9  413.64   16.84
 -10   8  -9  397.40   16.42
  10  -8   9  394.20   17.80
   8   2  -9  406.48   17.46
   2 -10  -9  382.83   17.16
  -8  -2   9  414.69   16.89
  -2  10   9  383.86   16.71
  10  -8   9  381.55   17.39
   2 -10  -9  405.98   16.43
  10  -8   6  709.43   25.28
 -10   8  -6  730.81   23.71
   2 -10  -6  683.64   24.28
  10  -8   6  651.08   22.35
   2 -10  -6  659.43   23.98
   8   2  -6  685.37   23.72
 -10   8  -6  647.67   23.15
 -10   8  -6  659.58   23.30
  10  -8   6  704.82   23.71
  10  -8   6  655.00   24.62
  -8  -2   6  697.72   22.92
  -8  -2   6  625.53   23.59
  -8  -2   6  697.42   23.85
   2 -10  -6  633.87   23.87
  -2  10   6  671.90   23.49
  -2  10   6  685.69   23.74
 -10   8  -6  654.29   23.12
 -10   8  -6  648.66   24.72
   8   2  -6  674.93   23.15
  -2  10   6  686.28   23.57
  10  -8   3  198.89   11.44
  10  -8   3  181.87   10.37
  -8  -2   3  197.76   11.08
  -2  10   3  157.21   10.15
   2 -10  -3  189.91   10.80
   2 -10  -3  171.34   10.48
   8   2  -3  192.06   10.41
 -10   8  -3  167.82    9.77
 -10   8  -3  171.02    9.91
   8   2  -3  187.65   10.90
  10  -8   3  213.99   11.55
  -8  -2   3  181.47   10.14
   8   2  -3  183.35   10.91
  -2  10   3  192.97   10.24
  -8  -2   3  179.31   10.48
  -8  -2   3  178.92   10.20
   2 -10  -3  178.75   10.57
   2 -10  -3  172.75   10.31
  -2  10   3  187.12   10.25
  -2  10   3  169.34   10.41
 -10   8  -3  188.17   10.44
 -10   8  -3  168.83   10.63
  -2  10   3  186.31   10.52
  10  -8   0  120.61    8.81
   2 -10   0  110.93    7.89
  -8  -2   0  124.29    8.28
  10  -8   0  122.76    8.12
   2 -10   0  120.15    8.28
  -8  -2   0  112.09    7.42
   8   2   0  112.10    8.42
 -10   8   0  101.64    7.56
  10  -8   0  140.04    8.60
   8   2   0  105.32    8.24
  -8  -2   0  115.59    8.31
  -2  10   0  108.47    8.06
  -8  -2   0  109.12    7.81
  -2  10   0  109.64    7.97
  -8  -2   0  117.38    7.77
   8   2   0  118.19    8.15
   2 -10   0  129.71    8.29
  -8  -2   0  108.09    8.10
   2 -10   0  122.20    8.38
   8   2   0  127.28    8.81
  -2  10   0  108.11    7.81
  -2  10   0  114.17    8.41
   8   2   0  115.86    8.31
   8   2   0  113.13    8.46
 -10   8   0  122.85    8.03
  -2  10   0  110.99    7.83
  -2  10   0  106.93    8.24
  -2  10  -3  340.16   14.91
   2 -10   3  311.68   14.20
 -10   8   3  350.93   14.60
  -8  -2  -3  335.73   14.08
   8   2   3  343.07   14.68
   8   2   3  349.26   14.52
  -8  -2  -3  318.94   14.62
   2 -10   3  319.35   14.79
   8   2   3  363.12   15.59
   8   2   3  344.47   14.66
  -2  10  -3  337.83   14.73
   2 -10   3  339.18   15.19
  -8  -2  -3  350.95   14.41
 -10   8   3  356.67   14.48
   2 -10   3  334.40   14.75
 -10   8   3  314.55   13.55
  -8  -2  -3  332.54   14.37
  -2  10  -3  339.48   14.46
   8   2   3  331.05   15.09
   8   2   3  376.60   16.06
 -10   8   3  327.21   13.97
   8   2   3  335.98   14.87
  -2  10  -3  336.86   14.74
   2 -10   3  299.16   14.57
  -2  10  -3  324.44   14.97
  10  -8  -6  258.42   13.64
   2 -10   6  273.74   13.55
 -10   8   6  244.92   12.85
   2 -10   6  277.70   13.74
  -8  -2  -6  267.84   12.92
  -2  10  -6  253.12   12.95
   8   2   6  286.58   13.38
  -8  -2  -6  280.08   13.30
   2 -10   6  295.84   14.59
  -8  -2  -6  274.00   13.23
 -10   8   6  254.16   12.47
  -2  10  -6  291.61   12.58
  -8  -2  -6  271.75   12.83
   8   2   6  262.55   13.37
 -10   8   6  254.60   12.84
   2 -10   6  269.35   12.86
   8   2   6  278.37   13.64
  -2  10  -6  277.57   13.42
  -2  10  -6  263.65   13.50
  -8  -2  -6  292.71   12.57
  10  -8  -6  269.59   13.07
  -2  10  -9   60.25    6.86
   2 -10   9   61.95    7.20
 -10   8   9   61.02    6.64
  -2  10  -9   60.91    6.90
  -8  -2  -9   59.71    6.46
   8   2   9   61.89    6.32
  10  -8  -9   56.44    7.16
  -8  -2  -9   66.93    6.75
 -10   8   9   60.50    6.75
  -8  -2  -9   59.10    6.96
  -8  -2  -9   57.08    5.98
   8   2   9   62.28    6.89
 -10   8   9   61.33    7.24
   8   2   9   64.80    6.67
   2 -10   9   67.24    6.61
  -2  10  -9   64.49    6.85
  10  -8  -9   61.47    6.91
   2 -10  12  231.76   11.02
 -10   8  12  190.53   10.47
  10  -8 -12  217.45   10.64
  -8  -2 -12  219.45   10.98
  -8  -2 -12  227.20   11.04
 -10   8  12  215.44   10.86
  -8  -2 -12  189.99   10.18
 -10   8  12  227.93   11.10
   2 -10  12  231.82   11.11
   8   2  12  208.25   10.94
  -2  10 -12  201.63   10.58
 -10   9 -13  146.01    7.91
 -10   9 -13  147.70    7.90
   9   1 -13  157.95    8.33
 -10   9 -13  143.44    7.96
   1 -10 -13  157.82    8.62
  -9  -1  13  145.94    7.94
   9   1 -13  153.62    8.59
  -1  10  13  137.61    7.67
  -9  -1  13  135.44    7.20
  10  -9  13  152.48    8.75
   1 -10 -13  152.41    8.27
  10  -9  10    8.14    3.74
   1 -10 -10    6.12    3.86
   9   1 -10    8.05    4.17
  10  -9  10   10.02    4.26
 -10   9 -10   -0.22    3.53
 -10   9 -10    4.16    3.99
 -10   9 -10   10.64    4.40
  10  -9  10    8.50    4.02
   1 -10 -10    5.28    4.28
  -9  -1  10   10.82    4.06
  -9  -1  10    8.97    3.71
  10  -9  10    3.64    4.26
  -1  10  10    8.42    4.45
   1 -10 -10    8.43    3.82
  -1  10  10    9.80    2.61
 -10   9  -7  252.22   12.01
   1 -10  -7  207.12   11.78
   1 -10  -7  219.50   12.19
   9   1  -7  230.96   12.02
 -10   9  -7  208.00   11.69
  10  -9   7  207.75   11.62
 -10   9  -7  197.58   11.60
  10  -9   7  218.64   12.22
  10  -9   7  207.28   12.88
  -9  -1   7  231.67   11.32
  -9  -1   7  211.81   12.10
   9   1  -7  212.49   12.66
  -9  -1   7  228.34   12.20
   1 -10  -7  228.18   12.60
  -9  -1   7  231.75   12.05
  -1  10   7  220.14   11.78
  -1  10   7  218.61   11.79
 -10   9  -7  233.30   11.70
 -10   9  -7  218.22   12.98
   1 -10  -7  238.17   11.57
  -1  10   7  235.88   11.66
  10  -9   4    5.77    4.84
  10  -9   4    3.76    3.47
  -9  -1   4    6.82    2.94
   9   1  -4    9.21    4.25
 -10   9  -4    4.66    3.19
   9   1  -4    7.91    3.90
 -10   9  -4    4.61    3.66
   9   1  -4    5.38    3.55
  -9  -1   4    1.13    3.59
  -9  -1   4    1.57    4.60
  -1  10   4    4.22    3.19
  -9  -1   4    7.27    3.31
   1 -10  -4    4.48    4.19
   1 -10  -4    0.74    3.67
  -1  10   4    5.88    3.60
  -9  -1   4    2.04    3.36
 -10   9  -4    2.09    3.38
  -1  10   4    0.66    3.33
 -10   9  -4    4.06    3.79
 -10   9  -4    3.51    4.78
  -1  10   4    8.68    3.02
   9   1  -1   28.22    4.13
  10  -9   1   23.60    4.97
  -9  -1   1   27.02    4.55
   1 -10  -1   27.00    4.81
   1 -10  -1   17.18    4.65
 -10   9  -1   33.06    4.45
   1 -10  -1   22.81    5.50
   9   1  -1   25.26    4.68
   9   1  -1   27.18    5.72
 -10   9  -1   16.39    4.60
   9   1  -1   34.54    6.24
  -9  -1   1   31.09    5.09
   9   1  -1   20.25    4.68
  -9  -1   1   23.63    4.71
  10  -9   1   34.56    5.37
  -1  10   1   24.04    5.13
  -9  -1   1   28.14    4.63
   1 -10  -1   39.68    5.20
   1 -10  -1   27.68    4.81
  -1  10   1   34.71    5.37
   9   1  -1   30.02    4.81
   9   1  -1   15.94    4.12
  -9  -1   1   27.66    4.63
  -1  10   1   29.75    4.69
 -10   9  -1   20.11    5.40
  -1  10   1   20.44    4.32
  -1  10   1   27.92    4.81
  -1  10  -2   -2.43    3.02
  10  -9  -2    2.23    2.30
   1 -10   2    2.14    3.21
   9   1   2   -0.73    3.80
  -9  -1  -2   -0.24    3.48
   9   1   2   -0.49    3.64
   1 -10   2    1.52    3.32
   9   1   2    2.25    3.21
   9   1   2    2.64    3.88
  -9  -1  -2    0.35    3.78
  -9  -1  -2   -0.82    3.47
   1 -10   2   -4.54    3.44
  -9  -1  -2    3.03    3.15
  -1  10  -2    1.84    3.14
   1 -10   2   -1.00    3.07
   1 -10   2   -2.96    3.36
   1 -10   2    3.60    3.88
 -10   9   2    0.12    3.06
  -1  10  -2    1.16    3.64
   9   1   2    2.23    3.93
  -9  -1  -2    2.39    3.14
 -10   9   2   -0.24    3.19
  -1  10  -2    0.13    3.58
  -1  10  -2    2.43    3.55
  10  -9  -5  123.82    9.24
   1 -10   5  121.72    8.84
   1 -10   5  127.70    9.44
  -9  -1  -5  120.35    8.51
  -9  -1  -5  127.68    8.78
   9   1   5  136.61    9.10
  -1  10  -5  119.10    8.62
  -9  -1  -5  120.60    8.39
  -1  10  -5  128.89    9.04
   1 -10   5  129.47    9.58
  -9  -1  -5  119.12    8.86
 -10   9   5  113.42    8.35
  -9  -1  -5  119.84    8.56
  -1  10  -5  134.06    8.50
   9   1   5  130.08    9.49
   1 -10   5  123.80    8.80
   9   1   5  131.22    8.98
  -1  10  -5  127.42    9.07
  -1  10  -5  128.25    9.41
  -9  -1  -5  134.72    8.40
  -1  10  -8    5.89    3.78
 -10   9   8    0.27    4.21
   1 -10   8    1.85    3.93
  -9  -1  -8    1.65    4.37
  -9  -1  -8   11.33    3.36
   9   1   8    5.65    3.27
  -1  10  -8    2.03    3.92
  -9  -1  -8    0.45    3.63
  -9  -1  -8   -0.25    4.03
 -10   9   8    2.65    4.37
   9   1   8   -1.95    4.48
  -9  -1  -8    0.64    4.24
   9   1   8    3.78    3.63
   9   1   8    4.32    4.18
   1 -10   8    5.24    4.00
  -1  10  -8   10.10    4.23
  10  -9  -8    8.05    4.65
  -1  10 -11   15.41    4.24
 -10   9  11    6.92    3.83
   1 -10  11   23.12    4.56
  -9  -1 -11   12.80    4.49
  -9  -1 -11   16.93    4.03
 -10   9  11   15.38    4.21
   9   1  11   10.91    4.20
  -9  -1 -11   12.16    3.53
   9   1  11   14.27    3.36
   1 -10  11   16.67    4.34
  -1  10 -11   15.02    3.95
  -9  -1 -14   14.06    3.11
   1 -10  14   14.59    2.86
  -1  10 -14   13.24    3.15
  -9  -1 -14    9.64    3.16
 -10   9  14   14.46    3.04
   9   1  14   16.01    3.44
  10 -10  11   84.33    6.82
  10   0 -11  105.55    7.60
 -10  10 -11   93.26    7.10
 -10  10 -11   97.53    7.41
   0 -10 -11   98.50    7.78
 -10   0  11  107.68    7.32
  10   0 -11   98.75    7.89
   0  10  11  104.91    7.39
  10 -10  11   92.31    6.73
 -10   0  11   92.53    7.20
  10 -10  11  109.67    8.04
   0 -10 -11  101.75    7.46
  10 -10   8  101.14    8.24
   0 -10  -8  101.82    8.00
 -10  10  -8   97.61    8.17
  10 -10   8  104.28    8.71
 -10  10  -8  122.44    9.00
  10 -10   8  104.80    8.24
  10 -10   8   91.80    8.50
 -10   0   8  110.45    7.60
  10   0  -8  104.90    8.11
  10   0  -8  104.46    9.13
   0 -10  -8  100.80    8.73
 -10   0   8  104.89    8.26
   0  10   8   70.43    7.02
   0  10   8   95.15    8.19
 -10  10  -8  111.08    8.24
   0 -10  -8  123.30    8.44
   0 -10  -5    0.87    4.22
  10   0  -5    0.84    3.02
  10 -10   5   -0.12    3.33
 -10  10  -5   -1.89    3.59
  10   0  -5   -7.29    5.74
 -10  10  -5    1.00    3.51
  10 -10   5    2.43    4.63
  10   0  -5    0.16    4.79
 -10   0   5    0.50    4.10
 -10   0   5   -0.54    5.03
 -10   0   5   -1.44    4.29
   0 -10  -5    4.62    3.90
 -10   0   5   -0.88    3.53
   0  10   5    0.05    3.72
  10 -10   5    5.38    4.41
 -10  10  -5    0.38    3.25
   0  10   5   -0.66    3.34
 -10  10  -5   -2.57    4.00
 -10  10  -5    0.47    3.84
  10 -10   2   -1.55    4.27
  10 -10   2   -7.73    4.44
   0 -10  -2   -8.01    4.06
  10   0  -2    7.83    3.71
 -10   0   2    3.17    3.22
 -10  10  -2    0.44    3.53
   0 -10  -2    0.75    4.02
  10   0  -2   -3.28    4.62
 -10  10  -2   -1.75    3.40
  10   0  -2    0.99    3.15
 -10   0   2   -0.66    3.50
 -10   0   2    0.29    3.65
 -10   0   2   -0.49    3.72
   0  10   2    2.32    3.57
  10   0  -2    1.22    2.46
   0 -10  -2    0.62    3.63
   0 -10  -2    3.57    3.60
 -10   0   2   -8.43    3.60
   0  10   2   -0.60    2.99
   0  10   2    0.43    3.69
 -10  10  -2    0.41    3.17
 -10  10  -2    0.78    4.55
   0  10   2    0.08    3.21
  10 -10  -1  401.54   17.38
   0 -10   1  416.01   16.05
   0 -10   1  359.38   15.76
 -10   0  -1  362.66   15.72
  10   0   1  377.24   16.47
 -10  10   1  388.70   15.29
   0 -10   1  383.14   16.37
 -10   0  -1  394.67   16.28
  10   0   1  382.77   17.19
   0  10  -1  396.69   16.71
   0 -10   1  370.13   16.51
 -10   0  -1  376.40   15.76
   0 -10   1  383.56   15.81
   0 -10   1  390.18   16.49
  10   0   1  385.94   16.13
   0  10  -1  401.18   16.59
  10   0   1  359.41   16.19
  10 -10  -1  392.96   16.90
   0  10  -1  356.49   16.01
   0  10  -1  404.83   16.14
   0  10  -4   32.84    5.09
  10 -10  -4   27.91    5.45
   0 -10   4   27.01    5.09
 -10   0  -4   32.04    5.28
 -10   0  -4   23.82    5.12
   0 -10   4   23.30    5.11
   0  10  -4   27.03    4.25
 -10   0  -4   24.26    4.65
  10   0   4   22.99    5.83
  10   0   4   28.61    5.54
   0 -10   4   13.34    4.78
   0  10  -4   28.41    4.78
  10 -10  -4   22.58    5.28
 -10  10   4   27.78    4.88
   0  10  -4   30.83    4.88
 -10   0  -4   22.73    4.83
  10   0   4   33.01    5.30
  10   0   4   26.66    5.06
 -10  10   4   27.15    4.65
   0  10  -4   31.32    5.29
   0  10  -4   30.50    4.74
   0 -10   7  198.97   11.26
 -10   0  -7  208.31   11.55
   0  10  -7  187.15   11.34
  10   0   7  209.14   11.55
  10   0   7  209.11   11.27
 -10   0  -7  225.52   11.65
 -10  10   7  202.54   11.14
 -10   0  -7  194.25   10.65
  10   0   7  189.51   11.64
   0 -10   7  194.72   11.18
  10   0   7  200.12   11.80
   0  10  -7  211.66   11.73
 -10   0  -7  212.80   11.12
   0 -10  10   79.02    7.01
 -10  10  10   88.58    7.39
  10 -10 -10   88.18    7.53
 -10   0 -10   89.94    7.37
  10   0  10   90.79    6.85
   0  10 -10   77.46    7.00
 -10   0 -10   92.01    7.51
 -10  10  10   80.59    6.85
  10   0  10   85.70    7.18
   0 -10  10  109.72    7.57
  10   0  10   94.64    6.99
  10   0  10   95.96    8.01
   0  10 -10   84.32    6.80
 -10   0 -10   92.65    6.95
   0 -10  13   53.28    4.59
 -10   0 -13   46.53    4.76
 -10  10  13   57.12    5.01
   0 -10  13   63.52    4.77
  10   0  13   54.55    4.85
   0  10 -13   46.96    4.79
  -1 -10  12  256.57   10.55
  10 -11 -12  243.97   10.82
 -11   1 -12  253.05   10.64
  10 -11 -12  256.85   11.34
 -10  11  12  278.28   10.97
  -1 -10  12  280.34   10.65
 -10  11  12  222.96   10.25
 -11   1 -12  251.61   10.38
   1  10 -12  243.86   10.32
   1  10  -9  242.44   11.80
  -1 -10   9  243.86   11.46
 -11   1  -9  226.56   11.91
  11  -1   9  247.51   11.94
 -10  11   9  230.21   12.11
  11  -1   9  231.48   12.07
  -1 -10   9  251.05   11.78
  11  -1   9  255.51   12.85
   1  10  -9  243.34   11.73
 -10  11   9  258.19   12.11
 -11   1  -9  256.76   11.53
  10 -11  -6  244.74   13.35
  -1 -10   6  224.14   11.62
 -11   1  -6  224.72   12.00
  11  -1   6  253.75   12.83
   1  10  -6  231.73   12.25
   1  10  -6  271.53   12.83
 -11   1  -6  244.27   11.73
 -10  11   6  216.45   11.81
  11  -1   6  227.63   12.67
  -1 -10   6  238.06   12.09
  11  -1   6  215.57   12.54
   1  10  -6  233.94   12.27
 -10  11   6  248.39   12.44
 -11   1  -6  249.84   12.04
  10 -11  -3  259.42   14.27
  10 -11  -3  279.01   14.41
 -11   1  -3  269.89   13.45
  11  -1   3  274.29   12.89
  -1 -10   3  252.66   12.80
  11  -1   3  278.62   13.55
  11  -1   3  242.13   13.73
 -11   1  -3  233.33   12.54
  -1 -10   3  261.03   13.45
   1  10  -3  276.69   13.39
 -11   1  -3  273.12   12.69
  -1 -10   3  276.22   12.61
 -10  11   3  262.28   12.67
   1  10  -3  256.15   12.53
   1  10  -3  244.30   13.11
 -10  11   3  282.71   13.38
  10 -11   0  208.97   12.88
  10 -11   0  214.19   12.71
 -11   1   0  225.17   12.03
  11  -1   0  206.66   11.71
  11  -1   0  223.05   11.35
  -1 -10   0  197.52   11.03
 -10  11   0  208.10   10.95
 -11   1   0  209.69   11.49
  11  -1   0  204.01   12.19
 -11   1   0  204.22   11.54
   1  10   0  208.62   11.82
  -1 -10   0  214.22   11.54
  -1 -10   0  211.02   11.80
   1  10   0  211.15   11.72
 -10  11   0  200.45   10.84
   1  10   0  191.91   11.19
  10 -11   0  209.23   12.12
  10 -11   3   79.33    8.98
  10 -11   3   79.73    8.74
 -11   1   3   94.21    7.74
  11  -1  -3   92.66    7.88
 -10  11  -3   80.43    7.61
  -1 -10  -3   77.50    7.13
 -10  11  -3   87.28    7.61
 -11   1   3   98.36    8.16
  11  -1  -3   74.70    8.49
 -11   1   3   89.27    8.04
 -11   1   3   97.32    7.67
   1  10   3   90.76    7.45
  -1 -10  -3   87.66    7.86
  -1 -10  -3   87.94    8.30
 -11   1   3   97.02    7.22
   1  10   3   86.78    7.31
   1  10   3   95.17    8.38
 -10  11  -3   84.85    7.22
 -10  11  -3   86.13    8.61
  10 -11   6  351.60   16.88
  10 -11   6  332.26   15.24
 -10  11  -6  343.60   15.36
  11  -1  -6  348.77   14.85
  10 -11   6  349.05   14.80
 -10  11  -6  320.78   14.92
  10 -11   6  339.86   16.19
 -11   1   6  348.19   15.10
 -11   1   6  333.77   15.33
  -1 -10  -6  337.22   15.75
 -11   1   6  338.79   14.81
   1  10   6  320.47   15.06
   1  10   6  330.05   14.73
 -10  11  -6  344.63   15.26
 -10  11  -6  324.83   15.09
 -10  11  -6  339.98   15.83
  -1 -10  -6  360.32   15.00
  10 -11   9  131.94    8.64
  10 -11   9  128.48    8.78
  11  -1  -9  133.93    8.91
 -10  11  -9  133.65    8.63
  10 -11   9  136.96    9.17
 -10  11  -9  129.07    8.98
  -1 -10  -9  137.41    9.29
 -11   1   9  127.38    8.98
   1  10   9  149.52    8.97
  -1 -10  -9  144.16    8.70
  11  -1 -12  163.86    8.41
 -10  11 -12  174.46    8.44
 -10  11 -12  167.33    8.31
  -1 -10 -12  170.59    8.20
 -11   1  12  171.04    8.35
  11  -1 -12  164.21    8.71
   1  10  12  164.49    8.18
  10 -11  12  167.93    9.16
  -1 -10 -12  162.26    8.30
   9 -11 -13   73.99    5.87
  -9  11  13   86.00    5.74
  -2  -9  13   75.30    5.19
  -2  -9  13   70.62    5.08
  -9  11  13   60.55    5.35
 -11   2 -13   70.87    5.48
   2   9 -13   82.76    5.73
   2   9 -10   15.04    4.52
  -9  11  10   15.12    4.62
   9 -11 -10   24.77    4.60
  -2  -9  10   13.38    3.99
 -11   2 -10   18.18    4.22
  11  -2  10   23.81    5.09
 -11   2 -10   22.11    4.46
  -9  11  10   20.68    4.37
  11  -2  10   12.50    4.25
  11  -2  10   26.14    4.36
  11  -2  10   17.82    4.71
  -2  -9  10   20.30    4.09
 -11   2 -10   16.04    3.86
   2   9 -10   18.71    3.94
   9 -11  -7  214.25   12.93
  -2  -9   7  218.20   11.08
  -9  11   7  219.28   12.32
 -11   2  -7  208.79   11.47
  11  -2   7  210.91   11.39
   2   9  -7  214.52   11.88
  11  -2   7  209.81   11.90
  11  -2   7  224.65   12.41
  -9  11   7  215.82   11.79
  -2  -9   7  211.22   11.15
  11  -2   7  197.72   11.94
   2   9  -7  212.77   11.53
 -11   2  -7  215.73   11.32
   9 -11  -4   41.87    6.26
   9 -11  -4   36.49    6.10
 -11   2  -4   40.70    5.85
 -11   2  -4   39.91    5.35
  11  -2   4   34.09    5.60
  -9  11   4   21.73    3.89
   2   9  -4   38.06    5.00
  11  -2   4   35.36    6.48
 -11   2  -4   41.69    5.61
  -2  -9   4   31.35    5.42
 -11   2  -4   38.52    5.37
  -2  -9   4   43.01    5.22
   2   9  -4   45.26    5.53
  -9  11   4   33.82    5.27
   2   9  -4   42.50    4.98
  11  -2   4   47.88    5.73
  -2  -9   4   33.90    5.51
   2   9  -4   33.89    5.79
  -9  11   4   40.81    6.19
   9 -11  -1   89.18    8.47
   9 -11  -1   84.21    8.30
   9 -11  -1   78.97    8.53
 -11   2  -1   83.91    7.50
  11  -2   1   91.90    7.57
  -2  -9   1   86.67    7.23
  -9  11   1   73.29    7.05
  11  -2   1   82.96    7.94
 -11   2  -1   83.11    7.46
 -11   2  -1   91.56    7.61
  -2  -9   1   84.55    7.36
   2   9  -1   92.45    8.11
  -2  -9   1   85.02    7.51
  -9  11   1   67.73    6.97
   2   9  -1   88.82    7.42
 -11   2  -1   89.82    8.19
  -9  11   1   87.96    6.76
   2   9  -1   85.87    7.69
  -9  11   1   77.51    7.35
   9 -11   2   19.43    5.19
   9 -11   2   18.60    5.89
   9 -11   2   16.44    4.63
 -11   2   2   21.79    4.55
  11  -2  -2   19.51    4.83
  -9  11  -2   16.21    4.43
  11  -2  -2   18.72    4.74
  -9  11  -2   17.56    4.11
  11  -2  -2   10.39    5.55
  11  -2  -2   14.94    4.84
 -11   2   2   16.20    5.00
 -11   2   2    8.86    4.83
  -2  -9  -2   23.10    5.02
  -2  -9  -2   13.28    4.62
   2   9   2   17.93    4.57
   2   9   2   24.71    4.24
  -9  11  -2   13.83    4.50
  -9  11  -2   18.81    5.12
   2   9   2   12.84    4.20
  -9  11  -2   16.65    5.38
   9 -11   5   47.96    7.01
  -9  11  -5   36.14    5.65
   9 -11   5   29.54    5.17
   9 -11   5   41.41    5.93
  11  -2  -5   44.04    5.29
   9 -11   5   38.30    5.28
  -9  11  -5   34.98    5.78
  -9  11  -5   37.56    5.65
 -11   2   5   52.01    6.16
  11  -2  -5   37.71    5.76
 -11   2   5   35.69    5.36
  -2  -9  -5   32.40    6.32
 -11   2   5   36.60    5.54
   2   9   5   24.73    5.87
  -9  11  -5   43.30    6.15
   2   9   5   37.32    5.31
  -9  11  -5   39.26    6.12
  -9  11  -5   35.49    5.06
   9 -11   8    3.40    3.53
   9 -11   8    4.97    4.03
  -9  11  -8    4.40    4.13
  -9  11  -8    5.85    3.95
   9 -11   8   11.24    4.59
   9 -11   8   -0.31    3.88
  11  -2  -8    8.53    3.97
 -11   2   8    1.98    4.12
  -2  -9  -8    2.69    4.12
 -11   2   8    8.50    4.43
   2   9   8    3.28    4.28
  -9  11  -8    7.47    2.70
  -9  11  -8    7.83    4.08
  -9  11  -8    4.13    3.60
   2   9   8    5.97    3.89
  -2  -9  -8    5.08    3.39
   9 -11  11   26.15    4.38
   9 -11  11   24.46    4.72
  -9  11 -11   27.67    4.69
  -9  11 -11   32.89    5.13
   9 -11  11   34.93    5.10
  -2  -9 -11   27.09    4.78
  11  -2 -11   29.45    4.96
 -11   2  11   30.00    4.72
 -11   2  11   16.10    4.20
   9 -11  11   30.16    4.93
   2   9  11   35.16    5.00
  -2  -9 -11   30.82    4.80
   3   8 -11    3.61    3.20
  -8  11  11    3.89    3.92
  -3  -8  11    8.23    3.35
   8 -11 -11   10.08    4.25
 -11   3 -11    8.59    3.11
 -11   3 -11    9.53    3.32
  11  -3  11    6.35    4.29
   8 -11 -11    2.90    4.53
 -11   3 -11    4.30    3.74
  -8  11  11    6.23    4.03
  -3  -8  11    9.55    3.08
  11  -3  11    3.00    3.39
  11  -3  11    7.36    3.33
  -3  -8  11    3.04    3.22
  11  -3  11    8.26    3.64
  -8  11   8    5.93    4.39
  -3  -8   8    5.31    2.80
   8 -11  -8    7.46    3.88
 -11   3  -8    0.28    3.39
 -11   3  -8    4.06    4.28
  11  -3   8    2.87    4.30
   3   8  -8    4.10    4.42
 -11   3  -8    3.55    3.63
  -8  11   8    4.55    3.87
  -8  11   8    5.72    3.33
  11  -3   8    0.88    4.96
  -3  -8   8    5.38    3.76
   3   8  -8    5.83    3.99
   8 -11  -8    3.43    4.13
   8 -11  -5  142.45   10.80
  -8  11   5  136.26    9.68
   8 -11  -5  145.38   10.38
   8 -11  -5  152.84    9.59
 -11   3  -5  142.71    9.71
  11  -3   5  149.82    9.77
  11  -3   5  143.12   10.17
  -3  -8   5  143.10    9.87
   3   8  -5  156.86   10.20
  -3  -8   5  155.62    9.26
 -11   3  -5  156.34    9.50
  -8  11   5  135.86    8.98
  -8  11   5  135.35    9.70
 -11   3  -5  145.24    9.41
  -3  -8   5  135.37    8.94
   3   8  -5  149.04    9.82
  -8  11   5  138.76    9.86
 -11   3  -5  150.88    9.50
   8 -11  -2   -0.10    4.28
   8 -11  -2   11.46    4.33
   8 -11  -2    1.92    2.55
  -8  11   2    0.71    3.20
 -11   3  -2    5.72    3.58
 -11   3  -2   -1.36    4.04
   3   8  -2   -7.78    3.60
  11  -3   2    1.54    4.16
 -11   3  -2    1.42    3.24
 -11   3  -2    1.73    3.02
  -3  -8   2   -5.39    3.45
  -3  -8   2    0.81    3.23
  -8  11   2    2.89    3.97
   3   8  -2   -2.41    2.97
  -8  11   2    0.58    2.91
 -11   3  -2    1.01    4.00
   3   8  -2    0.25    3.96
  -8  11   2    1.38    3.16
   8 -11   1   99.42    8.46
  -8  11  -1   78.70    7.27
   8 -11   1   95.28    8.68
   8 -11   1   90.10    7.39
 -11   3   1   96.26    7.75
  -8  11  -1   87.96    7.07
   8 -11   1   93.69    7.68
  -3  -8  -1  100.93    7.28
  11  -3  -1   94.93    8.19
 -11   3   1   84.72    7.61
 -11   3   1   87.92    7.80
  -3  -8  -1   83.01    7.77
  -3  -8  -1   83.47    7.46
   3   8   1   94.17    7.99
 -11   3   1   91.45    7.75
  -8  11  -1   85.99    7.10
   3   8   1   84.30    7.31
  -8  11  -1   89.07    7.88
   8 -11   4    6.61    4.61
   8 -11   4    2.23    3.93
   8 -11   4    3.58    4.27
  -8  11  -4    1.61    3.47
  11  -3  -4    8.54    4.17
  -8  11  -4    3.61    3.43
  11  -3  -4    3.84    4.18
 -11   3   4    4.23    4.24
   8 -11   4    2.62    3.06
   8 -11   4   -1.45    2.96
 -11   3   4    0.74    3.66
  -3  -8  -4    5.14    3.90
  -3  -8  -4    1.91    3.52
 -11   3   4    2.81    2.32
   3   8   4    4.50    3.48
  -8  11  -4    0.63    3.94
  -8  11  -4    4.74    4.02
   3   8   4    1.16    4.28
  -8  11  -4    2.90    3.36
  -8  11  -4    3.18    3.94
   8 -11   7   26.19    5.07
   8 -11   7   42.18    6.00
   8 -11   7   40.73    6.71
   8 -11   7   46.00    5.97
  -8  11  -7   42.63    5.96
  -8  11  -7   41.05    6.16
  -8  11  -7   41.31    6.12
   8 -11   7   35.11    5.60
   8 -11   7   40.17    6.15
  11  -3  -7   47.02    5.46
 -11   3   7   39.67    5.94
  11  -3  -7   45.23    5.87
 -11   3   7   32.90    5.70
  -3  -8  -7   43.99    5.97
 -11   3   7   43.57    6.00
   3   8   7   36.18    5.53
  -8  11  -7   56.22    6.15
  -8  11  -7   42.96    5.97
   3   8   7   34.24    5.93
  -3  -8  -7   40.57    5.91
  -8  11 -10   11.40    3.73
   8 -11  10   11.73    4.28
  -8  11 -10    9.35    4.68
  -8  11 -10    8.15    4.03
   8 -11  10   10.10    4.62
   8 -11  10   12.55    4.49
  -3  -8 -10    4.74    4.42
 -11   3  10   13.34    4.40
 -11   3  10    8.45    3.20
  -8  11 -10   10.56    4.19
   3   8  10    9.85    4.43
  -3  -8 -10   13.57    4.58
  -8  11 -13   24.39    3.32
  -8  11 -13   21.17    3.88
  11  -3 -13   23.69    3.57
 -11   3  13   18.06    3.62
 -11   3  13   16.28    3.62
   8 -11  13   19.71    4.20
   3   8  13   25.63    3.58
  -3  -8 -13   22.65    3.77
   4   7 -12   49.46    5.45
  -7  11  12   56.16    5.35
   7 -11 -12   57.60    6.38
 -11   4 -12   59.76    5.75
  11  -4  12   45.01    5.46
   7 -11 -12   52.02    6.11
  -7  11  12   61.75    5.77
 -11   4 -12   52.45    5.31
  -4  -7  12   48.35    4.81
  -4  -7  12   49.35    4.92
  11  -4  12   58.90    5.98
  11  -4  12   53.03    5.99
 -11   4  -9   69.02    6.93
  -7  11   9   62.13    6.00
   4   7  -9   63.59    6.51
  -4  -7   9   59.57    6.44
  -7  11   9   67.90    6.64
   7 -11  -9   65.24    6.70
 -11   4  -9   58.10    5.87
   4   7  -9   67.26    7.57
  11  -4   9   64.58    6.81
  -4  -7   9   69.40    5.78
   7 -11  -9   68.70    7.29
  -7  11   9   65.63    6.89
 -11   4  -9   54.92    6.66
  -7  11   9   55.98    6.04
  -4  -7   9   55.01    6.08
  11  -4   9   64.86    6.51
  11  -4   9   55.85    7.73
   4   7  -9   62.17    6.00
   7 -11  -9   64.48    7.33
 -11   4  -6  270.85   13.31
   7 -11  -6  280.63   14.59
  -7  11   6  292.10   13.59
   7 -11  -6  271.18   14.63
   7 -11  -6  287.85   13.01
 -11   4  -6  260.52   13.16
  -7  11   6  281.95   13.34
   4   7  -6  258.46   12.82
  11  -4   6  270.36   13.01
  11  -4   6  295.67   14.47
  -4  -7   6  292.33   13.65
  -4  -7   6  266.53   12.78
   4   7  -6  275.06   13.29
   7 -11  -6  255.36   13.21
  -7  11   6  272.88   13.47
  -7  11   6  270.46   13.09
 -11   4  -6  284.37   13.38
  -4  -7   6  255.63   12.41
   4   7  -6  286.11   12.69
   4   7  -6  273.78   13.46
   7 -11  -6  275.10   13.69
  -7  11   3  777.34   25.96
   7 -11  -3  779.32   27.18
  -7  11   3  780.20   24.82
 -11   4  -3  739.49   25.82
   4   7  -3  771.38   24.94
   4   7  -3  755.80   24.95
  11  -4   3  758.14   25.57
   7 -11  -3  757.64   26.91
 -11   4  -3  794.54   24.79
  11  -4   3  794.27   26.97
  -4  -7   3  774.52   25.65
 -11   4  -3  768.90   25.59
  -7  11   3  728.26   25.34
  -7  11   3  735.12   25.15
   4   7  -3  791.38   25.17
 -11   4  -3  744.49   25.81
   4   7  -3  792.84   26.19
  -7  11   3  780.89   26.22
 -11   4  -3  735.13   25.54
   7 -11   0 1440.71   43.89
 -11   4   0 1506.95   43.39
   7 -11   0 1517.79   44.22
 -11   4   0 1576.24   42.95
  -7  11   0 1419.07   41.93
   7 -11   0 1553.43   41.82
 -11   4   0 1453.49   43.08
   4   7   0 1400.60   41.81
  -4  -7   0 1481.56   41.72
   4   7   0 1442.03   42.17
   7 -11   0 1472.15   42.17
   4   7   0 1628.72   43.69
 -11   4   0 1409.78   41.98
  11  -4   0 1473.31   43.23
 -11   4   0 1466.47   42.68
  -4  -7   0 1512.89   43.00
  -4  -7   0 1463.27   42.10
  -7  11   0 1410.70   42.01
  -7  11   0 1438.15   42.07
  -4  -7   0 1467.00   41.20
   4   7   0 1468.56   42.67
   4   7   0 1632.31   44.22
 -11   4   0 1467.22   42.72
  -7  11   0 1494.12   41.95
   4   7   0 1432.51   42.54
  -7  11   0 1446.92   42.58
  -7  11   0 1443.95   43.03
   7 -11   3  526.05   21.09
  -7  11  -3  542.40   21.24
 -11   4   3  535.14   20.97
  -7  11  -3  566.36   20.23
  -7  11  -3  551.72   20.35
   7 -11   3  564.78   20.78
   7 -11   3  554.30   20.30
 -11   4   3  522.93   20.72
   7 -11   3  566.01   20.60
  -7  11  -3  526.71   20.14
  11  -4  -3  569.82   21.81
  -7  11  -3  579.64   20.37
   7 -11   3  567.28   21.93
 -11   4   3  539.73   20.35
  11  -4  -3  609.56   21.06
  -4  -7  -3  538.69   20.00
 -11   4   3  565.62   20.79
  -4  -7  -3  558.77   20.84
 -11   4   3  580.51   19.86
  -4  -7  -3  559.00   19.85
   4   7   3  553.07   21.16
   4   7   3  561.20   19.76
 -11   4   3  548.55   20.22
  -7  11  -3  550.06   20.48
  -7  11  -3  543.82   20.84
   4   7   3  577.02   20.46
  -7  11  -3  545.94   20.98
   7 -11   6  414.07   18.31
  -7  11  -6  416.67   18.11
   7 -11   6  416.51   17.51
   7 -11   6  415.52   17.70
   7 -11   6  428.04   17.75
  -7  11  -6  409.13   17.54
   7 -11   6  466.27   17.56
  -7  11  -6  430.82   17.55
  11  -4  -6  452.71   19.27
 -11   4   6  417.16   17.28
  11  -4  -6  455.78   17.83
   7 -11   6  436.15   17.96
 -11   4   6  398.46   16.91
  -4  -7  -6  413.72   17.34
 -11   4   6  406.37   16.95
   4   7   6  415.83   17.49
 -11   4   6  439.37   16.72
   4   7   6  420.78   17.11
  -7  11  -6  425.74   17.64
  -7  11  -6  445.09   17.84
  -7  11  -6  402.81   17.83
  -4  -7  -6  421.98   17.53
  -7  11  -9   34.36    5.78
   7 -11   9   40.27    5.87
   7 -11   9   42.30    6.05
   7 -11   9   40.91    5.81
  -7  11  -9   47.44    5.56
  -7  11  -9   37.91    6.30
   7 -11   9   38.44    6.23
  11  -4  -9   49.53    6.21
 -11   4   9   29.90    5.13
  -4  -7  -9   37.50    5.89
 -11   4   9   39.29    5.57
   4   7   9   35.63    5.54
 -11   4   9   35.90    5.13
  -7  11  -9   36.54    5.51
   4   7   9   44.52    5.84
  -4  -7  -9   38.45    6.07
  -7  11 -12   24.74    4.59
  11  -4 -12   19.15    4.62
  -7  11 -12   34.60    4.80
  -7  11 -12   29.63    5.04
  11  -4 -12   40.70    4.20
 -11   4  12   26.03    4.93
 -11   4  12   20.95    4.33
   7 -11  12   21.88    4.41
  -7  11 -12   24.74    4.25
   4   7  12   24.99    4.20
  -4  -7 -12   25.92    4.77
   5   6 -13   19.17    3.72
  -5  -6  13    9.96    3.23
  -6  11  13   12.66    3.20
   6 -11 -13   17.69    3.85
 -11   5 -13   20.67    3.63
   6 -11 -13   20.31    3.90
   6 -11 -13   17.54    4.23
  -6  11  13   12.14    3.33
  11  -5  13   12.01    4.18
  11  -5  13   20.74    3.94
   6 -11 -13   15.82    3.19
  -6  11  10   24.34    4.72
  -5  -6  10   17.84    4.13
   6 -11 -10   13.06    5.47
   6 -11 -10   24.52    4.95
   5   6 -10   14.74    4.80
  11  -5  10   17.71    4.66
  11  -5  10   22.77    5.15
 -11   5 -10   17.47    4.73
   6 -11 -10   17.39    4.90
 -11   5 -10   19.45    4.45
   5   6 -10   17.21    4.38
  -6  11  10   22.16    5.12
  -5  -6  10   23.00    4.52
  -6  11  10   13.13    4.38
  11  -5  10   23.93    4.52
  -5  -6  10   20.00    4.55
  11  -5  10   14.82    5.46
   6 -11  -7    3.86    3.79
  -6  11   7    6.22    3.69
   6 -11  -7    1.49    2.01
  -6  11   7    3.51    3.18
   6 -11  -7   -1.55    4.29
 -11   5  -7    1.57    3.11
   5   6  -7    0.04    3.61
   5   6  -7    5.53    4.04
 -11   5  -7    6.59    2.93
  11  -5   7    3.28    4.06
 -11   5  -7   -1.21    3.43
  11  -5   7   -0.87    5.01
  11  -5   7    5.46    3.46
  -5  -6   7    2.17    3.65
   6 -11  -7    4.60    3.69
  -6  11   7    0.02    4.17
   5   6  -7    2.75    3.07
  11  -5   7    4.04    3.50
  -6  11   7    0.25    4.05
 -11   5  -7    9.92    3.90
  -5  -6   7    5.64    3.56
   5   6  -7    2.74    3.55
 -11   5  -4   12.62    5.06
   6 -11  -4   17.81    5.05
  -6  11   4   20.32    4.71
   6 -11  -4   12.69    4.01
 -11   5  -4   10.23    3.49
  -6  11   4   13.45    3.88
   6 -11  -4   21.32    4.97
   5   6  -4    8.10    3.74
   5   6  -4   11.20    4.06
   5   6  -4    7.69    4.71
  11  -5   4   13.64    4.20
 -11   5  -4   15.27    4.39
  11  -5   4   16.48    3.63
  11  -5   4   15.23    5.23
  -5  -6   4    9.89    4.00
   6 -11  -4   21.42    4.46
  -6  11   4   15.81    4.78
  -6  11   4   17.37    4.19
  -6  11   4   14.89    4.29
 -11   5  -4   13.25    4.34
  -5  -6   4   15.17    4.13
   5   6  -4   17.93    4.83
  -6  11   4   11.56    4.86
   6 -11  -1  111.86    8.83
  -6  11   1  112.75    8.49
   6 -11  -1  115.23    8.92
 -11   5  -1  121.23    8.34
   6 -11  -1  115.51    9.09
  -6  11   1  111.94    8.01
   6 -11  -1  107.72    8.11
  -5  -6   1  110.53    7.75
 -11   5  -1  108.16    8.14
   5   6  -1  117.65    8.04
   5   6  -1  104.93    7.88
  11  -5   1  119.88    8.88
  11  -5   1  118.29    8.12
 -11   5  -1  106.74    7.80
  11  -5   1  110.97    8.96
  -5  -6   1  108.06    7.96
  -5  -6   1  115.83    7.86
  -5  -6   1  116.04    7.46
  -6  11   1  101.64    8.30
  -6  11   1  115.21    8.04
  -6  11   1  110.24    8.14
 -11   5  -1   95.90    8.65
   5   6  -1  125.71    8.52
   5   6  -1  103.11    8.69
 -11   5  -1  102.36    8.33
  -6  11   1  108.93    7.50
   5   6  -1  105.87    8.13
  -6  11   1  110.31    8.72
 -11   5  -1  109.66    8.02
   6 -11   2    7.85    4.21
 -11   5   2    2.54    3.78
   6 -11   2    6.35    5.02
  -5  -6  -2    8.77    3.87
 -11   5   2   12.10    3.65
  -6  11  -2   13.17    4.14
   6 -11   2   12.67    4.09
   6 -11   2   11.95    3.53
 -11   5   2    9.57    3.57
  -6  11  -2   10.45    4.33
   6 -11   2   11.10    4.37
  -6  11  -2    7.06    4.09
   5   6   2    6.80    4.28
  11  -5  -2    9.99    4.10
 -11   5   2   10.44    4.29
 -11   5   2   11.13    4.14
  -5  -6  -2   10.28    4.20
  -5  -6  -2    9.55    3.39
  -5  -6  -2    9.67    4.14
  -6  11  -2    8.17    4.62
   5   6   2    6.30    4.09
  -5  -6  -2   11.40    3.92
 -11   5   2    8.97    4.20
  -6  11  -2    8.52    3.39
  -6  11  -2    6.66    4.05
   5   6   2    6.08    4.35
  -6  11  -2   10.93    4.11
  -6  11  -2    5.78    4.53
   6 -11   5  127.55    9.36
  -6  11  -5  134.17   10.08
 -11   5   5  144.31    9.78
  -6  11  -5  136.38    9.00
   6 -11   5  130.75    9.53
   6 -11   5  132.08    9.39
   6 -11   5  135.96    9.65
  -6  11  -5  120.32    8.58
  -5  -6  -5  146.31    8.49
   6 -11   5  150.36    9.83
  -6  11  -5  122.00    8.88
  11  -5  -5  127.68    9.99
 -11   5   5  121.20    9.04
  11  -5  -5  135.70    9.35
  -5  -6  -5  130.16    9.09
   6 -11   5  137.75    9.30
 -11   5   5  131.77    9.15
  -5  -6  -5  133.33    8.92
 -11   5   5  128.28    8.70
   5   6   5  124.66    9.57
 -11   5   5  125.05    8.36
 -11   5   5  125.84    8.69
  -6  11  -5  138.51    9.59
  -6  11  -5  139.48    9.16
  -6  11  -5  124.07    9.37
   6 -11   8   14.42    5.22
   6 -11   8   14.91    5.53
   6 -11   8   28.88    5.01
  -6  11  -8   15.28    5.08
  -6  11  -8   15.96    5.25
   6 -11   8   13.70    4.96
  11  -5  -8   25.45    5.19
 -11   5   8   20.45    4.75
  -5  -6  -8   16.92    4.88
 -11   5   8   14.33    4.48
   5   6   8   17.49    4.86
 -11   5   8   25.77    4.48
   5   6   8   19.38    4.56
  -6  11  -8   24.39    5.28
  -6  11  -8   14.48    4.59
  -5  -6  -8   24.11    5.04
  -6  11 -11   14.10    4.39
   6 -11  11   20.82    4.30
  11  -5 -11   11.92    3.31
  -6  11 -11   21.34    4.65
   6 -11  11   15.97    4.61
 -11   5  11   16.12    4.74
 -11   5  11   15.61    4.57
   5   6  11   20.74    4.80
  -6  11 -11   14.38    3.74
   5   6  11   18.85    4.59
  -5  -6 -11   17.07    4.77
  -5  -6 -14  153.46    7.44
  -6  11 -14  157.72    7.55
 -11   5  14  150.13    7.54
   6 -11  14  149.39    7.31
  -5  -6 -14  149.28    7.44
   5   6  14  151.61    7.48
 -11   5  14  155.29    7.71
  -6  11 -14  152.85    7.60
   6   5 -14   26.12    3.81
 -11   6 -14   35.33    4.43
   5 -11 -14   21.90    4.47
  -6  -5  14   26.92    3.48
  11  -6  14   26.53    4.24
  -5  11  14   36.69    3.99
   6   5 -11   16.06    4.89
  -5  11  11   15.74    4.28
   5 -11 -11   17.12    4.53
   6   5 -11   11.57    3.74
  11  -6  11   11.42    3.67
 -11   6 -11   19.36    4.64
   5 -11 -11   20.62    4.99
  -5  11  11   18.07    4.62
   6   5 -11   13.68    3.71
  -6  -5  11   13.54    4.12
  -5  11  11   16.70    4.27
  11  -6  11   20.58    4.70
  11  -6  11   15.39    5.22
  -5  11   8    7.16    3.43
  -5  11   8    5.29    3.39
   5 -11  -8    5.75    4.30
   5 -11  -8    9.17    4.18
 -11   6  -8   11.33    3.18
  11  -6   8    8.90    4.28
 -11   6  -8    8.43    4.10
  11  -6   8    7.11    5.16
  11  -6   8   -2.92    5.68
  -6  -5   8    6.47    3.63
   5 -11  -8    8.38    4.45
  -5  11   8    7.37    4.29
   6   5  -8    3.53    4.15
  11  -6   8    9.44    3.98
  -5  11   8    7.14    4.59
   6   5  -8    8.16    3.77
   5 -11  -5   12.28    4.62
  -5  11   5   15.38    4.61
   5 -11  -5   13.50    4.08
   5 -11  -5   16.39    4.62
  -5  11   5   21.76    3.83
 -11   6  -5   13.09    3.99
   6   5  -5    9.28    4.11
   6   5  -5   13.07    4.43
 -11   6  -5   11.41    3.97
 -11   6  -5    8.98    4.10
 -11   6  -5    9.32    4.35
  11  -6   5   10.44    5.06
  -6  -5   5   11.66    3.77
   5 -11  -5   13.78    5.29
  -5  11   5   14.83    5.00
  -5  11   5   12.78    4.04
  -5  11   5   13.73    4.87
 -11   6  -5   13.77    4.45
 -11   6  -5   11.59    5.15
   6   5  -5   12.72    4.31
  -5  11   5   10.19    4.60
 -11   6  -2   13.91    4.53
   5 -11  -2   12.62    4.94
  -5  11   2   12.87    4.46
  -6  -5   2   21.77    4.41
   5 -11  -2   17.38    4.22
 -11   6  -2   21.39    3.67
   5 -11  -2    7.84    5.14
  -5  11   2   14.02    4.09
   5 -11  -2   11.04    3.06
   5 -11  -2   17.47    4.81
   6   5  -2    6.98    4.21
 -11   6  -2    4.99    4.37
   6   5  -2   12.63    4.42
 -11   6  -2   15.50    3.83
 -11   6  -2   23.81    4.53
  11  -6   2    9.81    4.39
  -6  -5   2   14.99    4.39
   5 -11  -2   19.68    4.30
  -5  11   2   11.73    4.88
  -5  11   2    9.20    4.02
   6   5  -2   15.52    4.25
   6   5  -2   13.51    4.08
  -5  11   2   11.80    3.93
 -11   6  -2   13.24    4.11
 -11   6  -2    5.91    4.54
   6   5  -2   17.34    5.41
  -5  11   2   17.51    4.78
  -5  11  -1    3.41    4.15
  -5  11  -1    6.75    3.50
   5 -11   1    6.94    4.07
  -6  -5  -1   11.94    3.18
 -11   6   1    5.22    2.88
  -5  11  -1   10.48    4.34
   5 -11   1    3.98    3.99
   5 -11   1   11.28    3.48
 -11   6   1    5.05    4.45
   6   5   1    6.93    3.82
   5 -11   1    6.69    3.33
   6   5   1   12.57    4.13
  11  -6  -1    7.03    3.65
 -11   6   1    2.51    3.80
   6   5   1    7.87    3.93
  -6  -5  -1    5.52    3.28
  -6  -5  -1    4.19    4.12
 -11   6   1    4.87    4.26
   5 -11   1    7.27    4.18
  -5  11  -1    5.99    3.70
   6   5   1    9.21    3.97
   6   5   1  -10.26    4.80
  -6  -5  -1   11.72    2.44
  -5  11  -1    7.65    4.04
 -11   6   1    6.46    3.75
 -11   6   1    6.80    3.26
  -5  11  -1    9.08    3.85
  -5  11  -1    7.21    4.32
   5 -11   4   10.72    3.66
  -5  11  -4    8.02    4.41
 -11   6   4   10.79    4.31
   5 -11   4    7.79    4.06
  -5  11  -4    6.50    3.12
   5 -11   4    6.36    4.19
   5 -11   4    7.98    4.35
   5 -11   4    7.68    4.39
  -6  -5  -4    7.36    3.60
   6   5   4    0.29    3.86
   5 -11   4   16.19    4.38
  -5  11  -4    6.83    3.54
  -5  11  -4    5.27    3.46
  11  -6  -4   -0.91    4.75
   5 -11   4   11.46    4.84
 -11   6   4    5.79    3.95
  -6  -5  -4    7.55    4.00
  -6  -5  -4    8.37    3.92
 -11   6   4    2.68    3.08
  -5  11  -4    6.51    3.50
   6   5   4    4.80    4.34
 -11   6   4    9.51    3.67
  -6  -5  -4    9.97    3.28
 -11   6   4   -0.18    3.32
   5 -11   4   -0.66    4.29
  -5  11  -4    9.32    4.35
  -5  11  -4    9.59    4.68
 -11   6   7  144.77    9.09
  -5  11  -7  138.88    8.78
   5 -11   7  134.73    9.87
   5 -11   7  131.72    9.07
  -5  11  -7  110.57    9.20
  -5  11  -7  139.45    9.64
   5 -11   7  107.88    9.05
  -6  -5  -7  136.07    9.52
 -11   6   7  132.23    8.93
  -6  -5  -7  124.73    8.72
  -6  -5  -7  144.01    8.94
 -11   6   7  124.07    8.91
   6   5   7  128.17    9.17
 -11   6   7  148.69    9.34
   6   5   7  144.66    9.53
   5 -11   7  148.91    8.98
  -5  11  -7  123.39    8.85
  -5  11  -7  137.62    9.94
   5 -11  10   46.65    5.83
  -5  11 -10   47.17    6.26
   5 -11  10   38.61    5.38
  -6  -5 -10   48.19    5.40
 -11   6  10   49.41    6.18
   6   5  10   45.19    5.52
 -11   6  10   44.89    6.02
   6   5  10   47.39    6.05
   5 -11  10   43.36    5.28
  -5  11 -10   40.84    5.67
   5 -11  13  117.30    6.92
  11  -6 -13  108.93    7.13
  -5  11 -13  111.61    7.41
  -5  11 -13  115.63    7.49
  -6  -5 -13  113.20    7.33
  -6  -5 -13  112.50    6.85
 -11   6  13  116.74    7.27
  11  -6 -13  103.67    7.10
  -6  -5 -13  122.47    6.98
 -11   6  13  119.66    7.43
   6   5  13  117.99    7.34
   6   5  13  121.33    7.34
 -11   7 -12  355.02   14.38
  -4  11  12  358.42   13.39
   4 -11 -12  355.89   14.96
   7   4 -12  356.86   13.83
  11  -7  12  348.09   14.16
   4 -11 -12  366.44   14.76
  -4  11  12  346.15   13.44
  -7  -4  12  345.49   13.55
   7   4 -12  347.11   14.37
  -7  -4  12  326.89   13.40
  11  -7  12  364.65   14.77
  11  -7  12  330.00   14.38
   7   4 -12  317.42   13.98
   4 -11 -12  367.26   13.89
  -4  11   9  597.51   21.25
 -11   7  -9  626.43   21.76
  -4  11   9  582.36   20.40
   4 -11  -9  605.98   22.03
   4 -11  -9  604.27   22.10
   7   4  -9  610.22   21.68
 -11   7  -9  592.03   20.99
  11  -7   9  596.08   21.67
  11  -7   9  578.00   21.38
  11  -7   9  635.25   23.78
  -7  -4   9  609.32   21.31
   4 -11  -9  576.00   22.23
  -4  11   9  554.44   21.35
  -4  11   9  547.53   21.04
  -7  -4   9  610.99   21.47
  11  -7   9  602.10   21.94
   4 -11  -6  475.69   19.63
  -4  11   6  518.92   19.81
   4 -11  -6  483.27   20.11
   4 -11  -6  502.53   20.01
   7   4  -6  487.13   19.28
 -11   7  -6  495.62   18.86
 -11   7  -6  496.36   19.19
  11  -7   6  485.09   18.80
  11  -7   6  507.36   20.69
   7   4  -6  532.16   19.80
  -7  -4   6  522.19   19.53
   4 -11  -6  489.07   19.80
  -4  11   6  489.45   19.52
  -4  11   6  504.69   19.36
  -4  11   6  536.50   19.26
  11  -7   6  515.31   19.33
 -11   7  -6  481.63   18.97
   7   4  -6  512.35   19.37
  -4  11   6  500.39   19.84
  11  -7   3  442.89   17.93
 -11   7  -3  431.72   17.56
   4 -11  -3  431.21   17.91
   4 -11  -3  442.77   18.77
  -4  11   3  436.01   16.93
   4 -11  -3  462.34   18.26
 -11   7  -3  465.63   17.31
   7   4  -3  382.25   16.98
   7   4  -3  460.61   17.80
   7   4  -3  445.77   17.52
 -11   7  -3  435.80   17.30
   7   4  -3  428.49   17.96
  11  -7   3  440.40   18.58
  -7  -4   3  442.55   17.02
  -7  -4   3  438.10   17.64
   4 -11  -3  426.05   17.51
  -4  11   3  423.50   18.06
  -4  11   3  443.18   17.32
  -4  11   3  441.80   17.59
 -11   7  -3  450.53   17.58
 -11   7  -3  417.28   18.17
   7   4  -3  422.74   17.72
  -4  11   3  447.92   18.01
 -11   7  -3  450.28   17.45
  -4  11   0  201.87   11.57
 -11   7   0  219.47   11.70
   4 -11   0  225.64   12.17
  -7  -4   0  225.15   11.71
 -11   7   0  228.86   11.73
  -4  11   0  224.87   11.42
   4 -11   0  210.46   11.49
   4 -11   0  220.46   12.05
  -7  -4   0  235.02   11.72
 -11   7   0  213.57   11.50
   7   4   0  233.00   11.63
   7   4   0  228.78   11.74
   7   4   0  259.88   12.63
  11  -7   0  219.32   11.71
   7   4   0  234.63   12.12
  -7  -4   0  216.55   11.54
  -7  -4   0  225.48   11.40
   4 -11   0  221.13   11.39
  -4  11   0  218.30   11.14
  -4  11   0  219.08   11.69
   7   4   0  222.00   11.67
   7   4   0  230.16   12.39
 -11   7   0  216.67   11.56
  -4  11   0  211.63   11.33
 -11   7   0  201.56   11.59
  -4  11   0  220.42   11.94
  -4  11  -3   24.22    5.37
 -11   7   3   19.57    4.36
  -4  11  -3   25.58    4.83
   4 -11   3   25.87    5.32
   4 -11   3   25.07    5.40
  -4  11  -3   27.95    5.05
   4 -11   3   24.67    5.48
   7   4   3   27.74    5.24
  -7  -4  -3   28.39    4.35
   7   4   3   20.61    4.85
   4 -11   3   22.15    5.07
   4 -11   3   16.97    5.03
 -11   7   3   23.68    4.85
  -7  -4  -3   20.64    4.59
  -7  -4  -3   21.40    4.65
   4 -11   3   28.44    4.93
 -11   7   3   17.83    4.41
  -4  11  -3   32.89    4.87
   7   4   3   18.42    5.46
  -7  -4  -3   22.51    4.50
 -11   7   3   15.71    4.18
  -4  11  -3   21.31    4.88
  -4  11  -3   19.76    5.25
  -4  11  -6  213.77   12.11
 -11   7   6  185.77   10.91
  -4  11  -6  194.24   10.60
   4 -11   6  205.48   11.75
   4 -11   6  197.98   11.27
  -4  11  -6  183.05   10.88
  -7  -4  -6  207.32   10.71
   4 -11   6  189.75   11.58
   7   4   6  191.26   11.15
   4 -11   6  189.22   10.91
  -7  -4  -6  205.84   11.68
  11  -7  -6  206.64   11.23
   4 -11   6  239.27   12.74
 -11   7   6  203.63   11.01
  -7  -4  -6  217.30   11.00
  -7  -4  -6  207.34   10.78
 -11   7   6  188.02   10.76
  -7  -4  -6  195.45   10.93
   7   4   6  190.91   11.40
 -11   7   6  188.44   10.85
   7   4   6  224.39   11.31
   4 -11   6  202.05   10.78
  -4  11  -6  188.70   11.34
  -4  11  -6  208.53   11.87
   4 -11   9   36.08    5.80
  -7  -4  -9   33.43    5.09
  -4  11  -9   29.78    5.49
   4 -11   9   32.81    5.53
  -7  -4  -9   29.99    4.86
 -11   7   9   28.34    5.55
   7   4   9   34.80    5.38
 -11   7   9   24.28    5.35
   7   4   9   38.05    5.50
   4 -11   9   32.52    5.03
  -4  11  -9   28.01    5.33
   4 -11  12  155.60    8.82
  11  -7 -12  160.50    9.39
  -7  -4 -12  157.07    8.78
  -4  11 -12  162.95    9.13
  -7  -4 -12  155.47    8.50
 -11   7  12  160.20    9.15
  -7  -4 -12  156.68    8.56
 -11   7  12  158.36    9.28
   4 -11  12  165.61    8.46
   7   4  12  154.35    9.31
  -4  11 -12  158.80    7.96
   8   3 -13   12.76    3.79
 -11   8 -13   22.26    4.08
   3 -11 -13   22.31    4.35
   8   3 -13   20.79    3.75
  -8  -3  13   16.27    3.52
  -8  -3  13   16.58    3.21
  11  -8  13   26.24    4.06
  -3  11  13   27.14    3.11
   3 -11 -13   16.84    3.25
  -3  11  13   22.00    3.84
 -11   8 -10   53.64    5.57
   3 -11 -10   48.10    6.60
   8   3 -10   53.55    5.96
 -11   8 -10   45.96    5.69
  11  -8  10   47.52    6.02
 -11   8 -10   61.33    5.95
   3 -11 -10   57.65    7.04
  -8  -3  10   55.73    6.16
   8   3 -10   50.56    6.40
  -8  -3  10   46.95    5.37
  11  -8  10   57.38    6.78
  -3  11  10   48.72    6.23
  -3  11  10   51.08    5.69
  -3  11   7  188.52   11.48
   3 -11  -7  187.13   10.99
   3 -11  -7  181.78   11.44
  11  -8   7  205.34   10.71
   8   3  -7  196.45   11.49
 -11   8  -7  193.84   10.86
  11  -8   7  181.10   11.02
 -11   8  -7  189.09   11.09
  11  -8   7  193.47   12.41
 -11   8  -7  194.87   10.97
   8   3  -7  177.33   11.27
  -8  -3   7  199.76   11.47
   3 -11  -7  197.38   11.82
  -8  -3   7  200.61   11.27
  -3  11   7  198.48   11.05
  -3  11   7  197.63   10.68
  11  -8   7  194.41   11.33
 -11   8  -7  197.83   10.93
   8   3  -7  198.24   10.88
  -3  11   7  219.07   11.60
  11  -8   4  249.92   13.54
 -11   8  -4  292.26   12.84
   3 -11  -4  225.74   12.56
  -3  11   4  228.74   11.58
   3 -11  -4  246.31   12.93
   3 -11  -4  244.15   12.73
   8   3  -4  250.66   12.48
 -11   8  -4  248.17   12.32
  11  -8   4  263.16   11.85
 -11   8  -4  232.32   12.31
   8   3  -4  254.38   13.37
  11  -8   4  245.47   13.75
  -8  -3   4  251.35   12.11
  -8  -3   4  227.00   12.35
  -8  -3   4  250.98   12.76
   3 -11  -4  234.82   12.56
  -3  11   4  241.43   12.32
  -3  11   4  236.84   12.64
 -11   8  -4  257.26   12.83
   8   3  -4  259.91   13.01
 -11   8  -4  230.58   13.17
   8   3  -4  252.22   12.84
 -11   8  -4  247.69   12.41
  -3  11   4  231.45   12.80
  11  -8   1  252.39   13.16
 -11   8  -1  247.39   12.82
   3 -11  -1  252.54   12.33
   3 -11  -1  269.04   13.31
   8   3  -1  263.45   12.86
   8   3  -1  264.78   12.69
 -11   8  -1  260.03   12.47
   8   3  -1  238.71   12.79
   8   3  -1  247.24   13.07
  -8  -3   1  282.93   12.89
  -3  11   1  243.15   12.71
  -8  -3   1  248.79   12.18
  -8  -3   1  254.64   12.66
   3 -11  -1  255.05   12.71
   3 -11  -1  255.12   13.08
  -3  11   1  263.63   12.19
  -3  11   1  258.38   12.91
   8   3  -1  264.89   12.78
 -11   8  -1  244.67   12.54
  -3  11   1  250.63   12.19
 -11   8  -1  229.14   13.10
  -3  11   1  244.88   12.74
  -3  11  -2    1.96    3.39
  11  -8  -2    0.71    3.77
   3 -11   2    1.72    3.34
   3 -11   2    0.37    3.55
   3 -11   2    0.79    3.95
   8   3   2    1.25    3.32
  -8  -3  -2    2.51    3.37
   8   3   2    5.30    3.54
   3 -11   2    2.89    4.11
   8   3   2    0.86    3.18
  -8  -3  -2    1.37    3.51
   3 -11   2    1.48    4.24
  -8  -3  -2    3.50    3.49
 -11   8   2    5.60    3.59
   3 -11   2    1.65    3.27
  -3  11  -2    2.86    3.69
   8   3   2   -1.03    4.14
  -8  -3  -2    4.13    3.60
  -3  11  -2    3.58    3.41
 -11   8   2    1.38    3.72
  -3  11  -2    3.75    3.35
  -3  11  -2    4.42    3.85
  -3  11  -5   38.01    6.10
 -11   8   5   33.07    5.42
  -3  11  -5   34.70    5.20
   3 -11   5   36.84    5.75
   3 -11   5   40.21    6.03
  -8  -3  -5   44.74    5.54
   8   3   5   38.62    5.75
   3 -11   5   43.92    5.89
  -3  11  -5   36.32    5.70
   3 -11   5   42.24    5.31
  -8  -3  -5   40.08    5.08
 -11   8   5   33.05    4.92
  -3  11  -5   41.49    5.13
   8   3   5   29.99    5.98
  -8  -3  -5   38.89    5.58
   3 -11   5   37.74    5.68
  -3  11  -5   32.00    5.86
  -3  11  -5   42.28    6.01
 -11   8   8  104.94    7.62
   3 -11   8  103.86    8.63
  -3  11  -8  112.50    7.27
  -3  11  -8  100.67    8.56
  -8  -3  -8  101.75    8.07
   3 -11   8   90.91    7.69
  -8  -3  -8  109.28    8.19
 -11   8   8  101.31    7.71
  -8  -3  -8   97.54    7.71
   8   3   8   88.29    7.65
 -11   8   8   91.78    7.87
   8   3   8  112.18    8.15
   3 -11   8   97.78    7.63
  -3  11  -8   91.83    8.06
  11  -8  -8  102.70    8.18
   3 -11  11   30.38    5.10
  -8  -3 -11   40.16    5.30
  -8  -3 -11   43.81    5.67
  -8  -3 -11   40.20    5.05
 -11   8  11   40.14    5.25
   8   3  11   34.12    4.84
   8   3  11   42.22    5.24
   3 -11  11   39.09    5.24
  -3  11 -11   38.46    4.47
  11  -9  11    9.65    2.95
   9   2 -11    9.11    3.62
  11  -9  11    8.77    3.61
 -11   9 -11    7.71    2.89
 -11   9 -11    6.36    3.51
 -11   9 -11   11.46    3.84
   2 -11 -11    6.91    4.28
   9   2 -11    3.48    3.39
  -9  -2  11    5.98    3.52
  -9  -2  11   11.13    2.79
  11  -9  11   10.97    4.48
  -2  11  11    7.31    4.05
   2 -11 -11    7.38    2.93
  -2  11  11    3.70    3.29
  -2  11   8   18.51    4.62
   2 -11  -8   11.59    4.67
   2 -11  -8   12.75    4.50
   9   2  -8   11.74    4.68
  11  -9   8   13.76    4.67
 -11   9  -8    9.30    4.01
 -11   9  -8   11.72    4.28
 -11   9  -8   16.40    4.55
  11  -9   8    9.27    4.95
  11  -9   8   23.51    4.53
   9   2  -8   17.55    4.12
   2 -11  -8   11.04    4.61
  -9  -2   8   12.02    4.82
  11  -9   8   15.59    4.13
 -11   9  -8   14.62    3.47
  -2  11   8   13.77    4.67
  -2  11   8   18.24    4.24
  11  -9   5   43.59    6.79
   2 -11  -5   40.30    5.93
   2 -11  -5   44.15    6.44
   9   2  -5   52.64    6.06
 -11   9  -5   52.58    6.19
 -11   9  -5   48.92    6.11
  11  -9   5   56.31    6.83
  -9  -2   5   45.61    5.53
  -9  -2   5   49.62    6.67
   2 -11  -5   57.89    7.13
  -9  -2   5   39.71    6.25
  -9  -2   5   47.03    5.78
  -2  11   5   51.71    6.32
  -2  11   5   36.39    6.14
 -11   9  -5   55.24    6.17
 -11   9  -5   46.71    6.77
   9   2  -5   44.94    5.57
  -2  11   5   58.35    6.52
  11  -9   2   14.04    4.95
   2 -11  -2    8.11    4.69
   2 -11  -2    8.91    4.12
  -9  -2   2   10.09    2.72
   9   2  -2   11.13    4.13
   9   2  -2   13.01    4.06
 -11   9  -2   11.42    3.59
   9   2  -2   13.98    4.97
   9   2  -2    9.87    4.02
  -9  -2   2    5.56    4.40
  -9  -2   2   12.12    4.64
  -2  11   2    8.72    3.88
  -9  -2   2   10.27    4.38
   2 -11  -2    6.98    4.70
   2 -11  -2   22.24    4.93
  -2  11   2   14.60    4.80
   9   2  -2    5.58    3.66
  -2  11   2   19.78    4.45
 -11   9  -2   13.68    4.30
 -11   9  -2   10.39    5.49
  -2  11   2   14.38    5.00
  11  -9  -1   32.66    6.10
  -2  11  -1   28.97    5.43
  11  -9  -1   37.78    4.88
   2 -11   1   21.23    4.69
   2 -11   1   29.27    4.87
   9   2   1   29.55    5.38
  -9  -2  -1   21.87    4.25
   9   2   1   26.92    5.07
   2 -11   1   26.67    5.09
   9   2   1   29.17    5.01
  -9  -2  -1   31.55    5.02
  -2  11  -1   25.58    5.00
   2 -11   1   26.66    5.60
  -9  -2  -1   34.98    4.81
  -9  -2  -1   22.80    4.89
   2 -11   1   26.45    4.93
  -2  11  -1   27.45    5.40
  -9  -2  -1   27.19    4.64
   9   2   1   25.54    4.85
  -2  11  -1   26.61    4.60
 -11   9   1   29.90    5.31
  -2  11  -1   20.91    5.08
  -2  11  -1   30.94    5.45
  -2  11  -4   -0.78    3.68
   2 -11   4    3.47    3.93
   2 -11   4    2.33    3.65
  -9  -2  -4    2.07    2.89
   9   2   4   -0.76    4.09
   2 -11   4    1.26    3.70
   9   2   4    8.74    3.03
  -9  -2  -4    4.49    3.66
  -9  -2  -4   10.86    4.04
   2 -11   4    1.43    3.69
  -2  11  -4   -0.21    4.44
 -11   9   4   -1.43    3.25
  -2  11  -4    4.66    3.19
   9   2   4   -0.38    3.97
  -9  -2  -4    0.28    3.86
   9   2   4   -0.13    4.22
 -11   9   4  -10.51    4.39
   2 -11   4    1.79    3.68
  -2  11  -4   -1.15    3.48
  -2  11  -4   -2.08    4.32
 -11   9   7   21.85    4.65
  -2  11  -7   22.38    3.92
   2 -11   7   18.16    4.44
  -9  -2  -7   13.98    4.36
   9   2   7   15.64    4.52
   9   2   7   18.48    4.05
  -2  11  -7   16.39    4.98
  -9  -2  -7   11.91    4.35
  -9  -2  -7    9.31    5.02
  -9  -2  -7   17.54    4.68
 -11   9   7   16.30    4.34
   9   2   7   17.04    5.41
  -9  -2  -7   16.15    4.08
   2 -11   7   16.24    4.37
  -2  11  -7   16.17    4.31
   2 -11  10   83.81    7.06
  -9  -2 -10   70.82    6.41
  -9  -2 -10   69.71    6.66
 -11   9  10   65.38    6.60
  -9  -2 -10   75.88    6.16
   9   2  10   64.84    6.44
   2 -11  10   75.88    6.18
   9   2  10   78.52    6.75
  -2  11 -10   75.83    6.42
   2 -11  13   90.24    5.89
  -9  -2 -13   86.24    5.85
  -2  11 -13   89.65    5.92
 -11   9  13   92.85    6.16
   9   2  13   86.88    5.87
  10   1 -12   71.84    5.67
 -11  10 -12   62.57    5.29
   1 -11 -12   55.72    5.30
 -10  -1  12   63.39    5.24
  -1  11  12   64.34    5.30
  10   1 -12   65.27    5.64
  11 -10  12   70.54    5.79
   1 -11 -12   64.69    5.40
  -1  11   9  191.01    9.79
  11 -10   9  166.33   10.00
   1 -11  -9  169.71    9.63
  10   1  -9  163.26    9.78
 -11  10  -9  176.75    9.86
  11 -10   9  149.50    9.76
  11 -10   9  189.51   10.33
 -11  10  -9  170.36   10.01
   1 -11  -9  186.76   10.58
 -10  -1   9  175.93   10.09
  -1  11   9  176.17    9.95
  11 -10   9  182.43   10.63
  11 -10   6  170.19   11.43
   1 -11  -6  170.95   10.46
  10   1  -6  157.41    9.75
 -11  10  -6  151.98    9.89
  11 -10   6  160.80    9.88
 -11  10  -6  146.42    9.84
  11 -10   6  145.80   10.01
  11 -10   6  151.02   11.44
 -10  -1   6  156.01    9.55
 -10  -1   6  145.43   10.01
  10   1  -6  174.21   10.90
 -10  -1   6  148.77   10.08
   1 -11  -6  158.14   10.38
 -10  -1   6  152.59    9.70
  -1  11   6  166.58    9.96
  -1  11   6  158.53   10.00
 -11  10  -6  148.46   10.02
 -11  10  -6  148.99   11.27
  10   1  -6  172.19   10.02
  -1  11   6  155.09    9.45
  11 -10   3  332.85   16.61
  11 -10   3  332.81   16.05
   1 -11  -3  313.73   14.51
 -10  -1   3  318.03   13.82
  10   1  -3  332.63   15.15
  10   1  -3  333.23   14.57
 -11  10  -3  312.37   14.53
   1 -11  -3  305.64   14.81
  11 -10   3  335.27   14.22
 -11  10  -3  332.72   14.84
 -10  -1   3  325.44   14.82
  10   1  -3  333.39   15.91
  -1  11   3  317.87   15.18
 -10  -1   3  331.24   15.26
 -10  -1   3  315.47   14.78
   1 -11  -3  328.66   15.14
   1 -11  -3  323.54   15.27
 -10  -1   3  340.53   14.20
  -1  11   3  330.99   14.42
  -1  11   3  311.84   15.04
 -11  10  -3  330.50   14.96
 -11  10  -3  337.32   16.21
  -1  11   3  349.18   14.94
  11 -10   0  559.23   21.95
  11 -10   0  536.56   21.10
   1 -11   0  485.40   19.62
 -10  -1   0  516.64   19.21
  10   1   0  541.21   20.53
   1 -11   0  533.23   19.74
  10   1   0  507.52   19.95
 -11  10   0  505.90   19.43
   1 -11   0  501.60   19.98
  10   1   0  572.00   21.40
 -10  -1   0  524.75   19.81
  10   1   0  509.40   20.94
  -1  11   0  586.39   20.79
 -10  -1   0  511.29   19.60
   1 -11   0  498.11   20.67
 -10  -1   0  534.31   19.55
   1 -11   0  509.23   19.54
   1 -11   0  515.25   20.32
  -1  11   0  554.27   18.83
  -1  11   0  535.42   20.25
  10   1   0  494.42   19.77
 -11  10   0  542.45   20.12
  -1  11   0  511.72   19.76
 -11  10   0  498.62   21.01
  -1  11   0  537.89   20.00
  -1  11  -3  399.48   16.18
  11 -10  -3  392.05   17.29
   1 -11   3  372.27   16.25
   1 -11   3  365.11   15.85
 -10  -1  -3  394.58   16.20
  10   1   3  395.91   16.75
   1 -11   3  377.98   16.77
  10   1   3  408.85   17.12
 -10  -1  -3  380.75   16.11
  10   1   3  374.64   17.20
  -1  11  -3  438.97   17.37
   1 -11   3  404.29   17.21
 -10  -1  -3  401.45   16.18
 -11  10   3  357.45   15.33
  -1  11  -3  415.45   16.56
  10   1   3  379.85   16.75
 -11  10   3  387.69   16.13
  -1  11  -3  386.18   16.81
  -1  11  -3  384.44   16.55
  -1  11  -6  612.14   21.80
  11 -10  -6  607.41   23.41
   1 -11   6  577.72   21.60
 -10  -1  -6  618.59   22.12
 -10  -1  -6  603.55   21.62
  -1  11  -6  593.26   21.84
  10   1   6  619.01   22.10
 -10  -1  -6  588.26   20.80
 -10  -1  -6  584.75   21.05
 -11  10   6  581.60   21.40
  10   1   6  597.47   22.22
   1 -11   6  606.72   21.47
  10   1   6  623.79   22.28
  -1  11  -6  606.82   22.05
   1 -11   9   98.72    7.78
 -10  -1  -9  104.93    7.82
  10   1   9   96.94    7.06
 -10  -1  -9  106.98    6.69
 -11  10   9   94.54    7.73
  10   1   9   86.19    7.62
   1 -11   9  109.17    7.67
  -1  11  -9   94.60    7.40
  -1  11 -12   44.79    4.68
   1 -11  12   46.65    4.56
 -10  -1 -12   42.80    4.60
 -11  10  12   38.54    4.69
   1 -11  12   45.11    4.35
  10   1  12   45.20    4.76
  11 -11  10    8.32    3.76
  11 -11  10    6.43    3.61
  11   0 -10   10.48    3.37
 -11  11 -10    9.13    3.20
 -11  11 -10   10.82    3.87
  11 -11  10   12.40    4.25
   0 -11 -10    5.32    4.05
 -11   0  10   11.36    3.99
  11 -11  10   14.61    4.55
   0  11  10   11.23    3.70
   0 -11 -10   17.39    3.10
  11 -11   7   30.00    5.58
  11   0  -7   37.09    4.81
  11 -11   7   29.06    4.95
 -11  11  -7   30.44    5.09
 -11  11  -7   18.36    4.80
  11 -11   7   26.80    5.11
 -11   0   7   34.29    5.12
   0 -11  -7   33.10    5.55
 -11   0   7   29.85    5.19
   0  11   7   24.06    5.16
 -11  11  -7   30.41    4.88
   0  11   7   29.36    5.13
  11 -11   4   31.20    5.99
 -11  11  -4   17.73    5.33
   0 -11  -4   26.35    5.24
  11   0  -4   27.51    5.17
  11   0  -4   33.90    5.14
  11 -11   4   27.43    4.84
 -11  11  -4   29.93    5.45
   0 -11  -4   12.17    4.80
 -11  11  -4   28.53    4.96
  11 -11   4   48.13    7.00
  11   0  -4   31.28    6.25
 -11   0   4   29.69    5.54
 -11   0   4   31.92    5.74
 -11   0   4   22.36    5.02
   0 -11  -4   33.38    6.20
   0 -11  -4   25.61    5.64
 -11   0   4   30.88    5.08
   0  11   4   32.11    5.31
 -11  11  -4   33.37    5.31
   0  11   4   25.53    4.79
 -11  11  -4   23.51    6.39
  11 -11   1   40.51    6.31
  11 -11   1   44.19    6.30
 -11   0   1   50.41    5.58
  11   0  -1   44.81    6.35
  11   0  -1   34.72    5.56
 -11  11  -1   34.55    5.36
   0 -11  -1   36.48    5.75
  11   0  -1   47.79    6.70
 -11   0   1   42.79    6.04
 -11   0   1   34.24    5.71
   0  11   1   41.66    6.16
 -11   0   1   35.95    5.73
   0 -11  -1   44.35    6.04
   0 -11  -1   46.56    6.19
   0  11   1   56.08    5.52
   0  11   1   42.67    6.24
  11   0  -1   38.09    5.58
 -11  11  -1   44.98    6.29
 -11  11  -1   38.89    6.53
   0  11   1   28.94    4.90
  11 -11  -2   16.30    4.38
  11 -11  -2    3.17    3.83
   0 -11   2    6.17    3.64
  11   0   2    9.89    4.08
 -11   0  -2    4.21    3.73
   0 -11   2    3.66    4.03
  11   0   2    5.51    3.20
 -11   0  -2   12.01    4.43
   0  11  -2    0.43    3.97
 -11   0  -2    7.42    3.72
   0 -11   2   13.35    3.96
   0 -11   2    7.80    3.92
   0  11  -2    8.60    4.37
  11   0   2    7.23    4.32
 -11  11   2    6.06    3.71
   0  11  -2    3.27    4.34
   0  11  -5   22.54    4.32
  11 -11  -5   13.28    4.68
   0 -11   5    2.65    3.57
 -11   0  -5    8.14    3.72
  11   0   5    7.23    4.61
  11   0   5    1.70    3.87
 -11   0  -5    5.41    3.59
 -11  11   5    2.61    4.03
   0  11  -5   11.03    3.39
 -11   0  -5    6.92    3.63
  11   0   5    6.27    4.50
  11   0   5    7.25    3.76
   0 -11   5    3.39    4.04
   0  11  -5    6.97    4.34
   0  11  -8   13.35    3.50
   0  11  -8    1.11    2.98
   0 -11   8    4.61    3.44
 -11   0  -8    3.05    3.59
  11   0   8    1.07    3.22
 -11  11   8    5.82    3.91
 -11   0  -8    3.69    2.49
  11   0   8    6.47    3.93
  11   0   8    5.65    4.34
   0 -11   8    7.33    3.44
   0  11  -8    6.89    3.40
   0  11 -11    7.42    2.75
   0 -11  11    6.33    2.96
 -11   0 -11    6.27    3.08
 -11  11  11    5.44    3.07
  11   0  11    5.69    2.19
   0 -11  11   10.29    3.08
   0  11 -11    2.81    3.13
   1  11 -10   59.58    4.80
  -1 -11  10   49.09    4.35
 -12   1 -10   52.28    4.72
 -11  12  10   54.10    5.07
  12  -1  10   35.48    5.15
  -1 -11  10   50.46    4.64
   1  11 -10   55.24    5.03
   1  11  -7   18.37    4.52
  -1 -11   7   12.32    3.95
 -12   1  -7   17.79    4.78
  12  -1   7   12.96    3.94
 -11  12   7   14.23    4.36
  12  -1   7   18.09    4.80
  12  -1   7   15.07    4.55
  -1 -11   7   22.17    4.24
   1  11  -7   23.13    4.57
 -11  12   7   20.34    4.33
  11 -12  -4   43.50    6.83
 -12   1  -4   36.72    5.62
  12  -1   4   47.65    6.21
 -12   1  -4   42.20    4.87
 -11  12   4   33.82    5.59
   1  11  -4   38.04    5.37
  12  -1   4   42.83    6.04
 -11  12   4   31.86    5.44
  -1 -11   4   39.32    5.63
   1  11  -4   36.62    5.89
  11 -12  -1    6.16    2.35
  11 -12  -1    8.65    5.68
  12  -1   1   25.40    5.31
 -12   1  -1   14.58    4.50
  -1 -11   1    3.90    4.03
  12  -1   1   13.74    5.54
 -12   1  -1    5.98    4.33
 -12   1  -1   13.46    4.02
  -1 -11   1   11.82    3.71
  -1 -11   1   11.26    4.36
   1  11  -1    5.64    4.37
  12  -1   1   13.26    4.53
 -11  12   1    6.51    4.09
 -11  12   1    7.25    5.15
   1  11  -1   11.46    3.46
  11 -12   2   16.35    4.75
  11 -12   2   15.28    4.43
  12  -1  -2   24.20    4.86
 -12   1   2   14.57    3.69
  12  -1  -2   12.98    4.65
  -1 -11  -2   14.59    4.02
 -11  12  -2   13.52    4.43
  12  -1  -2   16.64    4.91
 -12   1   2   10.05    4.87
 -12   1   2   16.08    4.99
  -1 -11  -2   17.21    4.92
  -1 -11  -2   10.57    4.68
   1  11   2   14.92    4.55
 -11  12  -2   21.12    4.95
 -11  12  -2   24.32    5.49
   1  11   2   22.31    4.60
  11 -12   5    0.67    3.33
  12  -1  -5    1.81    3.01
 -11  12  -5    3.59    3.13
 -11  12  -5    2.40    4.02
  11 -12   5    3.39    4.05
 -12   1   5   -0.84    3.94
 -12   1   5    0.90    3.91
  -1 -11  -5    1.96    3.91
  -1 -11  -5   -1.40    2.97
 -12   1   5    1.32    3.40
   1  11   5   -7.18    4.08
 -11  12  -5    1.45    4.08
   1  11   5   -7.62    3.44
 -11  12  -5    3.69    3.72
  11 -12   8   26.14    5.10
  11 -12   8   33.49    5.09
  12  -1  -8   31.65    4.36
 -11  12  -8   25.24    4.69
 -11  12  -8   28.03    4.71
  11 -12   8   34.81    5.49
  -1 -11  -8   26.58    5.02
 -12   1   8   23.75    4.36
   1  11   8   29.03    4.58
 -11  12  -8   33.99    4.89
   1  11   8   34.02    4.68
 -11  12 -11   17.66    3.10
 -11  12 -11   18.80    3.68
  -1 -11 -11   19.99    3.25
  -1 -11 -11   19.75    3.61
  12  -1 -11   24.32    3.21
 -12   1  11   17.01    3.13
  11 -12  11   18.84    3.70
   1  11  11   14.96    3.25
   2  10 -11   46.25    4.67
  -2 -10  11   41.52    4.20
 -12   2 -11   36.47    4.39
  10 -12 -11   48.35    5.20
 -10  12  11   48.42    5.13
  12  -2  11   42.09    4.87
  -2 -10  11   47.72    4.30
 -12   2 -11   49.84    4.76
 -10  12  11   39.66    5.10
  -2 -10   8  114.93    7.69
 -12   2  -8  129.79    8.32
  12  -2   8  110.14    8.29
  10 -12  -8  127.15    7.87
 -10  12   8  128.46    8.56
  12  -2   8  117.05    8.70
  -2 -10   8  122.63    8.02
  12  -2   8  123.25    8.94
   2  10  -8  123.61    8.22
 -10  12   8  137.98    8.65
 -12   2  -8  137.31    8.25
  10 -12  -5    8.29    2.74
 -12   2  -5   -0.46    3.72
  12  -2   5   -0.85    4.20
 -12   2  -5   -5.42    3.37
  -2 -10   5    3.95    2.60
 -10  12   5    1.01    3.73
  12  -2   5    0.81    3.84
  -2 -10   5   -3.28    3.58
   2  10  -5    0.13    3.89
 -10  12   5    2.64    4.33
  10 -12  -2    5.87    4.84
  10 -12  -2    5.40    4.91
  12  -2   2    5.08    3.37
 -12   2  -2    2.35    3.87
  -2 -10   2   11.63    3.48
  12  -2   2    9.39    3.38
 -12   2  -2    5.37    4.39
 -12   2  -2    2.53    4.10
   2  10  -2    8.10    4.26
  -2 -10   2    8.43    3.98
  -2 -10   2    4.66    3.82
 -10  12   2    2.43    3.73
   2  10  -2   11.76    3.86
   2  10  -2    4.24    3.51
 -10  12   2    8.34    4.54
  10 -12   1   90.62    9.34
  10 -12   1  113.85    9.07
  10 -12   1  108.59    7.93
 -12   2   1  106.55    8.11
  12  -2  -1  110.77    8.71
 -10  12  -1   94.97    7.59
 -12   2   1   92.68    8.15
  12  -2  -1   98.67    9.06
 -12   2   1  107.20    8.35
   2  10   1  105.41    8.61
  -2 -10  -1   97.10    7.90
  -2 -10  -1   93.65    8.17
   2  10   1   97.18    8.25
  12  -2  -1  106.55    7.93
 -10  12  -1   87.91    7.55
   2  10   1  102.28    7.73
 -10  12  -1   93.55    9.13
 -10  12  -1   91.60    8.10
  10 -12   4   72.04    6.80
  10 -12   4   61.96    7.23
  12  -2  -4   73.46    6.77
 -10  12  -4   69.36    6.93
 -10  12  -4   60.46    6.77
 -12   2   4   66.12    6.74
  12  -2  -4   79.80    8.55
 -12   2   4   62.16    7.28
  -2 -10  -4   71.98    7.28
  -2 -10  -4   63.84    7.33
 -12   2   4   69.70    6.44
   2  10   4   72.84    7.32
   2  10   4   73.15    6.45
 -10  12  -4   67.80    7.16
 -10  12  -4   79.92    7.92
 -10  12  -4   54.31    7.08
  10 -12   7  124.20    8.87
  10 -12   7  142.97    9.32
  12  -2  -7  156.08    8.67
 -10  12  -7  136.19    9.28
 -10  12  -7  146.83    9.45
  10 -12   7  141.53    9.68
 -12   2   7  134.08    9.00
 -12   2   7  147.39    9.29
  -2 -10  -7  143.10    9.46
 -12   2   7  146.18    9.20
   2  10   7  134.56    9.15
   2  10   7  149.27    8.95
  -2 -10  -7  143.93    8.29
 -10  12  -7  151.12    9.19
 -10  12  -7  146.49    9.49
  10 -12  10   87.53    6.46
  10 -12  10   89.56    6.99
  12  -2 -10   90.65    6.21
 -10  12 -10   80.09    6.30
  10 -12  10   98.00    6.73
 -10  12 -10   85.05    6.56
  -2 -10 -10   85.46    6.39
 -12   2  10   89.57    6.52
   2  10  10   79.14    6.12
  10 -12  10   82.82    6.99
   3   9 -12   72.85    5.79
   9 -12 -12   91.23    5.91
  -9  12  12   82.49    6.01
  -3  -9  12   79.61    5.48
  12  -3  12   70.79    6.01
  -9  12  12   67.24    5.76
 -12   3 -12   88.02    5.57
   3   9  -9   79.58    7.07
  -3  -9   9   68.78    5.69
   9 -12  -9   72.72    7.70
   9 -12  -9   92.20    6.22
 -12   3  -9   83.95    6.67
  12  -3   9   77.65    6.96
   9 -12  -9   68.23    6.78
  -9  12   9   77.50    6.92
  12  -3   9   66.43    6.42
  -3  -9   9   77.87    6.30
  12  -3   9   77.70    7.31
   3   9  -9   84.45    6.91
  -9  12   9   75.16    7.27
 -12   3  -9   79.45    6.85
   9 -12  -6  288.64   14.56
 -12   3  -6  269.42   12.87
  12  -3   6  259.94   12.84
   3   9  -6  223.92   12.85
  12  -3   6  257.48   13.06
  -3  -9   6  274.00   12.18
 -12   3  -6  261.29   12.05
  -9  12   6  245.91   12.64
  -3  -9   6  242.38   12.07
  12  -3   6  256.17   13.19
   3   9  -6  256.47   12.81
  -9  12   6  256.04   12.99
 -12   3  -6  276.47   13.00
   9 -12  -3  219.70   13.44
  -9  12   3  201.18   11.65
   9 -12  -3  196.74   11.53
 -12   3  -3  242.87   12.34
  12  -3   3  200.57   11.73
  12  -3   3  218.97   12.63
 -12   3  -3  214.95   11.27
  -3  -9   3  202.78   11.05
 -12   3  -3  227.34   11.68
   3   9  -3  225.42   11.83
  -9  12   3  207.88   11.47
   3   9  -3  224.41   11.26
 -12   3  -3  211.02   11.79
  -3  -9   3  168.78   10.80
  12  -3   3  216.82   11.69
   3   9  -3  214.04   11.82
  -9  12   3  193.38   11.87
   9 -12   0  288.40   14.42
   9 -12   0  264.69   14.30
   9 -12   0  273.16   12.65
 -12   3   0  284.73   13.65
  12  -3   0  289.24   12.96
   9 -12   0  293.42   13.36
  12  -3   0  308.80   14.56
 -12   3   0  282.57   13.06
 -12   3   0  284.96   13.11
  -3  -9   0  307.43   13.29
  -3  -9   0  281.00   13.03
   3   9   0  286.11   13.07
 -12   3   0  275.29   13.40
  -9  12   0  289.88   12.55
   3   9   0  286.96   13.03
  -9  12   0  291.76   14.45
  -9  12   0  268.77   13.01
   9 -12   3  659.47   24.35
   9 -12   3  633.53   24.30
   9 -12   3  626.73   22.84
   9 -12   3  612.94   22.94
   9 -12   3  625.24   22.36
 -12   3   3  612.37   22.70
  -9  12  -3  597.05   22.08
  -3  -9  -3  617.39   22.32
  -9  12  -3  658.23   22.29
 -12   3   3  623.97   22.81
  12  -3  -3  607.39   23.92
 -12   3   3  630.78   22.82
  -3  -9  -3  661.61   23.12
  -3  -9  -3  610.41   22.43
  -3  -9  -3  665.02   21.44
   3   9   3  635.44   23.16
   3   9   3  642.35   21.34
  -9  12  -3  614.34   22.32
  -9  12  -3  628.03   23.31
   3   9   3  617.82   21.91
  -9  12  -3  611.07   22.75
  -9  12  -6  390.92   16.92
   9 -12   6  406.11   16.60
   9 -12   6  433.17   17.08
   9 -12   6  394.78   16.78
  -9  12  -6  385.42   16.47
  -9  12  -6  401.52   16.47
   9 -12   6  374.70   17.64
 -12   3   6  408.78   16.57
  12  -3  -6  393.89   17.55
 -12   3   6  375.48   16.48
  -3  -9  -6  397.49   17.12
 -12   3   6  381.50   15.93
   3   9   6  405.63   16.79
  -3  -9  -6  391.46   15.75
   3   9   6  417.64   16.29
  -9  12  -6  404.28   16.93
  -9  12  -6  395.27   16.94
  -9  12  -6  379.28   16.53
  -9  12  -9   68.74    6.38
   9 -12   9   61.09    6.49
   9 -12   9   65.49    6.52
  12  -3  -9   81.29    6.42
  -9  12  -9   57.94    6.41
   9 -12   9   62.82    6.69
  -9  12  -9   61.55    6.38
  -3  -9  -9   67.07    6.31
 -12   3   9   63.57    6.24
   3   9   9   67.20    6.19
   3   9   9   69.36    6.44
  -9  12  -9   73.91    6.64
  -9  12 -12  186.00    8.86
  -9  12 -12  184.80    8.75
 -12   3  12  208.06    8.94
   3   9  12  214.59    8.74
  -3  -9 -12  174.98    7.99
   9 -12  12  187.72    9.00
   4   8 -10    0.92    3.48
  -8  12  10    5.87    3.98
   8 -12 -10    1.43    3.30
   8 -12 -10   13.78    2.42
 -12   4 -10   -2.67    2.91
 -12   4 -10    5.73    3.38
  12  -4  10   -5.11    2.92
  12  -4  10   -0.46    4.23
   8 -12 -10    0.08    4.04
  -8  12  10    4.96    3.56
  -4  -8  10    3.71    2.88
  -4  -8  10    6.60    2.85
  12  -4  10    3.39    4.43
   4   8 -10   11.17    3.27
  -8  12  10    3.97    3.09
   8 -12  -7    5.21    3.38
  -8  12   7   -0.21    3.51
   8 -12  -7    0.14    3.96
 -12   4  -7   -0.57    2.98
 -12   4  -7   -2.01    4.81
  12  -4   7  -13.06    4.38
  12  -4   7    0.89    3.71
   4   8  -7    1.41    3.98
  -4  -8   7    0.40    3.11
 -12   4  -7   -1.04    3.19
   8 -12  -7  -10.94    3.92
  -8  12   7   -0.44    4.66
  -8  12   7    1.47    3.40
  12  -4   7   -0.39    4.55
  -4  -8   7   -2.71    3.00
   4   8  -7    0.86    3.37
  -8  12   7    1.11    4.12
  -8  12   4    7.64    4.01
   8 -12  -4   13.98    4.26
 -12   4  -4    9.69    4.74
   4   8  -4    2.96    3.21
 -12   4  -4    2.18    3.91
  12  -4   4    4.77    4.08
  12  -4   4   12.55    5.19
  -4  -8   4    8.61    4.20
 -12   4  -4    5.29    4.13
   4   8  -4   10.23    4.36
  -8  12   4   11.00    4.25
  -8  12   4    8.66    4.15
 -12   4  -4    5.08    4.05
  -4  -8   4    3.88    3.53
   8 -12  -4    3.49    3.99
   4   8  -4    7.74    4.14
  -8  12   4    5.02    4.41
   8 -12  -1   38.74    5.95
  -8  12   1   43.77    6.20
   8 -12  -1   45.44    6.63
   8 -12  -1   34.44    5.66
 -12   4  -1   33.90    5.66
  12  -4   1   42.77    6.48
 -12   4  -1   46.47    5.88
  -4  -8   1   51.11    5.94
 -12   4  -1   47.47    6.03
  -4  -8   1   42.59    5.66
  -8  12   1   38.87    6.02
   4   8  -1   43.34    5.74
 -12   4  -1   38.53    6.05
   4   8  -1   41.50    5.73
  -8  12   1   38.34    5.87
   8 -12   2   97.73    9.07
  -8  12  -2   92.93    8.81
  -8  12  -2   83.68    7.72
   8 -12   2   90.14    8.84
   8 -12   2  119.13    8.54
   8 -12   2   95.48    7.86
 -12   4   2   92.48    8.12
   8 -12   2  110.77    8.29
  -8  12  -2   88.24    7.02
  -4  -8  -2   95.02    7.70
 -12   4   2   88.74    7.74
  12  -4  -2  108.45    8.50
  12  -4  -2   86.53    8.78
 -12   4   2   92.09    8.38
  -4  -8  -2   97.68    8.40
  -4  -8  -2   85.62    7.39
  -4  -8  -2   96.18    7.21
   4   8   2   93.68    8.12
 -12   4   2   92.62    8.16
  -8  12  -2   89.41    7.82
  -8  12  -2   96.71    8.33
   4   8   2   88.09    7.30
  -8  12  -2   88.78    8.03
   8 -12   5  103.99    9.33
  -8  12  -5  102.73    8.82
   8 -12   5   99.88    8.78
   8 -12   5   98.49    8.42
   8 -12   5  113.34    8.75
  -8  12  -5   96.38    8.33
  -8  12  -5   99.08    8.22
 -12   4   5  103.20    8.79
  -4  -8  -5  126.21    8.59
  12  -4  -5   86.62    8.49
 -12   4   5   92.06    8.34
  -4  -8  -5  105.79    8.59
 -12   4   5  104.97    7.62
  -4  -8  -5  105.88    7.76
   4   8   5  105.28    8.76
   4   8   5  110.39    7.95
  -8  12  -5   94.55    8.33
  -8  12  -5  110.25    8.75
  -8  12  -5   87.58    8.40
  -8  12  -8    4.83    3.64
   8 -12   8    7.21    3.81
   8 -12   8    5.04    4.11
   8 -12   8    7.32    3.12
  -8  12  -8    5.64    4.27
  -8  12  -8    3.81    3.45
   8 -12   8    0.98    5.12
 -12   4   8    3.49    3.85
  -4  -8  -8    1.77    3.54
 -12   4   8    0.34    3.68
   4   8   8    1.48    3.62
  -8  12  -8    3.85    3.78
   4   8   8    5.48    3.84
  -8  12 -11    1.46    3.03
  -4  -8 -11    2.65    2.37
  -8  12 -11    2.19    3.33
  -8  12 -11    1.05    3.44
   8 -12  11    7.22    2.81
 -12   4  11   -1.20    3.38
 -12   4  11   -0.39    2.74
  -8  12 -11   -0.33    3.04
   4   8  11    2.49    3.42
   5   7 -11    3.60    3.31
  -7  12  11    1.82    2.78
   7 -12 -11    0.98    2.90
 -12   5 -11    3.56    3.17
  12  -5  11   -3.07    2.94
   7 -12 -11   -1.09    3.59
  -7  12  11   -1.28    3.31
  -5  -7  11    3.67    2.89
  12  -5  11    5.80    3.08
  -5  -7  11    1.16    2.70
  12  -5  11    1.18    4.43
  -7  12  11    1.70    3.11
  -7  12   8   -0.46    4.49
  -7  12   8    0.40    3.96
   7 -12  -8   -0.82    3.51
 -12   5  -8    0.62    1.98
   5   7  -8    0.12    3.20
   5   7  -8    1.09    3.56
 -12   5  -8    7.20    3.86
  12  -5   8    0.26    3.59
  -5  -7   8   -2.06    3.34
 -12   5  -8   -0.37    3.66
   7 -12  -8    4.88    4.55
  -7  12   8   -0.85    4.33
  -7  12   8    0.70    3.82
  12  -5   8    2.79    4.50
  -5  -7   8   -0.45    3.84
   5   7  -8    4.16    3.10
  -7  12   8    2.82    4.20
  -7  12   5  212.09   11.88
   7 -12  -5  223.07   11.80
 -12   5  -5  195.02   11.46
   5   7  -5  192.16   10.63
  12  -5   5  220.42   11.16
  12  -5   5  177.36   11.62
  12  -5   5  196.89   12.46
  -5  -7   5  195.59   11.02
   7 -12  -5  205.50   11.12
  -7  12   5  196.79   11.76
  -7  12   5  206.34   11.59
 -12   5  -5  193.53   11.02
  -5  -7   5  202.24   10.52
   7 -12  -5  208.40   12.67
   5   7  -5  212.64   11.81
  -7  12   5  218.21   12.17
 -12   5  -5  201.73   11.14
   7 -12  -2   81.29    8.29
  -7  12   2   78.26    7.49
   7 -12  -2   73.87    8.00
   7 -12  -2   78.54    8.60
  -7  12   2   69.81    6.95
   7 -12  -2   78.43    6.74
   7 -12  -2   76.01    7.85
 -12   5  -2   70.91    7.38
   5   7  -2   78.19    6.94
   5   7  -2   68.14    6.80
 -12   5  -2   71.48    6.72
  12  -5   2   79.62    8.15
  -5  -7   2   81.31    7.38
 -12   5  -2   74.75    7.13
  -7  12   2   65.79    6.85
  -7  12   2   73.89    7.06
   5   7  -2   82.96    7.06
 -12   5  -2   79.56    7.84
   5   7  -2   71.13    7.55
  -7  12   2   70.29    7.73
 -12   5  -2   77.03    7.51
  -7  12  -1   38.50    6.50
 -12   5   1   41.00    6.60
  -7  12  -1   46.76    6.18
   7 -12   1   44.92    6.93
  -7  12  -1   42.69    5.96
   7 -12   1   45.77    6.42
   7 -12   1   48.49    5.49
 -12   5   1   48.08    6.21
   7 -12   1   49.71    6.53
  12  -5  -1   51.39    6.52
 -12   5   1   45.23    5.99
  -5  -7  -1   49.53    6.05
  -5  -7  -1   41.80    6.03
 -12   5   1   45.84    6.08
  -5  -7  -1   45.19    5.34
  -5  -7  -1   48.12    5.71
   5   7   1   54.08    6.59
 -12   5   1   40.52    6.03
  -7  12  -1   44.91    5.61
  -7  12  -1   48.67    5.94
   5   7   1   47.92    6.05
  -7  12  -1   51.11    7.38
   7 -12   4   35.76    5.97
  -7  12  -4   33.63    6.24
 -12   5   4   37.35    6.20
   7 -12   4   50.68    6.93
  -7  12  -4   48.75    6.42
   7 -12   4   45.43    5.79
   7 -12   4   45.93    6.02
   7 -12   4   48.34    6.55
   7 -12   4   40.62    6.10
  -7  12  -4   42.78    5.66
  -7  12  -4   41.45    5.43
 -12   5   4   44.01    6.54
  12  -5  -4   40.68    7.07
 -12   5   4   38.33    6.03
  -5  -7  -4   37.13    5.68
  -5  -7  -4   36.99    5.13
  -5  -7  -4   40.15    5.44
 -12   5   4   44.15    4.97
   5   7   4   39.70    6.41
  -5  -7  -4   40.25    5.44
 -12   5   4   39.09    5.21
  -7  12  -4   47.20    6.08
  -7  12  -4   42.11    6.34
   5   7   4   33.19    5.01
   5   7   4   44.91    5.61
  -7  12  -4   40.81    6.15
  -7  12  -7    6.75    4.91
   7 -12   7    7.22    4.69
   7 -12   7   21.43    5.02
   7 -12   7   15.22    4.64
  -5  -7  -7   14.67    3.62
  -7  12  -7   18.75    4.09
  -7  12  -7    9.97    4.65
   7 -12   7    6.24    4.66
  12  -5  -7   30.61    4.49
 -12   5   7   12.93    4.37
  -5  -7  -7   10.10    3.93
 -12   5   7   11.49    4.08
   5   7   7   19.71    4.45
 -12   5   7   14.62    4.39
  -7  12  -7   18.32    4.71
   5   7   7   18.37    4.71
  -7  12  -7   14.53    4.66
  -7  12 -10   -5.14    3.63
   7 -12  10    2.48    3.11
   7 -12  10   -4.01    2.72
  -5  -7 -10    0.25    2.14
  -7  12 -10   -0.04    3.50
   7 -12  10    1.95    3.63
 -12   5  10    0.88    3.72
   5   7  10   -2.66    3.95
 -12   5  10   -1.04    3.23
  -7  12 -10    2.13    3.51
   5   7  10    0.19    3.45
  -7  12 -13    8.78    3.17
  -7  12 -13    6.31    2.79
 -12   5  13   11.13    3.04
  -5  -7 -13    4.13    2.69
   5   7  13   14.19    2.53
   6   6 -12   23.82    3.99
  -6  12  12   32.51    3.98
   6 -12 -12   23.68    3.87
 -12   6 -12   32.33    4.32
  12  -6  12   24.23    3.96
   6 -12 -12   32.10    4.75
   6   6 -12   24.54    4.13
  -6  -6  12   29.26    3.86
  12  -6  12   26.44    4.37
  12  -6  12   26.29    4.68
  -6  12  12   26.98    4.36
 -12   6  -9  109.21    8.06
  -6  12   9  102.26    7.43
  -6  12   9   94.83    7.27
   6 -12  -9   97.87    8.05
   6 -12  -9  104.93    7.84
   6   6  -9   99.07    6.79
   6   6  -9   80.14    7.35
  12  -6   9   95.04    7.99
  12  -6   9   92.87    7.71
  -6  -6   9  102.10    7.22
   6 -12  -9   93.99    7.83
  -6  12   9   96.36    8.02
  -6  12   9   97.36    7.14
   6   6  -9   97.71    7.69
  -6  -6   9   87.60    7.27
  12  -6   9   94.96    7.32
  12  -6   9  107.56    8.95
   6   6  -9  106.44    7.09
  -6  12   9   99.30    7.75
 -12   6  -6  397.18   16.58
   6 -12  -6  394.32   17.31
  -6  12   6  398.35   16.77
   6 -12  -6  421.26   16.71
   6 -12  -6  389.31   17.11
 -12   6  -6  410.10   16.04
   6   6  -6  375.34   15.67
   6   6  -6  355.59   15.84
   6   6  -6  367.08   16.10
  12  -6   6  362.25   15.99
  12  -6   6  391.70   17.51
  12  -6   6  394.38   17.75
  -6  -6   6  385.39   15.96
   6 -12  -6  382.68   16.71
  -6  12   6  383.79   16.94
  -6  12   6  378.00   16.35
 -12   6  -6  401.13   16.52
   6   6  -6  365.14   16.18
  -6  12   6  399.21   17.32
 -12   6  -3  316.26   14.89
  -6  12   3  329.09   14.96
   6 -12  -3  299.98   14.96
   6 -12  -3  328.96   16.06
  -6  12   3  299.01   14.04
   6 -12  -3  315.56   14.91
 -12   6  -3  306.92   14.32
   6   6  -3  320.89   14.20
   6   6  -3  309.68   14.16
  12  -6   3  312.43   15.14
  12  -6   3  357.97   15.88
  -6  -6   3  315.30   13.41
   6 -12  -3  321.62   15.49
  -6  -6   3  312.08   14.36
  -6  12   3  306.92   14.69
  -6  12   3  310.00   14.45
  -6  12   3  302.88   14.14
 -12   6  -3  290.27   14.34
   6   6  -3  343.78   15.26
  -6  12   3  323.43   15.31
 -12   6  -3  311.41   14.32
 -12   6   0  797.81   27.54
  -6  12   0  806.67   27.11
   6 -12   0  779.19   28.08
  -6  12   0  820.09   26.78
   6 -12   0  801.18   26.57
  -6  -6   0  832.23   26.74
 -12   6   0  784.04   27.18
   6   6   0  817.64   26.89
   6   6   0  829.76   26.93
   6 -12   0  774.78   27.35
 -12   6   0  799.89   26.05
  12  -6   0  782.20   27.62
  -6  -6   0  809.39   27.02
 -12   6   0  824.34   27.08
  -6  -6   0  792.95   25.87
  -6  12   0  806.72   26.48
  -6  12   0  861.89   27.48
   6   6   0  801.85   26.98
 -12   6   0  832.68   27.27
  -6  12   0  860.43   26.68
   6   6   0  774.34   26.91
  -6  12   0  804.43   27.60
   6 -12   3  270.41   13.92
  -6  12  -3  306.00   14.75
 -12   6   3  279.83   14.25
  -6  12  -3  301.09   13.46
   6 -12   3  278.25   14.91
  -6  12  -3  290.71   13.73
   6 -12   3  293.81   13.92
   6 -12   3  267.06   14.14
   6 -12   3  289.18   13.82
   6 -12   3  308.07   14.42
  -6  12  -3  299.58   13.60
  -6  -6  -3  318.07   14.26
  12  -6  -3  310.77   15.16
   6 -12   3  312.38   14.95
 -12   6   3  282.26   13.68
  -6  -6  -3  277.59   13.77
  -6  -6  -3  282.44   12.97
   6   6   3  296.40   14.13
 -12   6   3  272.89   13.24
  -6  12  -3  269.71   13.50
   6   6   3  277.96   13.49
  -6  12  -3  286.16   14.48
  -6  12  -6  296.76   14.77
 -12   6   6  298.31   14.19
  -6  12  -6  285.07   13.29
   6 -12   6  285.23   14.19
   6 -12   6  277.88   14.03
  -6  12  -6  279.50   14.25
  -6  -6  -6  311.37   13.17
   6 -12   6  297.02   13.99
  -6  12  -6  289.74   13.73
  -6  -6  -6  311.63   14.34
 -12   6   6  279.88   13.61
  -6  -6  -6  272.16   13.24
 -12   6   6  285.71   13.32
  -6  -6  -6  305.45   13.58
   6   6   6  277.99   14.04
 -12   6   6  295.50   13.17
   6   6   6  301.83   13.61
  -6  12  -6  286.50   14.15
  -6  12  -6  300.93   14.63
  -6  12  -9  122.69    8.91
   6 -12   9  122.38    8.40
   6 -12   9   89.66    7.77
  -6  -6  -9  112.37    7.93
  -6  12  -9  102.30    8.52
   6 -12   9  110.28    8.62
 -12   6   9  121.09    8.58
   6   6   9  121.87    8.33
  -6  -6  -9  129.68    8.26
 -12   6   9  107.53    8.00
   6   6   9  127.57    8.43
  -6  12  -9  123.50    8.67
  -6  12 -12   78.32    6.02
   6 -12  12   74.22    5.53
  -6  -6 -12   81.67    5.65
  -6  12 -12   84.82    5.96
 -12   6  12   82.74    6.08
  -6  -6 -12   85.65    5.80
 -12   6  12   73.21    5.73
   6   6  12   77.48    5.56
   6 -12  12   65.49    5.23
  -6  12 -12   63.83    5.45
 -12   7 -13  189.03    8.31
   5 -12 -13  166.24    8.28
  -5  12  10   46.05    5.07
   5 -12 -10   41.56    5.52
   7   5 -10   30.28    4.98
   7   5 -10   33.85    4.91
  12  -7  10   40.50    5.10
 -12   7 -10   38.62    5.34
   5 -12 -10   36.74    5.62
   7   5 -10   37.38    5.18
  -7  -5  10   39.35    5.14
  -5  12  10   35.07    5.54
  12  -7  10   43.39    5.47
  12  -7  10   37.92    6.05
  -5  12  10   42.24    5.23
 -12   7  -7   99.20    7.90
   5 -12  -7   92.59    7.69
  -5  12   7  105.26    8.22
   5 -12  -7   98.32    8.58
   7   5  -7   90.56    7.47
   7   5  -7   89.70    7.70
   7   5  -7   92.78    7.77
 -12   7  -7  106.39    7.76
  12  -7   7   93.08    7.72
  12  -7   7  105.41    9.18
  -7  -5   7  101.31    8.12
   5 -12  -7  102.13    8.55
  -5  12   7   98.64    8.30
  -5  12   7   94.18    7.83
 -12   7  -7  116.53    8.13
   7   5  -7  103.99    7.80
  -5  12   7   98.65    8.32
 -12   7  -4   45.45    6.87
  -5  12   4   57.03    6.96
   5 -12  -4   50.43    6.78
   5 -12  -4   47.56    6.30
  -5  12   4   56.61    6.13
   5 -12  -4   53.52    6.54
 -12   7  -4   51.48    5.73
   7   5  -4   51.73    6.59
   7   5  -4   50.57    6.27
   7   5  -4   45.86    6.06
 -12   7  -4   52.12    6.33
  12  -7   4   51.23    6.63
  -7  -5   4   58.54    5.65
  -7  -5   4   53.28    6.50
   5 -12  -4   56.59    6.75
  -5  12   4   52.34    6.37
  -5  12   4   49.68    6.66
  -5  12   4   55.66    6.42
 -12   7  -4   51.54    6.57
 -12   7  -4   53.23    6.82
   7   5  -4   48.99    6.67
 -12   7  -4   55.02    6.52
  -5  12   4   45.97    6.67
 -12   7  -1   12.89    5.34
   5 -12  -1   13.25    4.87
  -5  12   1   16.73    5.11
   5 -12  -1   10.41    4.05
  -5  12   1   19.11    4.65
   5 -12  -1   18.28    5.14
 -12   7  -1    9.07    3.99
   7   5  -1    9.90    4.23
   7   5  -1   12.00    4.38
  12  -7   1   11.55    5.24
  -7  -5   1    8.83    3.93
   5 -12  -1   13.98    3.61
  -5  12   1    9.90    4.36
   7   5  -1   20.31    4.97
  -5  12   1   14.66    4.49
 -12   7  -1   16.67    5.06
 -12   7  -1   15.09    4.43
  -5  12   1   21.36    3.52
   7   5  -1   16.04    5.15
  -5  12   1   17.26    4.88
  -5  12  -2   -0.85    4.78
 -12   7   2    2.10    3.80
  -5  12  -2   -0.17    4.05
   5 -12   2   -8.52    4.52
  -5  12  -2   -0.25    3.03
   5 -12   2    2.81    3.47
   5 -12   2    4.00    4.31
   5 -12   2    0.03    4.02
   7   5   2    0.02    3.51
   7   5   2    6.44    3.50
   5 -12   2    0.44    3.99
  12  -7  -2   -9.37    3.81
  -7  -5  -2    0.11    2.87
   5 -12   2   11.06    3.12
 -12   7   2   -2.77    2.83
  -7  -5  -2   -0.82    4.04
   5 -12   2  -10.53    4.23
  -5  12  -2    1.28    3.59
   7   5   2    0.23    3.80
  -7  -5  -2    7.03    3.85
 -12   7   2   -0.28    3.47
  -5  12  -2   -1.30    4.29
   7   5   2    3.62    3.87
  -5  12  -2    0.15    3.87
 -12   7   5    4.15    3.85
  -5  12  -5    4.12    4.38
  -5  12  -5   -0.64    4.24
   5 -12   5    1.69    4.53
   5 -12   5    2.40    4.14
  -7  -5  -5    2.10    3.20
   7   5   5    1.94    3.55
   5 -12   5    9.34    4.10
  -5  12  -5    2.50    4.50
 -12   7   5    0.53    3.94
  -7  -5  -5    2.20    3.62
  -7  -5  -5    2.84    3.81
 -12   7   5    3.44    3.79
   7   5   5    0.82    4.50
  -7  -5  -5    5.95    4.12
 -12   7   5    5.28    3.69
   5 -12   5    2.27    3.33
  -5  12  -5    1.58    3.57
   7   5   5    0.40    3.33
  -5  12  -5   -1.43    5.12
  -5  12  -8   87.43    8.03
   5 -12   8   93.87    7.61
  -7  -5  -8   96.25    7.33
  -5  12  -8   85.31    7.78
   5 -12   8   85.66    7.53
 -12   7   8   84.98    7.55
  -7  -5  -8   80.21    7.05
   7   5   8   87.68    7.58
 -12   7   8   96.97    7.70
   7   5   8  104.45    7.52
   5 -12   8   99.83    7.09
  -5  12  -8   82.50    7.55
  -5  12 -11    8.49    2.82
   5 -12  11    2.88    3.48
  -7  -5 -11    4.96    3.18
  -5  12 -11    5.89    3.53
 -12   7  11    3.44    3.27
   7   5  11    9.06    2.94
  -7  -5 -11    6.67    2.97
  -5  12 -11    1.80    3.17
   7   5  11    1.71    2.87
   8   4 -11    0.52    2.80
  12  -8  11   -4.12    2.33
   4 -12 -11    5.14    3.08
   8   4 -11    0.41    3.65
   8   4 -11   -6.47    2.95
  12  -8  11   -0.57    2.26
 -12   8 -11   -0.92    2.87
   4 -12 -11   -2.20    3.64
   8   4 -11   -1.06    2.91
  -8  -4  11   -0.32    2.99
  -4  12  11   -9.03    3.39
  12  -8  11    1.30    3.00
  12  -8  11    1.52    3.70
  -4  12  11    4.14    2.52
  -4  12   8   29.18    5.26
   4 -12  -8   25.00    5.09
   4 -12  -8   26.88    5.34
   8   4  -8   25.82    4.85
   8   4  -8   25.92    4.91
  12  -8   8   32.73    5.00
 -12   8  -8   36.82    5.06
 -12   8  -8   33.29    5.04
  12  -8   8   21.71    5.13
  12  -8   8   26.59    6.02
  -8  -4   8   36.90    5.27
   4 -12  -8   28.22    5.74
  -8  -4   8   34.14    5.37
  12  -8   8   30.45    5.26
 -12   8  -8   31.77    5.03
  -4  12   8   31.63    5.68
   8   4  -8   30.47    4.77
  -4  12   8   40.71    5.59
 -12   8  -5    3.07    4.83
   4 -12  -5   -7.55    2.98
  -4  12   5   -1.86    4.17
   4 -12  -5   -5.01    4.57
   8   4  -5   -0.59    3.85
   8   4  -5   -0.86    3.57
   8   4  -5   -0.16    4.01
 -12   8  -5    0.56    3.67
 -12   8  -5   -0.80    3.77
  12  -8   5    0.10    3.16
  12  -8   5    2.82    5.13
  -8  -4   5    2.29    2.92
  -8  -4   5   -4.74    3.58
   4 -12  -5    0.66    4.24
  -4  12   5   -0.02    3.57
  -4  12   5   -0.69    3.90
 -12   8  -5   -2.28    3.77
 -12   8  -5   -0.99    4.08
   8   4  -5    2.98    3.69
  -4  12   5    1.85    4.44
 -12   8  -2    0.33    4.68
   4 -12  -2    0.02    4.00
  -4  12   2    8.25    4.05
   4 -12  -2    5.05    4.71
   8   4  -2    5.97    4.87
 -12   8  -2    5.34    3.85
   8   4  -2    4.63    4.22
 -12   8  -2    7.59    4.43
  12  -8   2    3.11    4.41
  -8  -4   2    3.61    3.88
  -8  -4   2    5.03    3.84
   4 -12  -2   12.01    4.31
   4 -12  -2   10.25    3.95
  -4  12   2    4.89    4.02
   8   4  -2   10.42    4.49
  -4  12   2    6.91    3.65
 -12   8  -2   13.14    3.97
 -12   8  -2    3.17    3.89
   8   4  -2    4.79    4.34
  -4  12   2    9.02    4.39
  -4  12  -1   21.77    5.30
 -12   8   1   13.76    4.76
  -4  12  -1   20.88    5.02
   4 -12   1   11.53    4.17
  -4  12  -1   13.45    4.31
   4 -12   1   22.35    5.17
   8   4   1   16.47    4.79
   4 -12   1   22.91    5.28
   8   4   1   18.88    4.53
   8   4   1   21.26    4.35
   4 -12   1   13.86    5.22
  12  -8  -1   22.12    5.13
   8   4   1   13.87    5.11
   4 -12   1   18.91    4.48
  -8  -4  -1   23.09    4.62
 -12   8   1   12.81    4.20
   4 -12   1   20.24    4.20
  -4  12  -1   22.33    4.59
   8   4   1   19.46    5.05
  -8  -4  -1   13.73    4.85
  -4  12  -1   26.30    4.88
 -12   8   1   14.53    4.66
 -12   8   1   16.65    5.03
  -4  12  -1   10.50    4.42
  -4  12  -1   24.87    5.64
  -4  12  -4   42.63    6.75
 -12   8   4   42.09    6.64
  -4  12  -4   42.84    6.16
   4 -12   4   43.62    6.03
   4 -12   4   47.29    6.49
  -8  -4  -4   54.06    6.15
  -8  -4  -4   45.94    5.18
   4 -12   4   47.42    6.40
   8   4   4   43.31    5.48
 -12   8   4   35.92    5.72
  -8  -4  -4   34.44    5.51
  -8  -4  -4   48.35    6.12
  -4  12  -4   47.58    5.98
 -12   8   4   36.85    5.19
   8   4   4   43.87    6.10
   4 -12   4   51.20    5.85
 -12   8   4   39.99    5.78
  -4  12  -4   41.42    6.10
  -4  12  -4   46.75    6.57
  -4  12  -7   42.16    6.14
  -4  12  -7   46.23    5.30
   4 -12   7   39.33    5.67
  -8  -4  -7   42.14    5.25
  -4  12  -7   40.34    5.42
   4 -12   7   35.20    5.26
 -12   8   7   44.49    5.42
 -12   8   7   28.50    5.14
   8   4   7   37.90    5.65
  -8  -4  -7   36.37    5.41
   4 -12   7   44.50    5.27
  -4  12  -7   36.97    5.76
  -4  12 -10  101.67    7.41
   4 -12  10   95.21    7.30
  -8  -4 -10  100.56    7.08
  -4  12 -10   97.96    7.28
 -12   8  10   94.06    7.37
  -8  -4 -10   99.97    7.15
   8   4  10   85.95    6.70
   4 -12  10  107.33    6.90
   8   4  10  109.70    7.04
  -4  12 -10   98.03    7.08
   3 -12 -12  142.02    7.35
  -3  12  12  136.10    7.10
  -9  -3  12  157.12    7.21
   9   3 -12  141.20    7.60
  12  -9  12  148.94    7.76
 -12   9  -9  164.56    9.57
  -3  12   9  164.05    9.64
   3 -12  -9  159.53    9.64
   9   3  -9  160.95    9.43
   9   3  -9  157.01    9.33
 -12   9  -9  162.86    9.22
  12  -9   9  159.84    9.59
   3 -12  -9  148.57   10.05
  -3  12   9  164.28    9.37
  -9  -3   9  173.30    9.42
  12  -9   9  167.62    9.76
  -3  12   9  162.58    9.23
  -3  12   6  359.23   15.60
   3 -12  -6  331.77   14.93
   3 -12  -6  330.33   15.21
   9   3  -6  344.78   15.26
   9   3  -6  338.65   14.92
 -12   9  -6  354.91   15.00
  12  -9   6  350.69   15.20
  12  -9   6  357.32   16.92
  -9  -3   6  355.15   14.29
   9   3  -6  317.12   15.95
  -9  -3   6  346.57   15.37
   3 -12  -6  334.24   15.42
  -3  12   6  377.19   15.47
  -9  -3   6  337.24   14.74
  -3  12   6  335.82   14.74
  12  -9   6  342.39   14.88
 -12   9  -6  333.49   14.92
   9   3  -6  344.25   14.90
  -3  12   6  326.11   14.94
 -12   9  -6  357.01   14.81
  12  -9   3  244.75   13.69
 -12   9  -3  259.99   13.05
  -3  12   3  261.08   12.59
   3 -12  -3  243.56   13.27
   3 -12  -3  250.62   13.06
   9   3  -3  261.09   13.21
   9   3  -3  247.22   12.97
   9   3  -3  251.34   12.84
 -12   9  -3  263.78   12.93
  12  -9   3  267.00   14.26
  -9  -3   3  261.73   12.74
  -9  -3   3  242.12   12.67
  -9  -3   3  264.68   13.02
   3 -12  -3  273.43   13.07
   3 -12  -3  256.27   12.99
  -3  12   3  265.69   12.82
  -3  12   3  258.83   13.04
 -12   9  -3  266.80   13.20
 -12   9  -3  252.77   13.84
   9   3  -3  258.01   13.19
  -3  12   3  259.67   13.32
  12  -9   0  632.02   23.31
 -12   9   0  602.90   22.46
   3 -12   0  565.06   21.96
   3 -12   0  604.03   22.45
  -9  -3   0  590.39   20.60
   9   3   0  615.32   22.17
   9   3   0  636.41   22.49
   3 -12   0  597.88   22.49
   9   3   0  564.72   22.50
  -9  -3   0  633.61   21.90
  -9  -3   0  612.56   21.68
   3 -12   0  603.52   22.34
  -3  12   0  614.17   20.97
  -3  12   0  613.12   22.17
   9   3   0  609.57   21.99
 -12   9   0  580.38   21.83
[truncated: 87,119 more chars]
