# Supplementary material for: Crystal structure of hexa­kis­(N,N-di­methyl­form­amide-κO)iron(III) μ-chlorido-bis­(tri­chlorido­cadmium)
Source: Acta Crystallogr E Crystallogr Commun. 2021 Sep 21;77(Pt 10):1033–6. doi: 10.1107/S2056989021009580 (PMC8491531; doi:10.1107/S2056989021009580)
Supplement: Supplementary file 2 [file e-77-01033-Isup2.hkl]

data_I                                                                          
_shelx_title ' kb11f in R-3, C18 H42 Fe N6 O6 3+, Cd2 Cl7 3-'                   
_shelx_refln_list_code          4                                               
_shelx_F_calc_maximum      448.35                                               
_exptl_crystal_F_000      1443.00                                               
_reflns_d_resolution_high  0.8363                                               
                                                                                
loop_                                                                           
 _space_group_symop_operation_xyz                                               
 'x, y, z'                                                                      
 '-y, x-y, z'                                                                   
 '-x+y, -x, z'                                                                  
 'x+2/3, y+1/3, z+1/3'                                                          
 '-y+2/3, x-y+1/3, z+1/3'                                                       
 '-x+y+2/3, -x+1/3, z+1/3'                                                      
 'x+1/3, y+2/3, z+2/3'                                                          
 '-y+1/3, x-y+2/3, z+2/3'                                                       
 '-x+y+1/3, -x+2/3, z+2/3'                                                      
 '-x, -y, -z'                                                                   
 'y, -x+y, -z'                                                                  
 'x-y, x, -z'                                                                   
 '-x+2/3, -y+1/3, -z+1/3'                                                       
 'y+2/3, -x+y+1/3, -z+1/3'                                                      
 'x-y+2/3, x+1/3, -z+1/3'                                                       
 '-x+1/3, -y+2/3, -z+2/3'                                                       
 'y+1/3, -x+y+2/3, -z+2/3'                                                      
 'x-y+1/3, x+2/3, -z+2/3'                                                       
                                                                                
_cell_length_a    13.7143                                                       
_cell_length_b    13.7143                                                       
_cell_length_c    16.1312                                                       
_cell_angle_alpha  90.000                                                       
_cell_angle_beta   90.000                                                       
_cell_angle_gamma 120.000                                                       
                                                                                
_shelx_F_squared_multiplier     1.000                                           
                                                                                
loop_                                                                           
 _refln_index_h                                                                 
 _refln_index_k                                                                 
 _refln_index_l                                                                 
 _refln_F_squared_calc                                                          
 _refln_F_squared_meas                                                          
 _refln_F_squared_sigma                                                         
 _refln_observed_status                                                         
  -1   2   0     144998.70     147071.41      1601.61 o                         
   0   3   0     114154.05     113707.11      1014.88 o                         
  -2   4   0      22397.16      21712.73       225.09 o                         
  -4   5   0      62010.40      63558.65       467.19 o                         
  -1   5   0     136893.66     136046.08      1268.36 o                         
  -3   6   0      44298.68      43965.53       368.18 o                         
   0   6   0     165737.52     166335.05      1330.85 o                         
  -5   7   0      71858.03      73780.00       647.35 o                         
  -2   7   0     140364.45     142590.52      1110.75 o                         
  -7   8   0      66300.30      69762.02       476.13 o                         
  -4   8   0      57335.39      62144.27       557.74 o                         
  -1   8   0      66117.30      68361.24       480.63 o                         
  -6   9   0      39502.47      40298.95       271.05 o                         
  -3   9   0      39999.11      41131.08       272.27 o                         
   0   9   0      14941.65      14636.38       151.71 o                         
  -8  10   0      36450.76      36836.07       303.38 o                         
  -5  10   0      50011.61      50287.21       313.61 o                         
  -2  10   0       9210.26       8673.25       117.09 o                         
 -10  11   0      15412.43      15600.43       211.39 o                         
  -7  11   0     107483.69     110588.44       654.49 o                         
  -4  11   0      16819.65      16637.89       171.48 o                         
  -1  11   0      37635.95      39270.30       316.99 o                         
  -9  12   0      20524.38      21368.11       242.24 o                         
  -6  12   0      58573.98      60509.38       430.14 o                         
  -3  12   0      43400.07      45083.02       378.52 o                         
   0  12   0      31299.04      33484.28       352.34 o                         
 -11  13   0      14300.04      14636.29       226.56 o                         
  -8  13   0      49699.87      52506.18       445.21 o                         
  -5  13   0      11370.53      11359.21       154.20 o                         
  -2  13   0      45670.57      48952.89       397.26 o                         
 -13  14   0       8392.77       8265.16       174.04 o                         
 -10  14   0       7574.42       7455.54       165.13 o                         
  -7  14   0      11310.21      11217.67       206.37 o                         
  -4  14   0      16575.79      16785.54       190.55 o                         
  -1  14   0      26570.37      29211.47       327.37 o                         
 -12  15   0       8320.59       8206.76       191.62 o                         
  -9  15   0       4518.79       4254.23       140.18 o                         
  -6  15   0       7498.92       7171.98       148.05 o                         
  -3  15   0      14937.57      15826.96       266.65 o                         
 -11  16   0      14247.01      15548.01       638.99 o                         
  -8  16   0      13942.38      14891.87       225.78 o                         
  -5  16   0       7629.67       7496.86       322.81 o                         
  -1   1   1        997.50       1007.73        26.72 o                         
  -3   2   1      36799.14      37068.15       371.21 o                         
   0   2   1       2317.91       1984.64        50.09 o                         
  -5   3   1      17334.28      17731.50       171.26 o                         
  -2   3   1      14273.40      14690.99       150.28 o                         
   1   3   1      18314.96      19847.89       228.07 o                         
  -7   4   1      14733.07      14657.11       199.65 o                         
  -4   4   1      43263.84      46046.88       363.37 o                         
  -1   4   1      56377.27      58985.53       517.69 o                         
   2   4   1      20865.43      20882.76       230.40 o                         
  -9   5   1         53.78         46.06        42.26 o                         
  -6   5   1      42147.50      44865.34       444.98 o                         
  -3   5   1      79035.55      82602.30       532.93 o                         
   0   5   1      10258.88      10195.08       128.73 o                         
   3   5   1      22778.50      24051.79       249.28 o                         
 -11   6   1        614.08        526.73        52.14 o                         
  -8   6   1       7211.61       7505.98       123.81 o                         
  -5   6   1       2547.04       2472.53        72.17 o                         
  -2   6   1      11582.27      11844.44       143.54 o                         
   1   6   1      11680.49      11881.72       200.81 o                         
   4   6   1       2928.27       2957.06        71.56 o                         
 -13   7   1       7369.32       7446.54       150.31 o                         
 -10   7   1       1176.59       1029.80        56.74 o                         
  -7   7   1      11944.41      12340.03       195.33 o                         
  -4   7   1       6538.75       6962.70       110.46 o                         
  -1   7   1       9357.11       9440.03       150.20 o                         
   2   7   1         19.02        161.93        42.55 o                         
   5   7   1       3609.96       3480.98        97.80 o                         
 -15   8   1       8511.17       8576.90       166.44 o                         
 -12   8   1       1453.58       1414.56        70.88 o                         
  -9   8   1       8475.24       8507.20       111.61 o                         
  -6   8   1         46.23         44.52        49.44 o                         
  -3   8   1      11483.96      11715.76       159.42 o                         
   0   8   1        256.75        208.59        45.05 o                         
   3   8   1       6853.55       6737.75       134.87 o                         
   6   8   1       2037.42       1646.92       105.86 o                         
 -14   9   1      10671.40      10937.64       166.90 o                         
 -11   9   1       2136.23       2112.49        78.18 o                         
  -8   9   1       8496.76       7759.00       110.95 o                         
  -5   9   1       1027.00        873.31        46.77 o                         
  -2   9   1      28480.29      30153.04       222.16 o                         
   1   9   1         24.83        -24.76        50.95 o                         
   4   9   1       4556.44       4680.45       131.30 o                         
   7   9   1        137.55        243.42        80.82 o                         
 -16  10   1       2734.29       2713.05       156.42 o                         
 -13  10   1       7736.49       8168.71       137.46 o                         
 -10  10   1      27716.76      28739.86       271.80 o                         
  -7  10   1       1845.85       1729.95        66.23 o                         
  -4  10   1      10865.24      10536.95       114.00 o                         
  -1  10   1       2105.87       2051.10        69.44 o                         
   2  10   1       7280.41       7499.70       145.61 o                         
   5  10   1        929.63        873.64        86.10 o                         
 -15  11   1         11.62        132.21        69.48 o                         
 -12  11   1       2781.24       2922.62        99.04 o                         
  -9  11   1       6518.84       6331.15       130.07 o                         
  -6  11   1       8540.13       8327.07       114.24 o                         
  -3  11   1      19104.66      19030.06       202.74 o                         
   0  11   1       3194.69       3143.49        98.45 o                         
   3  11   1       7469.09       7695.75       170.35 o                         
 -14  12   1        338.99        316.46        62.24 o                         
 -11  12   1        806.29        799.56        80.15 o                         
  -8  12   1       3427.42       3152.73       114.78 o                         
  -5  12   1       1291.14       1113.44        74.65 o                         
  -2  12   1       5278.20       5098.96       110.39 o                         
   1  12   1       3812.91       3670.11       129.72 o                         
 -13  13   1       2081.26       1823.86        99.14 o                         
 -10  13   1        895.79        744.95        87.07 o                         
  -7  13   1        330.96        302.24        72.66 o                         
  -4  13   1       1516.70       1250.17        76.30 o                         
  -1  13   1       4525.58       4476.60       126.39 o                         
   2  13   1       2649.93       2602.48       159.48 o                         
 -12  14   1        114.77         92.65        64.96 o                         
  -9  14   1      10034.78      10420.73       171.79 o                         
  -6  14   1        397.20        370.32        80.98 o                         
  -3  14   1       3433.17       3307.92        99.58 o                         
   0  14   1        815.12        726.03        83.55 o                         
 -11  15   1       6113.34       6330.80       136.11 o                         
  -8  15   1       2539.98       2520.35       110.38 o                         
  -5  15   1         15.38        -27.43        65.87 o                         
  -2  15   1        147.16        -30.40        84.19 o                         
 -10  16   1       5089.89       5479.53       166.08 o                         
  -7  16   1        264.23        305.34        77.80 o                         
   0   1   2       4320.78       4057.12        78.92 o                         
  -2   2   2        142.38         71.54        33.12 o                         
   1   2   2       4098.61       3952.85        70.54 o                         
  -4   3   2       9392.36       9504.98       114.89 o                         
  -1   3   2      80855.82      86089.54       760.70 o                         
   2   3   2       1329.08       1329.91        59.61 o                         
  -6   4   2      12924.42      12922.41       174.57 o                         
  -3   4   2      31649.51      32893.48       243.28 o                         
   0   4   2       5891.29       5484.00        85.17 o                         
   3   4   2       9597.97       9524.43       146.57 o                         
  -8   5   2       2570.69       2366.15        75.28 o                         
  -5   5   2      25210.28      25637.47       239.26 o                         
  -2   5   2      15457.69      16287.25       152.81 o                         
   1   5   2         16.58         64.85        49.16 o                         
   4   5   2      14771.49      15600.39       143.32 o                         
 -10   6   2        823.51        875.59        51.46 o                         
  -7   6   2      45654.61      48248.92       395.05 o                         
  -4   6   2       1853.26       1826.91        55.69 o                         
  -1   6   2       3789.42       3228.99        73.50 o                         
   2   6   2      19941.82      20935.00       239.34 o                         
   5   6   2        816.00        684.88        57.05 o                         
 -12   7   2         61.17         34.31        56.07 o                         
  -9   7   2        647.23        677.59        47.27 o                         
  -6   7   2        557.60        385.81        55.24 o                         
  -3   7   2      10280.99      10683.22       143.57 o                         
   0   7   2       8069.10       7737.69       147.18 o                         
   3   7   2        323.10        240.71        46.77 o                         
   6   7   2       3523.01       3336.26       108.63 o                         
 -14   8   2       3688.20       3375.05       118.30 o                         
 -11   8   2        215.38        174.76        56.97 o                         
  -8   8   2       8492.46       8235.79       104.84 o                         
  -5   8   2        924.20       1005.23        60.81 o                         
  -2   8   2       1072.11       1115.94        64.79 o                         
   1   8   2       1049.21        904.80        53.39 o                         
   4   8   2       7383.94       7070.96       125.24 o                         
   7   8   2        209.61         85.99        74.08 o                         
 -16   9   2        847.94        884.78        91.40 o                         
 -13   9   2        189.43        186.40        60.72 o                         
 -10   9   2         30.75         45.92        50.59 o                         
  -7   9   2       1066.45        907.81        50.86 o                         
  -4   9   2       1154.83       1128.03        49.22 o                         
  -1   9   2        342.28        464.65        54.66 o                         
   2   9   2       1323.47       1321.89        79.43 o                         
   5   9   2         49.91        152.91        70.90 o                         
 -15  10   2        471.10        358.71        62.29 o                         
 -12  10   2       3834.26       3841.05       127.52 o                         
  -9  10   2      13760.30      13704.91       170.28 o                         
  -6  10   2       1361.13       1165.64        59.58 o                         
  -3  10   2       7107.10       6621.23        98.44 o                         
   0  10   2         25.10        -18.72        55.03 o                         
   3  10   2       4242.32       4106.97       116.03 o                         
   6  10   2        509.07        665.64        99.09 o                         
 -14  11   2       1054.16        970.44        74.56 o                         
 -11  11   2        566.61        540.73        73.49 o                         
  -8  11   2         10.55         52.21        60.23 o                         
  -5  11   2       1223.06       1097.66        61.56 o                         
  -2  11   2        927.83        883.70        68.84 o                         
   1  11   2       1474.26       1272.05        86.27 o                         
   4  11   2       1394.07       1206.00        82.20 o                         
 -13  12   2        214.42        153.27        72.60 o                         
 -10  12   2        526.58        482.99        75.65 o                         
  -7  12   2       5662.36       5630.63       120.27 o                         
  -4  12   2        565.79        465.07        69.52 o                         
  -1  12   2       8345.05       8471.57       150.33 o                         
   2  12   2       1579.56       1341.66        96.50 o                         
 -15  13   2        188.03        103.88       143.49 o                         
 -12  13   2       1759.00       2013.74       130.32 o                         
  -9  13   2       3203.78       3248.32       114.50 o                         
  -6  13   2         80.51         57.90        67.92 o                         
  -3  13   2       2495.12       2533.72        91.71 o                         
   0  13   2        521.83        408.06        67.64 o                         
 -14  14   2       1167.28       1106.16       125.85 o                         
 -11  14   2       1166.27       1007.12        84.31 o                         
  -8  14   2          7.11        -37.84        74.62 o                         
  -5  14   2       1469.96       1333.22        78.46 o                         
  -2  14   2       1449.71       1326.93        71.64 o                         
 -13  15   2          5.77       -239.90       239.90 o                         
 -10  15   2        824.06        746.14        95.66 o                         
  -7  15   2        560.89        260.17        77.96 o                         
  -4  15   2        816.74        687.35        77.73 o                         
  -9  16   2       4605.55       4664.05       155.79 o                         
  -6  16   2          6.90         69.77        69.12 o                         
   0   0   3      59919.53      63818.55      1480.61 o                         
   1   1   3      96133.45      97906.43       638.53 o                         
  -1   2   3     201017.22     198816.25      1704.17 o                         
   2   2   3        556.87        791.94        41.71 o                         
  -3   3   3      24772.42      22611.66       199.60 o                         
   0   3   3      20184.90      19920.73       213.01 o                         
   3   3   3      34339.14      35104.35       365.22 o                         
  -5   4   3      50241.20      48297.55       457.41 o                         
  -2   4   3     190582.00     188703.64      1515.89 o                         
   1   4   3      50975.92      51134.30       434.61 o                         
   4   4   3      54320.48      55791.24       492.30 o                         
  -7   5   3      62218.45      61506.27       539.41 o                         
  -4   5   3      24828.43      22766.81       214.15 o                         
  -1   5   3     113041.81     112578.05       746.04 o                         
   2   5   3      50499.00      50502.10       544.96 o                         
   5   5   3      32087.23      31777.21       226.34 o                         
  -9   6   3      13289.74      13340.67       121.98 o                         
  -6   6   3      67221.38      68907.27       558.22 o                         
  -3   6   3      72068.69      73208.93       593.52 o                         
   0   6   3     117593.25     121141.95      1019.34 o                         
   3   6   3      64494.41      67570.88       392.17 o                         
   6   6   3      21571.02      21655.17       222.93 o                         
 -11   7   3       1936.77       1772.26        75.81 o                         
  -8   7   3      41108.14      41968.96       269.23 o                         
  -5   7   3      14257.29      15071.81       190.33 o                         
  -2   7   3      93833.75      94419.43       712.48 o                         
   1   7   3      10660.61      10222.59       120.72 o                         
   4   7   3      41608.98      41577.36       296.51 o                         
   7   7   3       7410.94       6993.24       170.72 o                         
 -13   8   3      18252.16      18643.76       227.36 o                         
 -10   8   3      25113.31      25167.09       218.98 o                         
  -7   8   3      22383.01      22622.80       183.10 o                         
  -4   8   3       4010.95       3812.31       100.49 o                         
  -1   8   3      31751.46      33143.35       248.52 o                         
   2   8   3       6704.38       6286.38       107.23 o                         
   5   8   3      16981.38      17639.14       216.23 o                         
   8   8   3       4105.97       4126.40       182.82 o                         
 -15   9   3       6521.31       6052.59       143.16 o                         
 -12   9   3      14332.50      14188.04       182.28 o                         
  -9   9   3      32711.52      32776.64       255.82 o                         
  -6   9   3      18523.19      18890.43       158.66 o                         
  -3   9   3      27465.10      27832.21       207.85 o                         
   0   9   3       2644.09       2501.67        76.54 o                         
   3   9   3      44980.99      46987.93       370.20 o                         
   6   9   3       3100.81       2633.52       137.84 o                         
 -14  10   3      18172.92      18528.66       228.22 o                         
 -11  10   3      28610.28      29189.63       283.45 o                         
  -8  10   3      48716.25      49433.66       372.53 o                         
  -5  10   3      30208.68      30576.48       229.31 o                         
  -2  10   3      13957.68      13645.70       163.55 o                         
   1  10   3       6902.96       6609.44       134.80 o                         
   4  10   3      15151.47      15204.87       229.12 o                         
 -13  11   3      47456.63      50086.56       439.83 o                         
 -10  11   3      19375.93      19758.33       246.27 o                         
  -7  11   3      54435.20      57299.91       440.40 o                         
  -4  11   3      32773.85      32765.53       269.80 o                         
  -1  11   3      23832.74      24462.23       233.26 o                         
   2  11   3      11869.83      12049.33       210.02 o                         
 -15  12   3       6224.79       6044.46       166.13 o                         
 -12  12   3       8447.12       8264.02       198.27 o                         
  -9  12   3      15931.38      15804.90       231.58 o                         
  -6  12   3      22708.01      23602.04       239.53 o                         
  -3  12   3      18672.04      19274.32       213.90 o                         
   0  12   3      21253.08      21804.80       269.93 o                         
   3  12   3      19770.20      21903.71       385.25 o                         
 -14  13   3       9628.53       9573.48       165.44 o                         
 -11  13   3        491.98        413.73        77.75 o                         
  -8  13   3      23183.72      24287.98       284.62 o                         
  -5  13   3       3177.74       2935.31        96.85 o                         
  -2  13   3      28585.61      31035.86       298.75 o                         
   1  13   3       7594.92       7954.17       147.28 o                         
 -13  14   3       5017.90       4899.68       116.08 o                         
 -10  14   3       5215.87       5182.54       143.08 o                         
  -7  14   3       9319.21       9086.82       181.39 o                         
  -4  14   3      12559.28      12495.13       160.28 o                         
  -1  14   3       5259.52       5059.78       139.20 o                         
 -12  15   3       5334.11       5379.91       164.98 o                         
  -9  15   3      13865.59      14279.02       244.13 o                         
  -6  15   3       3840.18       3850.68       121.23 o                         
  -3  15   3      11682.51      12639.97       247.29 o                         
  -8  16   3      12870.09      13932.53       278.79 o                         
  -1   1   4      17221.74      16151.98       147.62 o                         
  -3   2   4       5024.23       5259.36        77.12 o                         
   0   2   4       3005.50       3299.17        54.04 o                         
  -5   3   4         63.34         95.12        39.45 o                         
  -2   3   4     112166.73     114670.01       826.71 o                         
   1   3   4         37.95         92.65        35.76 o                         
  -7   4   4      14786.44      15742.20       194.85 o                         
  -4   4   4      44922.27      47794.53       414.66 o                         
  -1   4   4        135.45        167.76        34.66 o                         
   2   4   4       2760.77       2545.28        82.69 o                         
  -9   5   4       6981.62       7176.88        96.17 o                         
  -6   5   4       3928.54       4064.18        87.01 o                         
  -3   5   4      10161.16       9505.49       118.26 o                         
   0   5   4       1573.07       1629.23        54.74 o                         
   3   5   4      34107.55      35504.97       279.61 o                         
 -11   6   4        756.37        511.50        55.79 o                         
  -8   6   4        130.48        124.51        40.29 o                         
  -5   6   4      13349.18      14116.70       179.62 o                         
  -2   6   4         76.49        153.99        41.52 o                         
   1   6   4      10714.30      10792.55       160.35 o                         
   4   6   4       3468.69       3175.23        74.35 o                         
 -13   7   4      17777.35      19092.70       247.09 o                         
 -10   7   4       5994.23       5734.56       104.50 o                         
  -7   7   4       2601.39       2552.23        67.18 o                         
  -4   7   4        883.53        887.89        62.63 o                         
  -1   7   4        315.00        173.40        49.90 o                         
   2   7   4       1838.58       1796.94        61.24 o                         
   5   7   4       3191.35       3114.12        85.92 o                         
 -15   8   4      11490.89      12009.29       276.85 o                         
 -12   8   4       3240.24       3308.50       102.18 o                         
  -9   8   4       3403.62       3304.09        79.52 o                         
  -6   8   4        104.30         65.17        41.91 o                         
  -3   8   4       3453.65       3559.99        72.58 o                         
   0   8   4       3330.95       3509.97        85.85 o                         
   3   8   4        397.84        225.30        60.04 o                         
   6   8   4         12.55        111.37        79.42 o                         
 -14   9   4       8283.90       8720.00       144.60 o                         
 -11   9   4         22.09        104.82        61.50 o                         
  -8   9   4      28825.93      29650.84       231.99 o                         
  -5   9   4        118.93        139.94        43.87 o                         
  -2   9   4      12389.76      12043.36       132.18 o                         
   1   9   4        262.45        272.75        58.23 o                         
   4   9   4        341.41        287.92        71.78 o                         
   7   9   4         66.32         85.20       178.62 o                         
 -13  10   4        126.01         90.41        61.42 o                         
 -10  10   4       2048.23       2055.81        81.63 o                         
  -7  10   4        499.01        402.04        63.54 o                         
  -4  10   4      21616.64      21501.71       197.85 o                         
  -1  10   4        338.36        338.10        58.59 o                         
   2  10   4       5331.85       5158.09       132.23 o                         
   5  10   4          9.54         13.53        85.95 o                         
 -15  11   4        245.65        355.95        72.14 o                         
 -12  11   4         28.72         66.34        67.39 o                         
  -9  11   4       2995.73       2862.51        93.14 o                         
  -6  11   4       1204.79       1107.54        67.18 o                         
  -3  11   4      18152.78      18428.06       192.84 o                         
   0  11   4       2164.43       2198.25        88.14 o                         
   3  11   4       3597.94       3525.84       122.36 o                         
 -14  12   4        779.57        709.79        73.70 o                         
 -11  12   4       3047.45       2950.32       134.35 o                         
  -8  12   4        599.77        524.85        74.12 o                         
  -5  12   4       3989.56       3905.31       100.39 o                         
  -2  12   4       1423.37       1343.76        77.43 o                         
   1  12   4       9074.97       9586.54       172.81 o                         
 -13  13   4       2371.78       2321.20       108.13 o                         
 -10  13   4          6.08         65.74        74.01 o                         
  -7  13   4        280.36        189.88        74.25 o                         
  -4  13   4         55.51         85.82        66.25 o                         
  -1  13   4         82.68        -39.91        72.73 o                         
 -12  14   4        258.77        228.00        94.27 o                         
  -9  14   4       3670.04       3785.96       132.61 o                         
  -6  14   4       2478.14       2430.08       107.34 o                         
  -3  14   4         50.73         41.04        50.73 o                         
 -11  15   4       2176.56       2103.68       104.87 o                         
  -8  15   4       2134.90       2194.96       111.46 o                         
  -5  15   4        583.51        527.49        60.92 o                         
  -7  16   4         41.94         69.98        92.06 o                         
   0   1   5      77464.20      80535.46       556.85 o                         
  -2   2   5        529.79        579.30        40.05 o                         
   1   2   5       3076.04       2838.61        59.73 o                         
  -4   3   5       5968.23       5565.54        91.77 o                         
  -1   3   5        722.09        924.00        38.28 o                         
   2   3   5      10622.29      10652.87       143.48 o                         
  -6   4   5      44628.74      46231.35       391.24 o                         
  -3   4   5       1592.69       1431.36        49.35 o                         
   0   4   5       9206.70      10170.49       150.43 o                         
   3   4   5       2210.02       2156.48        79.04 o                         
  -8   5   5       1650.22       1520.38        54.51 o                         
  -5   5   5      25029.84      25178.67       276.98 o                         
  -2   5   5       5108.10       5756.78        97.04 o                         
   1   5   5       1531.62       1344.99        65.70 o                         
   4   5   5       1481.49       1386.30        55.50 o                         
 -10   6   5       3801.13       3612.95        84.19 o                         
  -7   6   5       8535.73       7759.88       112.43 o                         
  -4   6   5         57.69         94.32        49.09 o                         
  -1   6   5      37542.43      37615.88       329.07 o                         
   2   6   5         57.57         23.90        40.18 o                         
   5   6   5       9956.44       9891.68       137.51 o                         
 -12   7   5        418.38        193.96        64.90 o                         
  -9   7   5        390.51        336.92        49.22 o                         
  -6   7   5       9524.17       9611.41       118.79 o                         
  -3   7   5       1434.79       1498.93        75.95 o                         
   0   7   5       5584.33       5559.59        92.56 o                         
   3   7   5       3222.86       2841.86        80.68 o                         
   6   7   5       4315.95       3964.14       125.91 o                         
 -14   8   5         66.18         25.27        77.05 o                         
 -11   8   5       3177.42       2871.79        98.18 o                         
  -8   8   5        214.29        222.94        51.44 o                         
  -5   8   5       2133.80       1881.29        57.55 o                         
  -2   8   5       3138.41       2938.42        68.15 o                         
   1   8   5        483.76        371.26        54.18 o                         
   4   8   5       7945.16       7711.84       144.82 o                         
   7   8   5       1040.35       1010.40        89.27 o                         
 -13   9   5         23.39          2.76        63.85 o                         
 -10   9   5       9651.56       9415.76       148.29 o                         
  -7   9   5        665.26        435.86        57.38 o                         
  -4   9   5        201.56        165.33        44.77 o                         
  -1   9   5         91.09        121.57        54.34 o                         
   2   9   5       2881.39       2882.06       100.23 o                         
   5   9   5        102.54        198.97       100.45 o                         
 -15  10   5         20.35         60.55        92.36 o                         
 -12  10   5       8001.63       8023.65       157.12 o                         
  -9  10   5        883.20        598.40        76.61 o                         
  -6  10   5       2118.04       1950.88        73.55 o                         
  -3  10   5        539.59        380.37        48.36 o                         
   0  10   5         19.14         11.41        66.24 o                         
   3  10   5        633.82        516.19        68.68 o                         
 -14  11   5       2048.26       1786.19        97.68 o                         
 -11  11   5        627.47        605.43        78.76 o                         
  -8  11   5      10691.44      10877.56       170.85 o                         
  -5  11   5       1096.05        995.13        71.40 o                         
  -2  11   5       3603.74       3652.46       110.00 o                         
   1  11   5         40.16         22.86        71.34 o                         
   4  11   5        294.79        270.52        84.09 o                         
 -13  12   5       7053.03       6859.85       154.97 o                         
 -10  12   5         33.60         74.54        81.77 o                         
  -7  12   5      14941.38      15225.56       208.01 o                         
  -4  12   5         19.31        -50.52        63.13 o                         
  -1  12   5       6128.12       6105.31       123.41 o                         
   2  12   5       1276.67       1019.11        80.63 o                         
 -12  13   5         36.11        -77.85        88.35 o                         
  -9  13   5        532.49        652.80        79.53 o                         
  -6  13   5         32.94        154.05        66.52 o                         
  -3  13   5       4263.59       4013.23       110.21 o                         
   0  13   5        437.43        615.84        85.07 o                         
 -11  14   5       1244.64       1178.27        99.16 o                         
  -8  14   5        130.95        175.59        78.58 o                         
  -5  14   5       4667.51       4342.44       107.33 o                         
  -2  14   5       1836.16       1908.36        90.50 o                         
 -10  15   5        446.32        553.45        77.62 o                         
  -7  15   5        607.28        592.43        85.09 o                         
  -4  15   5         81.90         39.31        87.12 o                         
   0   0   6      66253.45      66083.47       699.61 o                         
   1   1   6      61574.79      61048.24       452.49 o                         
  -1   2   6     102515.71     101794.40       668.87 o                         
   2   2   6      29433.42      30319.68       259.41 o                         
  -3   3   6      95511.81      94420.73       707.46 o                         
   0   3   6      55035.31      56702.65       438.21 o                         
   3   3   6      59276.46      58984.70       544.68 o                         
  -5   4   6      52125.99      52644.68       466.41 o                         
  -2   4   6     116379.48     117564.80      1221.79 o                         
   1   4   6      65693.59      67317.93       527.80 o                         
   4   4   6      62979.24      64214.68       362.79 o                         
  -7   5   6      67806.62      73911.05       441.60 o                         
  -4   5   6     141576.66     143171.97      1110.26 o                         
  -1   5   6     133335.58     135264.00       975.94 o                         
   2   5   6      78406.56      81470.56       621.53 o                         
   5   5   6      14091.68      13394.86       161.53 o                         
  -9   6   6      14223.72      13815.58       152.37 o                         
  -6   6   6      59589.63      61135.16       502.04 o                         
  -3   6   6      63275.69      64742.93       633.33 o                         
   0   6   6      69460.69      71516.12       578.91 o                         
   3   6   6      32610.33      31736.79       251.91 o                         
   6   6   6      21440.20      21813.83       237.18 o                         
 -11   7   6      15258.92      15037.43       170.85 o                         
  -8   7   6      51149.50      51061.74       341.52 o                         
  -5   7   6       1602.38       1369.30        57.72 o                         
  -2   7   6      73285.37      77706.06       606.57 o                         
   1   7   6      36327.00      37177.95       265.13 o                         
   4   7   6      30727.72      31786.13       280.46 o                         
   7   7   6      22161.43      22906.92       279.28 o                         
 -13   8   6      20619.84      20857.13       247.60 o                         
 -10   8   6      20723.25      20308.20       214.93 o                         
  -7   8   6      55298.79      55758.00       369.11 o                         
  -4   8   6      25618.55      26108.31       209.07 o                         
  -1   8   6      35205.42      35825.13       257.72 o                         
   2   8   6      17109.66      16778.08       197.35 o                         
   5   8   6      23709.06      24321.08       267.50 o                         
 -15   9   6      28239.80      30148.35       536.54 o                         
 -12   9   6      29760.17      30303.93       345.00 o                         
  -9   9   6      84023.98      85789.12       599.03 o                         
  -6   9   6      13074.71      12885.55       151.37 o                         
  -3   9   6      56588.40      57786.43       395.64 o                         
   0   9   6       2233.21       2018.19        88.68 o                         
   3   9   6      28742.56      29669.26       294.06 o                         
   6   9   6       2347.41       2166.49       142.33 o                         
 -14  10   6      17025.91      16581.18       245.12 o                         
 -11  10   6      43432.90      44946.21       435.74 o                         
  -8  10   6      28767.23      29050.08       265.44 o                         
  -5  10   6      32406.09      32836.83       291.53 o                         
  -2  10   6      48821.90      50367.11       395.72 o                         
   1  10   6      23964.75      25355.34       276.93 o                         
   4  10   6      12129.38      12257.49       180.03 o                         
 -13  11   6      12132.75      11773.76       216.26 o                         
 -10  11   6      17661.81      17782.12       261.17 o                         
  -7  11   6      20354.06      20564.49       217.68 o                         
  -4  11   6      35905.69      37542.32       334.67 o                         
  -1  11   6      11791.95      11751.61       169.72 o                         
   2  11   6      46655.76      48664.99       435.04 o                         
 -12  12   6      14298.47      14423.57       237.74 o                         
  -9  12   6      18642.79      19389.10       265.60 o                         
  -6  12   6      28323.39      28930.48       284.05 o                         
  -3  12   6      24570.09      25719.22       253.13 o                         
   0  12   6      23767.41      24309.28       283.99 o                         
 -11  13   6       2598.17       2427.81       135.52 o                         
  -8  13   6      25809.55      27243.08       284.66 o                         
  -5  13   6      13439.89      13364.46       204.18 o                         
  -2  13   6      23799.56      24223.67       270.44 o                         
 -10  14   6      11994.03      11676.48       206.25 o                         
  -7  14   6       9090.93       9339.38       191.64 o                         
  -4  14   6       9002.44       9202.23       148.72 o                         
  -9  15   6      28023.82      29753.74       474.03 o                         
  -6  15   6       5951.37       6012.44       157.59 o                         
  -1   1   7       2975.47       3253.36        72.47 o                         
  -3   2   7      37925.12      40453.56       467.90 o                         
   0   2   7      40176.24      41868.13       331.35 o                         
  -5   3   7       8111.98       8053.02       140.60 o                         
  -2   3   7      90852.88      92161.34       734.83 o                         
   1   3   7       5811.43       5206.56       114.14 o                         
  -7   4   7      21519.07      21443.97       163.73 o                         
  -4   4   7      10565.03      10188.29       143.97 o                         
  -1   4   7      34618.57      35173.22       415.23 o                         
   2   4   7      36553.04      37719.81       332.52 o                         
  -9   5   7      25867.39      25943.50       213.68 o                         
  -6   5   7        209.24        155.96        39.04 o                         
  -3   5   7      63483.76      64534.25       664.38 o                         
   0   5   7        248.13        196.10        45.15 o                         
   3   5   7      75286.98      76623.86       423.10 o                         
 -11   6   7       9882.71      10026.82       167.87 o                         
  -8   6   7        598.54        566.55        48.46 o                         
  -5   6   7       3704.82       3801.61        76.13 o                         
  -2   6   7       2367.40       2351.11        81.69 o                         
   1   6   7       7450.65       7139.63       102.77 o                         
   4   6   7      12154.13      11877.42       172.93 o                         
 -13   7   7       7006.00       6709.90       149.15 o                         
 -10   7   7       9362.39       9538.10       149.40 o                         
  -7   7   7       4807.20       4495.62        94.52 o                         
  -4   7   7      23824.00      24238.52       188.46 o                         
  -1   7   7        533.57        516.61        43.78 o                         
   2   7   7      25443.50      25122.10       226.90 o                         
   5   7   7       1235.91       1206.43        92.50 o                         
 -15   8   7       4685.28       5070.70       175.85 o                         
 -12   8   7       2957.44       2992.74       117.69 o                         
  -9   8   7      13315.25      13231.48       173.09 o                         
  -6   8   7      14109.44      14187.45       159.88 o                         
  -3   8   7       1494.36       1318.13        61.54 o                         
   0   8   7       2987.87       2778.31        79.13 o                         
   3   8   7       3344.10       3101.58        98.28 o                         
   6   8   7       7048.36       6770.04       131.92 o                         
 -14   9   7      22406.63      23592.33       285.04 o                         
 -11   9   7       1250.85       1278.37        85.92 o                         
  -8   9   7      29112.45      29595.52       273.37 o                         
  -5   9   7      22708.41      22919.76       191.60 o                         
  -2   9   7      22608.68      23793.14       210.04 o                         
   1   9   7       4416.77       4059.67       116.36 o                         
   4   9   7       2940.65       2853.64        99.06 o                         
 -13  10   7        610.14        430.18        74.48 o                         
 -10  10   7      15147.58      15224.49       235.52 o                         
  -7  10   7      21400.00      22274.38       225.31 o                         
  -4  10   7      43088.68      44477.10       370.85 o                         
  -1  10   7      16001.16      16642.32       195.65 o                         
   2  10   7      10642.27      10714.52       176.23 o                         
   5  10   7       4035.60       3896.72       349.76 o                         
 -12  11   7        311.60        262.44        71.00 o                         
  -9  11   7      15810.97      15951.45       243.45 o                         
  -6  11   7        281.91        227.44        54.96 o                         
  -3  11   7      14153.68      14574.40       187.46 o                         
   0  11   7       2409.81       2249.95       109.98 o                         
   3  11   7      10742.97      11007.33       284.36 o                         
 -14  12   7       3181.30       3155.81       157.84 o                         
 -11  12   7       1405.12       1344.87       103.40 o                         
  -8  12   7         71.74        -66.01        66.01 o                         
  -5  12   7       7480.73       7434.82       145.56 o                         
  -2  12   7         81.53         60.02        60.80 o                         
   1  12   7       6602.18       7357.13       135.96 o                         
 -13  13   7       2428.15       2463.96       131.54 o                         
 -10  13   7       4551.20       4559.48       150.65 o                         
  -7  13   7        404.60        311.47        75.38 o                         
  -4  13   7       1920.03       1701.90        85.27 o                         
  -1  13   7        770.47        853.80        78.07 o                         
 -12  14   7       3085.36       3316.51       148.77 o                         
  -9  14   7       6795.86       6816.48       154.32 o                         
  -6  14   7       3432.06       3363.11        98.96 o                         
  -3  14   7       3088.14       3028.57       111.97 o                         
  -8  15   7       6275.25       6323.63       177.09 o                         
  -5  15   7       4957.18       5498.31       363.96 o                         
   0   1   8        902.10        778.10        50.21 o                         
  -2   2   8        150.90        110.46        48.34 o                         
   1   2   8      30560.27      31410.57       313.47 o                         
  -4   3   8      10548.20      11280.92       179.49 o                         
  -1   3   8       1582.91       1636.65        62.38 o                         
   2   3   8      27188.58      26689.20       265.12 o                         
  -6   4   8       7383.15       8253.30       104.66 o                         
  -3   4   8       8536.98       9545.46       156.00 o                         
   0   4   8      16028.69      16684.20       191.79 o                         
   3   4   8        226.04        134.39        47.27 o                         
  -8   5   8        121.05        172.10        43.99 o                         
  -5   5   8       1113.20       1224.34        55.60 o                         
  -2   5   8       1538.79       1204.58        61.25 o                         
   1   5   8       1014.87        999.05        64.88 o                         
   4   5   8        412.72        332.78        58.68 o                         
 -10   6   8       7845.18       7317.29       154.97 o                         
  -7   6   8        660.08        665.84        50.13 o                         
  -4   6   8      11641.62      11620.49       136.23 o                         
  -1   6   8          7.99        -10.26        36.28 o                         
   2   6   8        382.50        240.35        47.90 o                         
   5   6   8       1703.97       1515.43        91.91 o                         
 -12   7   8       7154.93       6806.84       162.09 o                         
  -9   7   8      15339.39      15490.45       205.24 o                         
  -6   7   8       9597.54       9376.74       124.65 o                         
  -3   7   8       5849.96       5548.45        87.94 o                         
   0   7   8       5139.32       4993.04        96.68 o                         
   3   7   8         49.94         76.13        67.65 o                         
   6   7   8       1109.21        951.10        78.99 o                         
 -14   8   8       1299.78       1052.28        81.85 o                         
 -11   8   8       8007.53       7546.50       152.60 o                         
  -8   8   8       1423.50       1278.21        73.36 o                         
  -5   8   8      11644.99      10857.96       127.83 o                         
  -2   8   8         69.57         66.02        45.36 o                         
   1   8   8      21737.61      22304.38       234.47 o                         
   4   8   8        326.30        299.37        77.98 o                         
 -13   9   8         55.81         67.22        82.55 o                         
 -10   9   8        363.30        284.38        71.79 o                         
  -7   9   8       1023.29        683.16        63.20 o                         
  -4   9   8       3325.41       3001.92        84.94 o                         
  -1   9   8       7026.28       6907.99       142.22 o                         
   2   9   8        466.84        395.74        71.49 o                         
   5   9   8       2723.08       2866.51       102.24 o                         
 -12  10   8         41.26         37.19       101.65 o                         
  -9  10   8        102.75        123.44        72.99 o                         
  -6  10   8       1054.10        824.71        66.22 o                         
  -3  10   8        107.97        194.27        66.54 o                         
   0  10   8       8136.27       7750.35       153.94 o                         
   3  10   8        232.84        201.75        68.66 o                         
 -14  11   8        267.70        207.09       115.87 o                         
 -11  11   8        548.81        402.88        75.95 o                         
  -8  11   8        472.14        320.99        76.34 o                         
  -5  11   8        544.49        538.53        75.32 o                         
  -2  11   8       1135.23       1110.38        79.65 o                         
   1  11   8       2586.28       2242.81       107.78 o                         
 -13  12   8         64.48        196.55        95.14 o                         
 -10  12   8       9415.53       9352.44       186.94 o                         
  -7  12   8        111.13         82.53        63.54 o                         
  -4  12   8       2691.14       2324.58        91.89 o                         
  -1  12   8        193.94        217.08        63.86 o                         
 -12  13   8      10361.10      10798.83       252.88 o                         
  -9  13   8        182.54        194.18        76.40 o                         
  -6  13   8       5145.80       4854.19       129.53 o                         
  -3  13   8        506.79        469.20        67.66 o                         
 -11  14   8       5374.96       4999.52       173.53 o                         
  -8  14   8       1471.43       1482.75        87.97 o                         
  -5  14   8       7150.27       7302.97       155.00 o                         
   0   0   9      16595.75      16967.44       398.51 o                         
   1   1   9       4554.06       4035.58       103.55 o                         
  -1   2   9      33498.48      33994.86       292.40 o                         
   2   2   9       5672.74       5482.81       122.14 o                         
  -3   3   9      74608.53      78327.38       646.30 o                         
   0   3   9      26190.73      26408.66       284.99 o                         
   3   3   9      37451.45      37471.39       288.88 o                         
  -5   4   9      33972.45      35774.65       247.52 o                         
  -2   4   9     109171.08     111142.09       649.30 o                         
   1   4   9       5941.24       5678.06        96.32 o                         
   4   4   9      32476.67      32996.94       286.75 o                         
  -7   5   9      16255.12      15961.53       168.99 o                         
  -4   5   9      50087.81      51121.94       339.91 o                         
  -1   5   9      18110.08      18198.01       161.18 o                         
   2   5   9      52723.82      53819.75       393.21 o                         
   5   5   9       9176.09       9591.45       181.27 o                         
  -9   6   9       7487.52       6996.20       143.93 o                         
  -6   6   9      13181.53      13114.42       150.85 o                         
  -3   6   9      17172.08      16537.58       164.90 o                         
   0   6   9      20715.68      21040.96       200.96 o                         
   3   6   9      28017.63      28652.12       295.48 o                         
   6   6   9       9185.17       8712.79       213.09 o                         
 -11   7   9       2692.26       2392.40       120.25 o                         
  -8   7   9      24003.43      23751.51       247.57 o                         
  -5   7   9      21500.34      21203.90       229.70 o                         
  -2   7   9       8646.60       8558.62       109.49 o                         
   1   7   9       8032.49       7794.13       135.84 o                         
   4   7   9       3245.12       2960.81       107.41 o                         
   7   7   9      19007.89      19626.32       249.83 o                         
 -13   8   9      32670.04      33230.03       362.89 o                         
 -10   8   9       4927.35       4613.14       122.37 o                         
  -7   8   9      19811.01      19836.41       235.74 o                         
  -4   8   9       1061.46        968.92        62.88 o                         
  -1   8   9      18339.00      18916.22       217.33 o                         
   2   8   9       2868.83       2795.00       104.43 o                         
   5   8   9       6249.81       5948.23       137.02 o                         
 -12   9   9       4557.08       4487.62       157.76 o                         
  -9   9   9      31767.46      32629.24       394.83 o                         
  -6   9   9       1146.02       1069.65        67.71 o                         
  -3   9   9      36040.17      36931.59       304.58 o                         
   0   9   9       8808.21       8841.10       165.71 o                         
   3   9   9       5140.21       5021.70       138.53 o                         
 -14  10   9       9090.17      10067.05       586.30 o                         
 -11  10   9       7591.60       7450.91       196.61 o                         
  -8  10   9      31511.60      32354.37       364.98 o                         
  -5  10   9      12679.31      12904.76       174.33 o                         
  -2  10   9      28571.31      29863.95       315.92 o                         
   1  10   9      10060.13      10130.57       210.28 o                         
   4  10   9      12769.35      13694.53       437.96 o                         
 -13  11   9       2903.78       2588.37       191.07 o                         
 -10  11   9      17789.72      18285.89       268.61 o                         
  -7  11   9       4722.84       4711.01       112.31 o                         
  -4  11   9      42234.51      44513.05       403.86 o                         
  -1  11   9      12703.33      13093.49       216.18 o                         
   2  11   9      27793.27      30895.02       364.15 o                         
 -12  12   9       3268.23       3210.40       136.28 o                         
  -9  12   9       6011.87       5817.26       134.51 o                         
  -6  12   9       7262.50       7333.40       129.90 o                         
  -3  12   9      11888.18      12136.88       205.23 o                         
   0  12   9       8666.02       9226.00       172.94 o                         
 -11  13   9       4549.59       4051.96       150.30 o                         
  -8  13   9       5571.44       5408.20       135.07 o                         
  -5  13   9       3361.22       3191.86       118.24 o                         
  -2  13   9        822.48        811.52        79.03 o                         
 -10  14   9       7678.25       7694.79       487.28 o                         
  -7  14   9       6473.74       6699.81       167.02 o                         
  -4  14   9       4285.27       4407.89       211.57 o                         
  -1   1  10        815.76        861.87        53.38 o                         
  -3   2  10      22176.94      21941.28       203.60 o                         
   0   2  10      11635.94      11592.62       142.48 o                         
  -5   3  10       5932.71       5433.50        94.51 o                         
  -2   3  10       3454.23       3160.93        78.83 o                         
   1   3  10      33252.22      33689.92       242.72 o                         
  -7   4  10       2440.19       2286.25        77.41 o                         
  -4   4  10       5347.64       5191.30        86.49 o                         
  -1   4  10      14044.92      14117.62       146.07 o                         
   2   4  10      11137.79      10877.45       146.51 o                         
  -9   5  10       8021.98       7743.94       147.77 o                         
  -6   5  10       9386.74       8552.23       130.16 o                         
  -3   5  10      13988.37      13656.94       138.14 o                         
   0   5  10       3764.14       3520.36        86.87 o                         
   3   5  10      11391.95      11207.16       185.23 o                         
 -11   6  10       3431.33       3378.02       135.40 o                         
  -8   6  10       2102.78       2219.74        93.59 o                         
  -5   6  10        329.79        294.56        51.06 o                         
  -2   6  10         61.14         70.22        47.40 o                         
   1   6  10       4553.95       4310.40       108.14 o                         
   4   6  10       1137.68       1044.18        86.77 o                         
 -13   7  10        678.01        583.56        73.80 o                         
 -10   7  10      19743.21      20783.94       289.04 o                         
  -7   7  10        468.54        364.74        66.37 o                         
  -4   7  10      17173.80      17207.78       188.29 o                         
  -1   7  10       2309.95       1939.04        80.78 o                         
   2   7  10      12629.00      13006.10       197.46 o                         
   5   7  10          3.87        -34.01        71.66 o                         
 -12   8  10       7419.75       7430.62       168.31 o                         
  -9   8  10      10534.53      10449.28       171.83 o                         
  -6   8  10      21679.08      21330.20       247.96 o                         
  -3   8  10      23066.47      23528.35       223.10 o                         
   0   8  10       8807.75       8755.21       159.92 o                         
   3   8  10        929.73        766.97        90.22 o                         
 -11   9  10       5587.31       5509.66       162.02 o                         
  -8   9  10      10893.73      10579.42       174.18 o                         
  -5   9  10      17710.97      17864.30       217.33 o                         
  -2   9  10       2002.90       1969.90        94.89 o                         
   1   9  10      14399.73      14743.65       235.41 o                         
   4   9  10        778.15        877.19       102.54 o                         
 -13  10  10        210.47        144.91        72.78 o                         
 -10  10  10       6610.94       6692.56       143.64 o                         
  -7  10  10         83.00        137.04        60.31 o                         
  -4  10  10       2863.04       2946.35        95.92 o                         
  -1  10  10        699.33        557.08        74.12 o                         
   2  10  10       6118.29       6497.93       153.82 o                         
 -12  11  10         92.73         92.41        87.43 o                         
  -9  11  10       1505.85       1460.37        86.43 o                         
  -6  11  10       1884.48       1472.85        85.51 o                         
  -3  11  10       4050.05       3909.75       125.59 o                         
   0  11  10        934.12        845.30        83.32 o                         
 -11  12  10       3843.96       3878.99       149.36 o                         
  -8  12  10        311.62        343.80        75.44 o                         
  -5  12  10       2965.76       2920.79       109.75 o                         
  -2  12  10       1009.43        914.85        84.92 o                         
 -10  13  10       3417.68       3329.65       132.47 o                         
  -7  13  10        866.66        758.54        86.26 o                         
  -4  13  10       4577.34       4629.96       110.24 o                         
   0   1  11        123.26        132.70        42.62 o                         
  -2   2  11        967.49       1057.02        52.21 o                         
   1   2  11      23443.45      22996.24       213.43 o                         
  -4   3  11       7908.98       8014.20       111.74 o                         
  -1   3  11        200.97        124.92        41.31 o                         
   2   3  11       9853.66       9320.83       132.22 o                         
  -6   4  11       2613.54       2382.44        94.10 o                         
  -3   4  11       2542.07       2139.95        67.67 o                         
   0   4  11        175.80        158.41        45.76 o                         
   3   4  11        832.32        508.08        72.39 o                         
  -8   5  11       1666.66       1451.98        82.22 o                         
  -5   5  11       1198.74       1062.43        61.70 o                         
  -2   5  11        163.15        145.42        42.55 o                         
   1   5  11        105.26        -25.99        69.59 o                         
   4   5  11       1213.38       1022.80        76.53 o                         
 -10   6  11       9824.23       9835.76       221.51 o                         
  -7   6  11        414.63        315.28        67.46 o                         
  -4   6  11       2961.79       2799.11        82.12 o                         
  -1   6  11         99.11         93.47        55.86 o                         
   2   6  11         38.92        -16.39        70.90 o                         
   5   6  11       1664.64       1277.21        97.36 o                         
 -12   7  11        459.08        379.36        77.46 o                         
  -9   7  11       1611.25       1434.47        99.85 o                         
  -6   7  11       2282.98       2025.72        92.45 o                         
  -3   7  11        248.93        289.69        64.03 o                         
   0   7  11        217.23        209.22        62.28 o                         
   3   7  11        291.93        255.93        83.39 o                         
   6   7  11         64.76         -3.48        67.05 o                         
 -11   8  11       2869.76       2907.01       127.01 o                         
  -8   8  11       1027.65        692.90        79.17 o                         
  -5   8  11      16948.27      16757.67       187.21 o                         
  -2   8  11        132.24        200.18        56.03 o                         
   1   8  11       6183.74       6087.28       145.89 o                         
   4   8  11        143.68        131.73        74.63 o                         
 -13   9  11         25.24        -28.81        71.62 o                         
 -10   9  11       1254.65       1112.22        90.49 o                         
  -7   9  11         98.51         61.70        66.27 o                         
  -4   9  11        234.39        163.73        62.90 o                         
  -1   9  11       9861.89      10172.13       168.23 o                         
   2   9  11       2367.67       2180.68       102.71 o                         
 -12  10  11        106.83        -63.71       104.14 o                         
  -9  10  11        513.39        458.48        78.25 o                         
  -6  10  11       3731.87       3593.18       108.66 o                         
  -3  10  11        217.26        136.45        72.19 o                         
   0  10  11       7496.90       7390.85       158.89 o                         
 -11  11  11        457.31        476.14        79.95 o                         
  -8  11  11        637.69        477.76        68.45 o                         
  -5  11  11       1471.68       1210.22        89.79 o                         
  -2  11  11        603.33        593.76        68.02 o                         
   1  11  11       1576.03       1438.93        88.31 o                         
 -10  12  11       3688.44       3342.27       116.97 o                         
  -7  12  11        211.65        114.39        67.11 o                         
  -4  12  11        107.97        -58.03        58.03 o                         
  -1  12  11        105.07        199.46        76.35 o                         
  -9  13  11       2587.11       2565.45       136.76 o                         
  -6  13  11       3945.32       4044.18       147.45 o                         
   0   0  12        837.27        819.14        93.92 o                         
   1   1  12      32979.77      32964.89       269.74 o                         
  -1   2  12      25802.62      25888.60       228.33 o                         
   2   2  12      39741.47      39877.83       283.83 o                         
  -3   3  12      57800.92      57731.08       399.05 o                         
   0   3  12      23988.45      23799.16       238.42 o                         
   3   3  12      23402.61      24011.54       271.97 o                         
  -5   4  12      18355.66      18119.44       223.80 o                         
  -2   4  12      68085.32      67770.60       485.21 o                         
   1   4  12      22986.63      23063.89       255.45 o                         
   4   4  12      48942.48      51181.78       498.09 o                         
  -7   5  12       8787.79       8170.10       169.48 o                         
  -4   5  12      32492.51      32702.15       273.60 o                         
  -1   5  12       6515.51       6268.27       120.91 o                         
   2   5  12      42633.66      42924.03       397.84 o                         
   5   5  12      16687.34      16241.16       264.63 o                         
  -9   6  12      14790.60      15335.35       263.08 o                         
  -6   6  12       6020.80       6040.24       133.09 o                         
  -3   6  12      31894.29      32438.71       305.48 o                         
   0   6  12        385.63        323.81        63.05 o                         
   3   6  12      26998.56      28044.23       326.22 o                         
   6   6  12       5894.80       5749.86       149.62 o                         
 -11   7  12      11238.54      11865.65       198.68 o                         
  -8   7  12       6088.87       6286.17       169.53 o                         
  -5   7  12      13686.28      14152.48       195.40 o                         
  -2   7  12       2703.77       2685.07        98.08 o                         
   1   7  12      20316.53      20795.27       261.52 o                         
   4   7  12       2290.44       2099.79       122.49 o                         
 -10   8  12      15524.31      16066.83       291.56 o                         
  -7   8  12      21498.78      22467.36       281.71 o                         
  -4   8  12      24244.36      25360.61       268.68 o                         
  -1   8  12      12402.74      12848.77       206.29 o                         
   2   8  12      13039.26      13229.94       223.61 o                         
 -12   9  12       5042.22       5279.33       210.73 o                         
  -9   9  12      29166.50      29181.26       371.64 o                         
  -6   9  12      27082.39      27715.71       313.05 o                         
  -3   9  12      36980.66      38541.88       389.13 o                         
   0   9  12      21207.20      22255.40       285.70 o                         
   3   9  12      13361.93      14433.05       419.97 o                         
 -11  10  12       3502.61       3292.02       140.37 o                         
  -8  10  12      19778.72      20497.52       270.45 o                         
  -5  10  12      15433.45      15499.57       203.77 o                         
  -2  10  12      29952.10      31038.75       323.23 o                         
   1  10  12      11632.53      12513.72       210.18 o                         
 -10  11  12      18680.42      19039.12       326.89 o                         
  -7  11  12       4315.18       4009.37       119.73 o                         
  -4  11  12      25986.27      26102.00       280.87 o                         
  -1  11  12       4695.93       4848.12       143.82 o                         
  -9  12  12       5922.45       5966.61       222.67 o                         
  -6  12  12       2225.00       2073.16        94.10 o                         
  -3  12  12      10112.85      10866.10       247.06 o                         
  -1   1  13       3069.22       2896.87        91.87 o                         
  -3   2  13      20164.80      19723.64       231.45 o                         
   0   2  13      17647.97      17219.04       197.64 o                         
  -5   3  13      24941.31      24847.24       281.01 o                         
  -2   3  13      16203.23      16046.82       212.83 o                         
   1   3  13      47783.67      48442.91       383.50 o                         
  -7   4  13       2234.88       2281.75       110.99 o                         
  -4   4  13       3630.73       3666.80       101.98 o                         
  -1   4  13      18664.90      18097.12       217.08 o                         
   2   4  13      15262.14      15144.04       200.26 o                         
  -9   5  13      11710.81      12017.72       216.23 o                         
  -6   5  13       2895.67       3015.52       108.48 o                         
  -3   5  13       6864.06       6699.14       135.51 o                         
   0   5  13      10213.01       9939.96       158.21 o                         
   3   5  13       3509.28       3508.03       119.12 o                         
 -11   6  13       8750.00       8615.62       155.49 o                         
  -8   6  13      12119.48      11691.14       218.75 o                         
  -5   6  13      19684.15      19599.36       232.73 o                         
  -2   6  13      15230.59      15024.79       224.22 o                         
   1   6  13      11769.08      12118.02       183.24 o                         
   4   6  13       3489.41       3447.42       125.97 o                         
 -10   7  13      26468.53      27157.71       323.09 o                         
  -7   7  13       4139.04       3945.10       125.28 o                         
  -4   7  13      29146.10      29849.77       309.75 o                         
  -1   7  13       6794.14       6723.65       148.51 o                         
   2   7  13       6274.94       6050.99       149.14 o                         
   5   7  13        719.09        735.74       119.16 o                         
  -9   8  13      14504.70      14450.94       242.38 o                         
  -6   8  13      19743.23      20000.47       279.51 o                         
  -3   8  13       3169.52       2901.74       109.01 o                         
   0   8  13      16460.88      16647.60       246.33 o                         
   3   8  13       1690.74       1646.89        97.03 o                         
 -11   9  13       6415.52       6663.34       198.36 o                         
  -8   9  13       4658.64       4397.54       132.60 o                         
  -5   9  13      11634.96      11731.92       190.99 o                         
  -2   9  13       7073.07       6906.51       152.82 o                         
   1   9  13      21468.04      22093.93       284.77 o                         
 -10  10  13       3985.18       4053.76       158.31 o                         
  -7  10  13       4020.72       3862.39       121.10 o                         
  -4  10  13       5261.52       5077.80       122.53 o                         
  -1  10  13      10817.14      11050.07       181.77 o                         
  -9  11  13       5351.40       5582.01       186.20 o                         
  -6  11  13       1176.61       1252.10        81.50 o                         
  -3  11  13       1768.94       1582.68        91.45 o                         
  -5  12  13      11779.73      13327.24       851.61 o                         
   0   1  14      29678.84      30008.27       316.13 o                         
  -2   2  14       5964.22       6047.89       135.70 o                         
   1   2  14      11979.30      11828.49       173.42 o                         
  -4   3  14      17389.62      17451.57       207.06 o                         
  -1   3  14        370.48        459.17        69.19 o                         
   2   3  14      13052.84      12886.59       190.31 o                         
  -6   4  14       5946.08       5783.24       134.56 o                         
  -3   4  14        668.01        470.88        69.28 o                         
   0   4  14      15754.40      15250.50       206.22 o                         
   3   4  14        192.34        265.15        64.26 o                         
  -8   5  14       5639.81       5442.98       141.82 o                         
  -5   5  14       9142.60       9485.68       173.27 o                         
  -2   5  14        391.58        231.52        69.81 o                         
   1   5  14       2471.37       2430.14       100.51 o                         
   4   5  14        644.51        526.14        64.01 o                         
 -10   6  14       7082.79       6858.26       144.26 o                         
  -7   6  14      11711.65      12557.56       232.54 o                         
  -4   6  14       5130.07       5233.68       131.48 o                         
  -1   6  14       6463.62       6388.28       144.11 o                         
   2   6  14        649.47        532.09        72.08 o                         
   5   6  14      10780.76      11394.68       198.34 o                         
  -9   7  14       4435.03       4105.95       115.42 o                         
  -6   7  14       9583.08       9546.99       196.15 o                         
  -3   7  14      17282.50      17605.47       243.78 o                         
   0   7  14      12590.46      12841.24       204.31 o                         
   3   7  14       8501.47       8275.93       173.84 o                         
  -8   8  14        114.81        186.97        79.95 o                         
  -5   8  14      16930.12      17196.58       293.10 o                         
  -2   8  14       5683.15       5612.34       139.76 o                         
   1   8  14      13685.96      13645.82       216.34 o                         
 -10   9  14       1090.30       1040.60        94.97 o                         
  -7   9  14       4113.56       3743.00       139.21 o                         
  -4   9  14       5621.79       5412.68       143.38 o                         
  -1   9  14       1198.57       1089.04        78.10 o                         
  -9  10  14        351.77         70.97        79.60 o                         
  -6  10  14       8474.32       8258.82       209.98 o                         
  -3  10  14        722.90        506.04        66.68 o                         
  -5  11  14       2244.96       2222.42       167.25 o                         
   0   0  15       1344.64       1243.50       151.42 o                         
   1   1  15       5419.81       5489.46       135.94 o                         
  -1   2  15      11167.09      10925.61       176.48 o                         
   2   2  15      20667.03      21328.92       255.70 o                         
  -3   3  15       9816.92       9763.92       162.75 o                         
   0   3  15      15060.78      15316.49       196.97 o                         
   3   3  15      10387.86      10302.52       189.48 o                         
  -5   4  15        670.95        810.63        86.47 o                         
  -2   4  15       3124.04       3087.25       106.19 o                         
   1   4  15       8422.97       8425.02       184.91 o                         
   4   4  15       7064.12       7078.04       138.24 o                         
  -7   5  15        172.71        269.26        65.97 o                         
  -4   5  15       8071.42       8186.42       169.63 o                         
  -1   5  15        510.12        543.92        78.57 o                         
   2   5  15       4054.56       3670.48       106.14 o                         
   5   5  15       4257.08       4567.39       190.39 o                         
  -9   6  15       7702.42       7788.44       191.06 o                         
  -6   6  15        146.94        114.49        76.31 o                         
  -3   6  15       4301.49       4317.97       125.44 o                         
   0   6  15       1098.86       1039.62        85.87 o                         
   3   6  15       9824.44       9394.47       166.85 o                         
  -8   7  15       2834.80       2673.49       105.62 o                         
  -5   7  15      14588.21      15359.76       270.45 o                         
  -2   7  15        644.85        562.12        79.32 o                         
   1   7  15      12396.06      12818.55       192.94 o                         
  -7   8  15       8753.89       8531.78       175.86 o                         
  -4   8  15      20544.86      21049.14       298.21 o                         
  -1   8  15       1475.91       1641.24       108.66 o                         
  -6   9  15      10594.29      11147.53       194.93 o                         
  -3   9  15       4280.46       4432.62       143.50 o                         
  -5  10  15       8203.45       8851.63       207.77 o                         
  -1   1  16       1184.72       1425.65        91.28 o                         
  -3   2  16      15848.71      16187.69       221.41 o                         
   0   2  16       4699.00       4899.27       128.59 o                         
  -5   3  16       8606.47       8601.84       175.84 o                         
  -2   3  16         47.23         16.59        65.85 o                         
   1   3  16      23892.86      24408.58       313.00 o                         
  -7   4  16       2626.06       2575.11       105.69 o                         
  -4   4  16       5908.87       5971.67       140.83 o                         
  -1   4  16       2371.74       2335.39        98.83 o                         
   2   4  16       3863.25       4071.23       125.95 o                         
  -9   5  16       4245.72       4073.06       175.80 o                         
  -6   5  16       6083.50       5983.02       149.85 o                         
  -3   5  16       1684.98       1554.89        91.10 o                         
   0   5  16       3660.50       3685.28       127.51 o                         
   3   5  16        349.25        160.13        73.52 o                         
  -8   6  16       3660.21       3676.74       129.61 o                         
  -5   6  16       2517.15       2617.11       108.21 o                         
  -2   6  16       3052.65       3049.24       103.44 o                         
   1   6  16        105.30        108.81        69.63 o                         
  -7   7  16       3682.93       3862.25       135.64 o                         
  -4   7  16      13850.68      14065.97       245.43 o                         
  -1   7  16       2137.15       2457.28       145.33 o                         
  -6   8  16       4377.31       4388.66       132.18 o                         
  -3   8  16       3908.18       4263.74       134.87 o                         
  -5   9  16       7359.18       8275.69       190.48 o                         
   0   1  17      14431.55      14750.71       230.77 o                         
  -2   2  17       3630.14       3621.15       111.99 o                         
   1   2  17       2244.68       2127.04        98.53 o                         
  -4   3  17        338.36        426.97        61.42 o                         
  -1   3  17        907.79        861.76        77.79 o                         
   2   3  17        339.44        214.24        69.27 o                         
  -6   4  17       7632.62       7732.06       190.34 o                         
  -3   4  17        352.49        348.97        73.32 o                         
   0   4  17       1693.34       1729.76        99.25 o                         
   3   4  17         88.67        229.97        64.23 o                         
  -5   5  17       4571.71       4574.72       138.85 o                         
  -2   5  17       2276.88       2233.09        96.59 o                         
   1   5  17       7265.72       7403.41       244.45 o                         
  -7   6  17      10616.64      10695.69       284.63 o                         
  -4   6  17       1024.83        907.38        78.41 o                         
  -1   6  17      19519.50      21044.76       288.40 o                         
  -6   7  17       5350.50       5162.77       161.36 o                         
  -3   7  17       2955.20       3147.53       123.91 o                         
   0   0  18       2900.94       2677.47       166.34 o                         
   1   1  18      12237.98      12364.48       230.25 o                         
  -1   2  18       1903.26       1694.44        82.01 o                         
   2   2  18      15458.48      15762.33       432.51 o                         
  -3   3  18       5187.23       5048.07       132.76 o                         
   0   3  18      17576.05      17918.73       415.37 o                         
  -5   4  18       1747.16       1644.27       110.53 o                         
  -2   4  18       6915.62       6631.32       146.31 o                         
   1   4  18       8698.22       9096.96       194.22 o                         
  -4   5  18       1463.32       1311.41       105.10 o                         
  -1   5  18       6089.29       6394.81       224.27 o                         
  -1   1  19      15421.16      17192.93       297.93 o                         
   0   2  19      11667.22      12599.24       269.80 o                         
                                                                                
